# Supplementary material for: Intergenerational trauma transmission is associated with brain metabotranscriptome remodeling and mitochondrial dysfunction
Source: Commun Biol. 2021 Jun 24;4:783. doi: 10.1038/s42003-021-02255-2 (PMC8225861; doi:10.1038/s42003-021-02255-2)
Supplement: Supplementary file 3 — Supplementary Data 1 [file 42003_2021_2255_MOESM3_ESM.xlsx]

## Sheet: 24-hr_differential_metabolites
Annotation	InChI Key	pVal	Fold_Change
2-hydroxyglutaric acid	HWXBTNAVRSUOJR-UHFFFAOYSA-N	1.63766e-08	3.15199
Ala-Ala	DEFJQIDDEAULHB-QWWZWVQMSA-N	1.42008e-06	0.0628155
1-Palmitoyl-2-docosahexaenoyl-sn-glycero-3-phosphocholine		2.03285e-05	0.526125
Ala-Ile	ZSOICJZJSRWNHX-ACZMJKKPSA-N	0.00026651	0.211
trehalose	HDTRYLNUVZCQOY-LIZSDCNHSA-N	0.000315891	0.203901
Betaine	KWIUHFFTVRNATP-UHFFFAOYSA-N	0.000328805	0.640843
1-(1Z-Octadecenyl)-2-(4Z,7Z,10Z,13Z,16Z,19Z-docosahexaenoyl)-sn-glycero-3-phosphoethanolamine		0.000385649	0.535542
Sucrose		0.000449808	1.83188
PC 38:6		0.000516575	0.469918
maleimide	PEEHTFAAVSWFBL-UHFFFAOYSA-N	0.00146901	0.363769
1-Methylhistamine		0.00178625	0.63696
4-Pyridoxic acid	HXACOUQIXZGNBF-UHFFFAOYSA-N	0.00239076	0.188611
inosine	UGQMRVRMYYASKQ-KQYNXXCUSA-N	0.00256819	1.87739
Carnosine	CQOVPNPJLQNMDC-ZETCQYMHSA-N	0.00315161	0.270923
4-aminobutyric acid	BTCSSZJGUNDROE-UHFFFAOYSA-N	0.00334945	1.5654
tryptophan	QIVBCDIJIAJPQS-VIFPVBQESA-N	0.00355378	0.619689
N-omega-Acetylhistamine	XJWPISBUKWZALE-UHFFFAOYSA-N	0.00392943	0.455525
erythritol	UNXHWFMMPAWVPI-ZXZARUISSA-N	0.0056256	0.510798
TAG 53:2	RSINITWKVQRWSZ-RFVLVDBCSA-N	0.00759627	0.0623283
LPE 18:0		0.00836692	0.542266
Tryptophan	QIVBCDIJIAJPQS-VIFPVBQESA-N	0.00873167	0.677195
L-Tryptophan		0.0109138	0.677203
phenylalanine	COLNVLDHVKWLRT-QMMMGPOBSA-N	0.0118128	0.66989
N-Acetylhistidine	KBOJOGQFRVVWBH-ZETCQYMHSA-N	0.0136217	0.361047
Cer-NS d36:2; Cer-NS d18:2/18:0	WNPWDGNHTKGEDS-LLRUVXLENA-N	0.0145852	1.47652
Methioninesulfoxide A	QEFRNWWLZKMPFJ-YGVKFDHGSA-N	0.0158897	0.585303
Stearamide		0.0167291	0.26195
Palmitoylcarnitine		0.0192988	0.732327
SM d38:1	AADLTHQNYQJHQV-SVLGDMRNSA-N	0.0198392	0.482523
LPC 20:4	GOMVPVRDBLLHQC-VEJNOCSESA-N	0.0206868	0.360434
N-Palmitoyl-D-sphingosine		0.0211583	0.278058
adenine	GFFGJBXGBJISGV-UHFFFAOYSA-N	0.0216272	0.669923
PC 44:12	XLKQWAMTMYIQMG-MYZZJVRYNA-N	0.0255196	0.698677
PS 38:6; PS 16:0-22:6	PWBBJQOVCTWPIM-LGFBOSHVNA-N	0.0264556	0.61322
cholesterol	HVYWMOMLDIMFJA-DPAQBDIFSA-N	0.0266853	1.54862
TAG 53:4	BMSDHYZLQWTKSQ-LSJAAEOESA-N	0.027705	1.98829
SM d34:0	QHZIGNLCLJPLCU-QPPIDDCLSA-N	0.0299569	0.672765
galacturonic acid	AEMOLEFTQBMNLQ-DTEWXJGMSA-N	0.0337297	1.4656
myo-inositol	CDAISMWEOUEBRE-UHFFFAOYSA-N	0.0353008	1.20137
PE 38:6e; PE 16:0e/22:6	JJMPYAHUHHQAJB-YKPVOZFUNA-N	0.0364813	0.642637
succinic acid	KDYFGRWQOYBRFD-UHFFFAOYSA-N	0.0380573	1.39689
PC 38:6; C	PLZBTDKJYHXIEW-DZUXOTHRSA-N	0.038423	1.31044
Glycerophosphocholine		0.0384362	0.761543
N8-Acetylspermidine	FONIWJIDLJEJTL-UHFFFAOYSA-N	0.039162	0.707286
tyrosine	OUYCCCASQSFEME-QMMMGPOBSA-N	0.0405138	0.687361
trans-4-hydroxyproline	PMMYEEVYMWASQN-DMTCNVIQSA-N	0.0410885	0.698873
TAG 56:1;	OCYFAHIHWCVZKS-FHSLLVMSSA-N	0.0423944	2.20535
3-Methylhistidine	JDHILDINMRGULE-LURJTMIESA-N	0.0436305	0.749927
oxoproline	ODHCTXKNWHHXJC-VKHMYHEASA-N	0.0436813	0.824681
PI 40:6;	KEVXBWUKDZIWFL-FEAYMNSJNA-N	0.0475001	0.525534
shikimic acid	JXOHGGNKMLTUBP-HSUXUTPPSA-N	0.0479754	0.666782
fructose	RFSUNEUAIZKAJO-ARQDHWQXSA-N	0.049123	0.518499
4-Aminobenzoic acid	ALYNCZNDIQEVRV-UHFFFAOYSA-N	0.0493523	0.781628
Citrulline	RHGKLRLOHDJJDR-BYPYZUCNSA-N	0.0501266	1.2202
TAG 58:2;	NFQQJRGJJVQGAV-MEADVOAOSA-N	0.050335	0.430442
Cer-NS d36:2; Cer-NS d18:2/18:0;	WNPWDGNHTKGEDS-LLRUVXLENA-N	0.0516302	1.32225
Kynurenine	YGPSJZOEDVAXAB-QMMMGPOBSA-N	0.0523912	0.645256
N-epsilon-Acetyllysine	DTERQYGMUDWYAZ-ZETCQYMHSA-N	0.0533204	0.541667
PE 36:1;	JQKOHRZNEOQNJE-ZZEZOPTASA-N	0.0539853	1.42583
S-Adenosyl-homocysteine	ZJUKTBDSGOFHSH-WFMPWKQPSA-N	0.0546095	1.22958
2-Oleoyl-1-palmitoyl-sn-glycero-3-phosphocholine		0.0552354	0.870402
PS 38:6;	PWBBJQOVCTWPIM-LGFBOSHVNA-N	0.0559215	0.636934
Methionine	FFEARJCKVFRZRR-BYPYZUCNSA-N	0.0573434	0.734979
SM d40:1;	FJJANLYCZUNFSE-QVMKKYBKSA-N	0.0592084	0.692908
methionine		0.0596444	0.755081
2-dGMP	LTFMZDNNPPEQNG-KVQBGUIXSA-N	0.0611441	1.59744
1,2-dioleoyl-sn-glycero-3-phosphatidylcholine		0.0630699	0.888426
Gly-Gly-Gly	XKUKSGPZAADMRA-UHFFFAOYSA-N	0.0648347	1.59528
PE 38:4; PE 16:0-22:4;	ICYDFONFTSPCRL-BHYOAKPMNA-N	0.0648988	1.26182
pipecolinic acid	HXEACLLIILLPRG-RXMQYKEDSA-N	0.0650411	1.99754
FA 22:5;	YUFFSWGQGVEMMI-JLNKQSITSA-N	0.0667174	0.792606
PE p-34:2; or PE o-34:3;	LALFTIIBOJSVNP-OBEJFMRTSA-N	0.0675646	1.36006
thymidine	IQFYYKKMVGJFEH-XLPZGREQSA-N	0.0697595	0.718398
FA 20:5; (eicosapentaenoic acid)	JAZBEHYOTPTENJ-JLNKQSITSA-N	0.0700772	0.70352
thymine	RWQNBRDOKXIBIV-UHFFFAOYSA-N	0.0707157	0.569435
TAG 49:2;	QZYSUBAQYSVFNX-PSMULLBHSA-N	0.0709322	1.57043
GlcCer d38:1;	DFELABABMXOKTD-IYFIADHGSA-N	0.07101	0.447992
Cytidine 5'-diphosphocholine		0.0714903	0.77337
LPC 20:1;	GJTDRNFWIDPARY-GTPZACKGSA-N	0.0725076	1.58173
dehydroascorbic acid	SBJKKFFYIZUCET-JLAZNSOCSA-N	0.0745932	1.2041
guanosine	NYHBQMYGNKIUIF-UUOKFMHZSA-N	0.0750413	1.42893
TAG 56:3;	QXMHHXQBBKDSSL-BAQZNRHJSA-N	0.075439	1.62399
TAG 46:3; A	YCZHBUHPOJGNKX-YLZDBGKXSA-N	0.0790113	1.87144
pelargonic acid	FBUKVWPVBMHYJY-UHFFFAOYSA-N	0.079658	1.27527
SHexCer d42:1;	UIYGHOTWPAVCNQ-DQRAZIAONA-N	0.0845263	2.73987
PE 34:1e; PE 18:1e/16:0;	KJDVLWWPMOBWGU-ZCXUNETKNA-N	0.0845655	1.29062
Aspartic acid	CKLJMWTZIZZHCS-REOHCLBHSA-N	0.0873396	1.32138
PC 32:2	GPWHCUUIQMGELX-VHQDNGOZSA-N	0.0875441	1.24141
TAG 56:8; A	UBGUHMDKBGQUND-VPFWBQFRSA-N	0.0914134	0.310182
Cystathionine	ILRYLPWNYFXEMH-WHFBIAKZSA-N	0.0939285	1.28061
TAG 46:2;	XUEMVUXNOCIHLG-MOFPORNTSA-N	0.100328	0.599768
Epigallocatechin	XMOCLSLCDHWDHP-IUODEOHRSA-N	0.101141	0.797975
xanthine	LRFVTYWOQMYALW-UHFFFAOYSA-N	0.102931	0.720419
Palmitoyl sphingomyelin		0.103086	0.736872
PI 32:0; PI 16:0-16:0;	IBUKXRINTKQBRQ-UHFFFAOYNA-N	0.104767	0.459743
PE 38:6;	VRBJSZDBPQLNEM-PFTGJCAASA-N	0.105779	1.19997
Pyroglutamic acid	ODHCTXKNWHHXJC-VKHMYHEASA-N	0.109258	0.860834
Arginine	ODKSFYDXXFIFQN-BYPYZUCNSA-N	0.109399	0.727228
FA 18:1; (oleic acid)	ZQPPMHVWECSIRJ-KTKRTIGZSA-N	0.112272	0.725085
Betaine		0.112383	1.14796
cytosin	OPTASPLRGRRNAP-UHFFFAOYSA-N	0.113171	0.742893
glutamine	ZDXPYRJPNDTMRX-VKHMYHEASA-N	0.115283	0.927694
TAG 58:8;	KWIGMCRWEINBIR-HUPVKWKYSA-N	0.115356	1.66218
PC p-38:5/PC o-38:6; A	FAKYQMLQEAQOLK-LHZZQLRFSA-N	0.115522	0.775901
3-aminoisobutyric acid	QCHPKSFMDHPSNR-UHFFFAOYSA-N	0.119987	1.43159
N-Methylisoleucine	KSPIYJQBLVDRRI-UHFFFAOYSA-N	0.120195	0.725968
sucrose	CZMRCDWAGMRECN-UGDNZRGBSA-N	0.124186	1.45349
DG 38:5	GRGDLDNREYVILP-CNWVQWJYSA-N	0.124509	1.27984
GlcCer d42:2	WBOZIXHPUPAOIA-RBELZSLISA-N	0.125408	0.604197
N-Acetyl-S-benzyl-L-cysteine		0.129111	0.821227
SM d38:1;	AADLTHQNYQJHQV-SVLGDMRNSA-N	0.13307	0.566857
Guanosine	NYHBQMYGNKIUIF-UUOKFMHZSA-N	0.13615	1.37238
PC 30:0; PC 14:0-16:0;	RFVFQQWKPSOBED-UHFFFAOYNA-N	0.138641	1.20856
Tyrosine	OUYCCCASQSFEME-QMMMGPOBSA-N	0.139678	0.768541
Glutathione (oxidized)	YPZRWBKMTBYPTK-BJDJZHNGSA-N	0.140475	0.789906
S-Adenosyl-methionine	MEFKEPWMEQBLKI-AIRLBKTGSA-N	0.148361	1.42085
PC 32:0		0.15265	0.922491
Ornithine	AHLPHDHHMVZTML-BYPYZUCNSA-N	0.153199	1.24127
8-Oxo-2-deoxyadenosine	NDWAUKFSFFRGLF-YRZWDFBDSA-N	0.157738	1.20784
SM d34:1;	RWKUXQNLWDTSLO-GWQJGLRPSA-N	0.157883	0.772743
PE p-38:6; or PE o-38:7;	WVGALBKSWOUIEZ-XNHMFJFDSA-N	0.160666	1.14154
TAG 56:2e;	PGHVRAWKDIRDNJ-RZEXXKRKNA-N	0.162527	1.32827
PC 42:5; A	APYSSUSAYQRESE-VZWUYPTESA-N	0.16253	1.40022
Ceramide d36:1;	MJQIARGPQMNBGT-WWUCIAQXSA-N	0.162925	1.21751
SM d36:0;	JCELSEVNSMXGKA-IOLBBIBUSA-N	0.163964	1
3-phosphoglycerate	OSJPPGNTCRNQQC-UHFFFAOYSA-N	0.164114	1.29498
PE 38:3; PE 18:0-20:3;	MSYFXMJDQLPRGO-JTBMWNAQNA-N	0.164547	1.26783
CE 22:6;	VOEVEGPMRIYYKC-HNJOWPRISA-N	0.166768	1.51082
PE 40:4; PE 18:0-22:4;	TVACGFJBGVEGCR-PYQGTGCGNA-N	0.168618	1.18203
PI 40:6; PI 18:0-22:6;	DJVOKHFQPGWUPK-HSBBONCLNA-N	0.168681	0.688859
Inosine		0.169042	1.30194
1-monoheptadecanoyl glyceride	SVUQHVRAGMNPLW-UHFFFAOYSA-N	0.170427	1.3488
Phenylalanine	COLNVLDHVKWLRT-QMMMGPOBSA-N	0.170553	0.792907
homoserine	UKAUYVFTDYCKQA-VKHMYHEASA-N	0.171617	1.34468
parabanic acid	ZFLIKDUSUDBGCD-UHFFFAOYSA-N	0.17283	0.809771
Nicotinamide	DFPAKSUCGFBDDF-UHFFFAOYSA-N	0.174558	1.12975
TAG 48:2;	RUOVJPPUXXFZPC-YZEIBMOJSA-N	0.175568	0.778968
CE 20:3;	MLPRJPSMAFZPLA-PJSAOELNSA-N	0.178591	1.33817
Homoserine	UKAUYVFTDYCKQA-VKHMYHEASA-N	0.178749	1.28885
PC 32:0;	KILNVBDSWZSGLL-KXQOOQHDSA-N	0.179503	1.14606
FA 18:2; (linoleic acid)	JBYXPOFIGCOSSB-XBLVEGMJSA-N	0.179574	0.815014
alpha-Galactosamine-1-phosphate	YMJBYRVFGYXULK-VFUOTHLCSA-N	0.182316	1.27027
PE p-40:4/PE o-40:5; A		0.182574	1.16953
Histidine	HNDVDQJCIGZPNO-YFKPBYRVSA-N	0.185744	1.20194
Acetylcarnitine	RDHQFKQIGNGIED-MRVPVSSYSA-O	0.187572	0.81423
aminomalonate	JINBYESILADKFW-UHFFFAOYSA-N	0.189976	0.81315
Triethylcitrate		0.192837	0.874316
PE 38:4; B	ANRKEHNWXKCXDB-BHFWLYLHSA-N	0.193592	1.17333
SHexCer d42:2; SHexCer d18:1/24:1;	QYIKRMVCAKLQAQ-DBOQMASJNA-N	0.194036	0.475019
azelaic acid	BDJRBEYXGGNYIS-UHFFFAOYSA-N	0.194141	1.32517
1-Palmitoyl-2-linoleoyl-sn-glycero-3-phosphocholine		0.197313	0.924097
aspartic acid	CKLJMWTZIZZHCS-REOHCLBHSA-N	0.198683	1.16687
1-Palmitoyl-2-oleoyl-sn-glycerol		0.199074	0.764737
SM 42:2		0.199838	0.687949
citric acid	KRKNYBCHXYNGOX-UHFFFAOYSA-N	0.205932	0.747943
Ergothioneine	SSISHJJTAXXQAX-ZETCQYMHSA-N	0.209345	0.861829
maltose	GUBGYTABKSRVRQ-PICCSMPSSA-N	0.210167	0.792759
Cer d36:1;		0.21135	1.16675
5-hydroxy-3-indoleacetic acid	DUUGKQCEGZLZNO-UHFFFAOYSA-N	0.211478	0.571499
Ceramide d34:2;	XXWRZIYYFPIQHE-XPAOSYCESA-N	0.212279	1.16359
PC 35:2; B	MJWAVUYQCBFFHQ-WESJWMGVSA-N	0.212423	0.808277
TMAO	UYPYRKYUKCHHIB-UHFFFAOYSA-N	0.213683	0.727727
PS 44:10; PS 22:4-22:6;	SGPPUXRZKLCLEO-GCLSJWDWNA-N	0.217969	1.20478
Leucine	ROHFNLRQFUQHCH-YFKPBYRVSA-N	0.222883	0.787092
PC 30:0	RFVFQQWKPSOBED-PSXMRANNSA-N	0.224047	1.09139
TAG 56:6;	ZTNDRFCABXFVMY-WJTCTALZSA-N	0.226538	0.761071
PE p-34:1; or PE o-34:2;	ZOSSFCIAXYNTHL-CSTBBDSDSA-N	0.227077	1.13091
methanolphosphate	CAAULPUQFIIOTL-UHFFFAOYSA-N	0.228536	1.40601
FA 24:1; (nervonic acid)	GWHCXVQVJPWHRF-KTKRTIGZSA-N	0.228612	0.708021
citrulline	RHGKLRLOHDJJDR-BYPYZUCNSA-N	0.228653	0.791757
PE 40:4;	LWKPYYPYMPUCAT-DUJLOBTBNA-N	0.230132	1.18721
PE 42:5;	NLOWIXFPQPDMEE-XXFHHWRZNA-N	0.231717	1.15227
urea	XSQUKJJJFZCRTK-UHFFFAOYSA-N	0.234994	1.17406
ethanolamine	HZAXFHJVJLSVMW-UHFFFAOYSA-N	0.2355	1.16607
N-Acetylaspartylglutamic acid	OPVPGKGADVGKTG-BQBZGAKWSA-N	0.236447	1.15991
PC 42:10;		0.237472	0.851093
PE 40:5e; PE 18:1e/22:4;	AXKTVZFNYZPELI-GAXXYEEVNA-N	0.237667	1.13941
PC p-36:3; or PC o-36:4;	SOUZQPFUXRVDGK-KCTKZSJBSA-N	0.237829	0.73431
pseudo uridine	PTJWIQPHWPFNBW-GBNDHIKLSA-N	0.238086	0.88492
PC 32:3;	UXEFXNOSLOCOLX-ZCHSEWAGSA-N	0.240388	1.1488
PC 33:0	FHENRYRLCPXONH-LDLOPFEMSA-N	0.240388	1.1488
1-kestose	VAWYEUIPHLMNNF-OESPXIITSA-N	0.242838	1.41741
PC 35:4;	OROZWUJCDDCYAU-IPUAOQJZSA-N	0.243193	0.778673
SM d34:1;	RWKUXQNLWDTSLO-GWQJGLRPSA-N	0.243515	0.787803
SHexCer d42:3;	RTQHATRETCCPBK-KFUQXHDGNA-N	0.245139	1
TAG 50:1;	YHMDGPZOSGBQRH-YYSBDVFPSA-N	0.246016	1.13007
SM d36:2;	NBEADXWAAWCCDG-QDDWGVBQSA-N	0.246329	1
Inosine 5'-monophosphate		0.246354	0.865995
PE 40:4e; PE 18:0e/22:4;	VYTQELWTVMNGQZ-YZVDMUQZNA-N	0.250141	0.772092
ACar(2:0)		0.250673	1.10246
glyceric acid	RBNPOMFGQQGHHO-UWTATZPHSA-N	0.251908	0.773901
PE p-40:6; or PE o-40:7;	FIJFPUAJUDAZEY-MNDXXDKYSA-N	0.254773	1.14019
glucose	WQZGKKKJIJFFOK-VFUOTHLCSA-N	0.255374	0.72257
SHexCer d36:1;	ULNONGGEPQHXMN-ZCXUNETKNA-N	0.256073	1.14989
PI 38:5;	NHAVREDWHUWDJU-XNLOIIFBNA-N	0.258518	1.12924
PG 17:0/17:0	ZBVHXVKEMAIWQQ-QPPIDDCLSA-N	0.266376	1.14688
PC 28:0	CITGlcJVPOWHKC-UUWRZZSWSA-N	0.270001	1.29355
lyxitol	HEBKCHPVOIAQTA-IMJSIDKUSA-N	0.270475	1.04543
PI 38:4; PI 18:0-20:4;	OJESNYFIPWSOPO-ZKVKLVECNA-N	0.276089	1.12764
PE 36:4;	DUQDVNACTOXOJA-KTKXOIIHSA-N	0.27641	1.13037
PC 37:2;	MCZUABDVGPPWPM-HJTCUGKVSA-N	0.277834	1
HexCer-NS d41:1; HexCer-NS d18:1/23:0;	SJGWLQDELUWRDA-JMUUFCRMNA-N	0.280092	1.29754
PC p-32:0; or PC o-32:1	KEVGQWGZKKFGDC-MCBGMKGZSA-N	0.282912	1
(R)-Aminocarnitine		0.285311	1.10554
TAG 52:5; TAG 16:1-18:2-18:2;	CQZAAIKPSLHIBC-BDMHOKOONA-N	0.287342	1.234
PE 36:2e; PE 18:1e/18:1;	GHNXVMPBTBKJRP-CLFAGFIQNA-N	0.289081	1.11418
putrescine	KIDHWZJUCRJVML-UHFFFAOYSA-N	0.289311	0.901863
Carnitine	PHIQHXFUZVPYII-ZCFIWIBFSA-N	0.291747	0.853836
PE 38:4; B	ANRKEHNWXKCXDB-BHFWLYLHSA-N	0.292828	1.09237
TAG 64:3e; TAG 22:1e-20:1-22:1;	SALBCCAHYHWJRW-IUPFWZBJNA-N	0.293163	0.162563
PE 38:5e; PE 16:1e/22:4;	OZSVECGNTALICE-GKPKDRHFNA-N	0.295488	1.16648
PC 33:2;	SBNDHGBVMZMSNL-UESLNCBNSA-N	0.299657	1.31565
SM d40:1;	FJJANLYCZUNFSE-QVMKKYBKSA-N	0.300136	0.778691
PC p-38:4/PC o-38:5; A	YPAPIRJFGNBODV-AMFPDOHCSA-N	0.30055	0.867869
TAG 62:3e; TAG 22:1e-20:1-20:1;	ITHCQSVFOMSWOT-IUPFWZBJNA-N	0.302912	1.46791
L-Citrulline		0.304464	1.1081
CE 18:2;	NAACPBBQTFFYQB-LJAITQKLSA-N	0.30491	1.24129
PE 42:8e;	LAABNPUZUBFMMQ-TWQHSXLTNA-N	0.313348	1.15318
BMP 44:12; BMP 22:6-22:6;	FMHFZIDTIQEZJJ-GZSOIYOPNA-N	0.314321	1.22526
PC 34:3; C	VKVSSDKCKXJFIM-AFYHZPHLSA-N	0.316631	1.23619
PE 38:3e; PE 18:2e/20:1;	VBHVWWDERMHMNQ-RQOIEFAZNA-N	0.317677	0.764412
PC 32:0	KILNVBDSWZSGLL-KXQOOQHDSA-N	0.31891	1.06407
PC 36:3; B	WZCLAXMADUBPSG-RIXBAXMTSA-	0.319384	1.10067
Glutamine	ZDXPYRJPNDTMRX-VKHMYHEASA-N	0.319605	0.944329
PC 36:5; B	DYDDZDMJSQYFGN-OIVUZXIWSA-N	0.321571	1.17754
PC 16:0/9:0 CHO;	PPTNNIINSOQWCE-WJOKGBTCSA-N	0.322828	1.37085
TAG 56:1e; TAG 16:0e-20:0-20:1;	XYCCRKHYDWMDJB-FVDSYPCUNA-N	0.323557	1
PC 34:0;	PZNPLUBHRSSFHT-RRHRGVEJSA-N	0.326353	1.11185
PI 36:4;	XBRXODRRBPUJTR-XWVIRPHINA-N	0.327384	1.11098
Glutamic acid	WHUUTDBJXJRKMK-VKHMYHEASA-N	0.331156	1.088
SM d41:1;	SXZWBNWTCVLZJN-NMIJJABPSA-N	0.332765	1.17938
TAG 52:3;	DQXQIWIQYYEGLG-MMWLGPPDSA-N	0.333496	0.87287
FA 20:1; (eicosenoic acid)	BITHHVVYSMSWAG-KTKRTIGZSA-N	0.334761	0.867798
Cer d42:1;	ZJVVOYPTFQEGPH-AUTSUKAISA-N	0.335299	0.849214
PE 38:6;	LFGBKOUQHCWBQI-BZGLIJSBSA-N	0.335562	1.09837
valine	KZSNJWFQEVHDMF-BYPYZUCNSA-N	0.339142	0.867293
PE 38:2e; PE 18:1e/20:1;	QEVTZYOGQJVUDJ-CLFAGFIQNA-N	0.339554	1.17148
ornithine	AHLPHDHHMVZTML-BYPYZUCNSA-N	0.341062	0.833378
TAG 58:2e;	QZSMPWVATGOHPH-RZEXXKRKNA-N	0.341836	0.72276
guanine	UYTPUPDQBNUYGX-UHFFFAOYSA-N	0.347526	0.754807
TAG 54:6; A	HBOQXIRUPVQLKX-BBWANDEASA-N	0.348897	1.16592
Ornithine		0.354301	1.10444
TAG 48:3;	SKGWNZXOCSYJQL-BUTYCLJRSA-N	0.354341	0.755336
PC p-36:2/PC o-36:3;	DIHWZUCEXWUHOD-IIVNATNGSA-N	0.358186	1
TAG 54:1;	YFFIQXNTTVSKJC-NZEOUKRFSA-N	0.359248	1.21133
PE p-38:3; or PE o-38:4;	YHSWSUHZIXJBHZ-OWTAGOBYSA-N	0.360126	1.14746
TAG 60:1e; TAG 20:0e-20:0-20:1;	ITFWTDVNCMPFDN-WCTVFOPTNA-N	0.3608	1.1734
PC 38:4; PC 16:0-22:4;	HUAVKOMRGUBYMK-LTFXTMEVNA-N	0.362514	1.123
alanine	QNAYBMKLOCPYGJ-REOHCLBHSA-N	0.363758	1.18756
PC 37:6; B	SUDSYBFAKREWFT-VBKSLSDTNA-N	0.364228	1.07667
Cer d40:1;	KEPQASGDXIEOIL-GLQCRSEXSA-N	0.364903	0.834047
FA 20:4; (arachidonic acid)	YZXBAPSDXZZRGB-DOFZRALJSA-N	0.365566	0.893423
PE 34:2;	HBZNVZIRJWODIB-NHCUFCNUSA-N	0.366916	1.16032
PC 38:5; PC 18:1-20:4;	SWOKEJBWARJLGN-LTLPGSJDNA-N	0.367538	1.10343
2,5-dihydroxypyrazine	USHRADXTTYICIJ-UHFFFAOYSA-N	0.370546	0.865333
DG 34:1;	YEJYLHKQOBOSCP-OZKTZCCCSA-N	0.372421	1.12423
Methacholine cation		0.373399	0.897059
glycerol-alpha-phosphate	AWUCVROLDVIAJX-UHFFFAOYSA-N	0.376537	0.877913
PC 38:4; A	PSVRFUPOQYJOOZ-QNPWAGBNSA-N	0.377763	1.08045
TAG 48:1;	FEKLSEFRUGWUOS-DLOIZKPKSA-N	0.381885	1.14406
PC p-38:3/PC o-38:4; B	GWBOVQHRCURSPU-QMFAPAEZSA-N	0.385147	1
3-Methylcytidine	RDPUKVRQKWBSPK-ZOQUXTDFSA-N	0.389645	1.1486
Ceramide d43:1;	QHPYSHVSWAOLHS-PVNBSDFKSA-N	0.389943	1.19024
1-Oleoyl-2-myristoyl-sn-glycero-3-phosphocholine		0.396623	1.01282
alpha-aminoadipic acid	OYIFNHCXNCRBQI-BYPYZUCNSA-N	0.398643	0.780376
PC 34:1;	WTJKGGKOPKCXLL-VYOBOKEXSA-N	0.40131	1.08574
2'-Deoxyguanosine 3'-monophosphate	QQMSZHORHNORLP-KVQBGUIXSA-N	0.405338	1.25804
Creatinine		0.405933	1.0669
Ceramide d32:1;	ZKRPGPZHULJLKJ-JHRQRACZSA-N	0.406381	1.15518
1,2-Dipalmitoleoyl-sn-glycero-3-phosphocholine		0.406387	1.018
lactamide	SXQFCVDSOLSHOQ-UHFFFAOYSA-N	0.408013	0.766911
PC 38:5; B	YLWBKBDNHWQEFU-YJXJLLHLSA-N	0.409494	0.898492
SM d32:1;	KYICBZWZQPCUMO-PSALXKTOSA-N	0.410181	0.675937
PC p-40:6/PC o-40:7; A	XUVCLJCZWPTAIO-OAKHYACESA-N	0.411529	0.880933
LPC 22:6;	LSOWKZULVQWMLY-APPDJCNMSA-N	0.413971	1.16811
TAG 52:4;	WHSWXEYWNPTUPW-HNJDVRDNSA-N	0.414586	0.824892
SM d36:1;	LKQLRGMMMAHREN-YJFXYUILSA-N	0.415562	0.798056
Aspartic Acid		0.417812	1.08903
LPC 16:0;	ASWBNKHCZGQVJV-HSZRJFAPSA-N	0.419896	1.09417
PC 36:1; A	MZZHKIPFYPOYKP-MRCUWXFGNA-N	0.422067	1.11594
methionine sulfoxide	QEFRNWWLZKMPFJ-YGVKFDHGSA-N	0.424344	0.755058
proline	ONIBWKKTOPOVIA-BYPYZUCNSA-N	0.42805	1.13968
PC 37:4;	QRPUCJXFPYFTMB-FBFLODOBSA-N	0.431116	1.25678
PC p-40:4/PC o-40:5;	UWNFEVACEPZILS-RNNLSGHUSA-N	0.431572	0.855659
PC 40:1;	QKOCVMNTSLCQBX-MRCUWXFGNA-N	0.431705	0.704095
SM d41:1;	SXZWBNWTCVLZJN-NMIJJABPSA-N	0.435781	1.13705
PC 38:2;	KXXLFCAPKGRXBT-FMJYHZMHSA-N	0.437732	0.900946
H-gamma-glutamyl-glutamine	JBFYFLXEJFQWMU-WDSKDSINSA-N	0.438269	0.829801
TAG 51:4;	IIRQXNVLAXQEKB-KBEZCZBDSA-N	0.438607	1.12508
PS 38:4; PS 18:0-20:4;	IULWELDCBXQXED-ZKVKLVECNA-N	0.440064	1.09937
TAG 46:1;	RSDIQTNCDWUNDP-VHXPQNKSSA-N	0.440361	0.898305
PE p-34:1/PE o-34:2;	SMPXBIVJXNXOAL-PRWZWGSOSA-N	0.442279	1.0804
FA 22:6; (docosahexaenoic acid)	MBMBGCFOFBJSGT-KUBAVDMBSA-N	0.442522	0.898694
PC 38:3;	OJHJKEBRZSDTTL-VHWCKNCUSA-N	0.445342	1.1265
PE p-36:2/PE o-36:3;	CFANDHZPOSNKNO-UDHSZFGOSA-N	0.452864	1.11778
PE 38:4; A	VASYAYHJSUUNNT-KWXKLSQINA-N	0.453264	1.10552
TAG 53:3;	ZNQBEJJYVJSZLM-LEDQTTRKSA-N	0.455223	1.14453
pyruvic acid	LCTONWCANYUPML-UHFFFAOYSA-N	0.459922	1.11505
5'-Methylthioadenosine	WUUGFSXJNOTRMR-IOSLPCCCSA-N	0.460546	1.07389
PC 30:1;	XGGMHQYOVYWRLV-VLGSPTGONA-N	0.460884	1.1746
PC 32:1	QIBZFHLFHCIUOT-NPBIGWJUSA-N	0.462562	1.07149
isopropylbenzene		0.465931	0.900918
lysine	KDXKERNSBIXSRK-YFKPBYRVSA-N	0.466669	0.747077
SM d42:3;	TXFLWJQVQCDUDZ-BRUGZULGSA-N	0.467014	2.06649
PC 36:6;	SPWBDEZMKCRQSX-NGPPOSSDSA-N	0.470176	1.21235
sorbitol	FBPFZTCFMRRESA-JGWLITMVSA-N	0.471266	0.870113
PC 36:4; A	NKQPOVROGSWLTO-NVPMBMBWSA-N	0.472645	0.87419
Proline	ONIBWKKTOPOVIA-BYPYZUCNSA-N	0.472772	0.90515
acetophenone	KWOLFJPFCHCOCG-UHFFFAOYSA-N	0.47354	0.904245
LPC 14:0	VXUOFDJKYGDUJI-OAQYLSRUSA-N	0.474897	1.15301
DG 12:0/12:0/0:0	OQQOAWVKVDAJOI-VWLOTQADSA-N	0.476893	1.07574
hydroquinone	QIGBRXMKCJKVMJ-UHFFFAOYSA-N	0.478383	1.10751
DG 36:1;	SAEPUUXWQQNLGN-LVVMQYBKSA-N	0.482106	1.12026
glucose-6-phosphate	NBSCHQHZLSJFNQ-GASJEMHNSA-N	0.48232	1.1422
levoglucosan	TWNIBLMWSKIRAT-VFUOTHLCSA-N	0.482684	1.08541
TAG 52:2;	TXMWKTABZBAJCW-QLHBUVOUSA-N	0.482685	1.06936
TAG 54:2e; TAG 16:0e-18:1-20:1;	YTPNAQQQZYNPRN-LBJSJSAUNA-N	0.483163	0.777185
N-(Octadecanoyl)sphing-4-enine-1-phosphocholine		0.483251	0.888708
Cytidine	UHDGCWIWMRVCDJ-XVFCMESISA-N	0.483729	1.05968
HexCer-NDS d40:2; HexCer-NDS d18:0/22:2;	JVDMXOUYTZZNRE-BCTRXSSUNA-N	0.483852	1
TAG 56:7; B	DODZUDCYRVWEOJ-GKZBLMSTSA-N	0.485885	1.08687
NEPSILON,NEPSILON,NEPSILON-TRIMETHYLLYSINE		0.487062	1.07389
TAG 54:4;	BRLGHZXETDWABO-NOFIOOQLSA-N	0.487671	0.867368
PE 36:2; PE 18:1-18:1;	MWRBNPKJOOWZPW-CLFAGFIQNA-N	0.488635	0.886077
PC 34:2;	JLPULHDHAOZNQI-ZTIMHPMXSA-N	0.491908	1.09078
PC 30:1; PC 14:0-16:1;	XGGMHQYOVYWRLV-VLGSPTGONA-N	0.493028	1.10113
Pyridoxamine	NHZMQXZHNVQTQA-UHFFFAOYSA-N	0.494242	1.28839
PG 38:4; PG 18:0-20:4;	JDHPBMPBPWNFFB-ZKVKLVECNA-N	0.494358	1.09655
1,2-Dipalmitoyl-sn-glycero-3-phosphoethanolamine-N-methyl		0.494939	1.10059
3'-O-Methylguanosine	UYARPHAXAJAZLU-KQYNXXCUSA-N	0.495416	0.902397
DL-Glutamic acid		0.496272	1.06775
PC 36:3; PC 18:0-18:3;	WZCLAXMADUBPSG-XDZFUVEGNA-N	0.496855	1.08347
PE 34:2;	HBZNVZIRJWODIB-NHCUFCNUSA-N	0.498103	1.07869
SM d41:2; A	JBDGKEXQKCCQFK-JWQIMADESA-N	0.498398	0.690424
glucose-1-phosphate	HXXFSFRBOHSIMQ-VFUOTHLCSA-N	0.502402	0.883808
PE 38:3;	MSYFXMJDQLPRGO-JTBMWNAQNA-N	0.502919	1.07332
LPC 16:1	LFUDDCMNKWEORN-ZXEGGCGDSA-N	0.503082	1.08893
PG 36:4; PG 16:0-20:4;	OSLKKANICVMRGE-JAXHXWBXNA-N	0.504666	1.10436
PI 38:6; PI 16:0-22:6;	FPHAZHKZJQOPBU-LGFBOSHVNA-N	0.504934	0.842437
Val-Tyr-Val		0.505592	0.941546
Glutamic acid		0.506708	1.0648
TAG 52:1;	NPCZZYKITFKRQZ-RFBIWTDZSA-N	0.508362	1.07163
L-Glutamine		0.511353	1.06921
PC 36:4; B	IIZPXYDJLKNOIY-JXPKJXOSSA-N	0.511804	1.10853
GlcCer d34:1		0.511999	0.80903
PE p-40:5/PE o-40:6;	HHQFKPJXVYWLLJ-ABYSKWQHSA-N	0.513367	1.08381
isocitric acid	ODBLHEXUDAPZAU-ZAFYKAAXSA-N	0.514164	0.764147
PC 34:3;	CNNSEHUKQJCGTE-UPPWDXJYSA-N	0.514824	1.09889
PC 34:4; A	USCDCOXUROEQQA-BCFAXYJZNA-N	0.518	1.07272
hypoxanthine	FDGQSTZJBFJUBT-UHFFFAOYSA-N	0.518958	1.08026
PE 34:1;	FHQVHHIBKUMWTI-OTMQOFQLSA-N	0.519277	1.07951
PC p-38:4; or PC o-38:5; B	DBQMOXDLWKVKKG-REWQMPQJSA-N	0.520977	0.333053
PC p-42:5/PC o-42:6; A	QZMFOSCFDWPISC-KQHSIIGPSA-N	0.523073	0.709004
L-.gamma.-Glutamyl-L-glutamic acid		0.523137	1.33031
Pantothenic acid		0.524191	1.10032
TAG 60:2e; TAG 18:0e-20:1-22:1;	CTLXHWRJDCSACX-RZEXXKRKNA-N	0.525316	0.787657
creatinine	DDRJAANPRJIHGJ-UHFFFAOYSA-N	0.527205	0.907991
PS 40:6; PS 18:0-22:6;	LYYHRRPTEXPVOR-HSBBONCLNA-N	0.527268	1.06538
PC 32:1;	QIBZFHLFHCIUOT-NPBIGWJUSA-N	0.527568	1.06366
Glutathione (reduced)	RWSXRVCMGQZWBV-WDSKDSINSA-N	0.529389	1.32471
PC 42:4;	KHOVKQMSIYOOCG-HBZIWDQGNA-N	0.532717	1.09673
SM d34:2;	LYUXCHRVYZQJAC-OGRXCSKZNA-N	0.533564	0.890783
nicotinamide	DFPAKSUCGFBDDF-UHFFFAOYSA-N	0.536256	0.917975
PC 34:0;	PZNPLUBHRSSFHT-RRHRGVEJSA-N	0.536443	1.06454
DG 36:3;	BLZVZPYMHLXLHG-JOBMVARSSA-N	0.537965	0.862181
L-Arginine		0.53891	1.06738
fructose-1-phosphate	RHKKZBWRNHGJEZ-VRPWFDPXSA-N	0.539466	1.18727
Lysine	KDXKERNSBIXSRK-YFKPBYRVSA-N	0.543402	0.903541
LPC 18:0; B	IHNKQIMGVNPMTC-RUZDIDTESA-N	0.543784	1.10002
PE 36:2;		0.543963	0.890898
DG 36:4; A	MQGBAQLIFKSMEM-ZHARMHCNSA-N	0.545905	0.642858
Choline	OEYIOHPDSNJKLS-UHFFFAOYSA-N	0.546953	1.09872
N-Methylalanine	GDFAOVXKHJXLEI-UHFFFAOYSA-N	0.549399	1.14239
Cer d42:2; A	VJSBNBBOSZJDKB-KPEYJIHVSA-N	0.552608	0.893591
PC 34:4;	YWDDIWXKFJEMKF-JTZVLWBESA-N	0.554505	1.10377
Serine		0.556304	1.08286
TAG 44:1;	OUKDNADVOQVFAR-NBTXLFQMSA-N	0.56019	1.27591
Cer d34:1;		0.560558	0.915
Uridine-5-diphosphoacetylglucosamine	LFTYTUAZOPRMMI-MPIASZHXSA-N	0.560563	0.925673
TAG 50:5;	AFTBPUXZTDLRSP-UDQIKIEDSA-N	0.561269	0.572435
PC 40:5; B	LJFKFKIYUJNFPZ-ZLFSCUDPSA-N	0.56589	0.831144
aconitic acid	GTZCVFVGUGFEME-IWQZZHSRSA-N	0.565968	0.790865
PE 38:5;	BXSFSSDQHFBPDQ-SFVLIGPRNA-N	0.566519	0.922971
serine	MTCFGRXMJLQNBG-REOHCLBHSA-N	0.567611	0.936883
PE p-38:5/PE o-38:6;	IQSPCSIULMCRPM-ZAJUHDLGSA-N	0.568024	0.91483
PG 44:12; PG 22:6-22:6;	XACKZSRNTPEYBU-GZSOIYOPNA-N	0.573736	0.915744
PC p-36:4; or PC o-36:5;	IOYKZPNDXIIXLN-LOQSCQKMSA-N	0.576227	1.0434
CE 22:1	SQHUGNAFKZZXOT-JWTURFAQSA-N	0.576567	0.942272
cysteine	XUJNEKJLAYXESH-REOHCLBHSA-N	0.577378	0.882462
LPC 18:0	IHNKQIMGVNPMTC-RUZDIDTESA-N	0.578406	1.06483
TAG 46:0;	JWVXCFSNEOMSHH-UHFFFAOYSA-N	0.579151	1.08403
maltotriose	FYGDTMLNYKFZSV-DZOUCCHMSA-N	0.581139	0.988089
CE 16:0;		0.583197	1.01427
Homoarginine	QUOGESRFPZDMMT-YFKPBYRVSA-N	0.583755	0.912093
glycerol	PEDCQBHIVMGVHV-UHFFFAOYSA-N	0.58801	0.924179
PE p-38:4; or PE o-38:5;	URPXXNCTXCOATD-FXMFQVEGSA-N	0.592809	1.05359
PC 38:1;		0.59331	0.887067
SHexCer d40:2;	JBFULUYENICDCN-VYEFPUSRNA-N	0.593596	1.00328
TAG 53:5;	QHYAATSKYBYSLG-BXDFBOBBSA-N	0.593778	0.668474
1-Methylnicotinamide		0.594386	1.03272
PE 36:1;	JQKOHRZNEOQNJE-ZZEZOPTASA-N	0.599531	1.05543
PC 38:6;	PLZBTDKJYHXIEW-DZUXOTHRSA-N	0.600311	1.05073
PC 34:2;	JLPULHDHAOZNQI-ZTIMHPMXSA-N	0.601191	1.06233
PC 33:2;	SBNDHGBVMZMSNL-UESLNCBNSA-N	0.60134	1.06975
gluconic acid	RGHNJXZEOKUKBD-QTBDOELSSA-N	0.605363	0.824687
TAG 56:5; C	UHEJWASONFIROS-YPSHDQQVSA-N	0.608476	0.876043
PC 40:4;	QQIYXJBHMDYXHH-NMUBDWGHSA-N	0.60954	1.06659
HexCer-NS d42:2;	FENCQVZINWPJAF-KSIDMCGQNA-N	0.610519	0.842975
5'-deoxy-5'-methylthioadenosine	WUUGFSXJNOTRMR-IOSLPCCCSA-N	0.610537	1.07038
PC o-32:0;	SVWBXNAUENUONE-LDLOPFEMSA-N	0.610568	0.907861
threonine	AYFVYJQAPQTCCC-GBXIJSLDSA-N	0.610656	1.03581
TAG 54:7; A		0.61376	1.0662
TAG 58:3e; TAG 18:1e-20:1-20:1;	CHRFGHMAUFIWSU-IUPFWZBJNA-N	0.614779	0.744093
PC 34:3; PC 16:0-18:3;	JMAYDGBZRHQJAT-XSMZTDTHNA-N	0.615068	1.08775
PC 34:3; B	VKVSSDKCKXJFIM-AFYHZPHLSA-N	0.615103	1.06337
1-Methyladenosine		0.615537	0.940343
PC 35:3;	AYXGHIQPMDYMJC-AHMBLZLYSA-N	0.615928	0.995557
PE 42:7e; PE 20:1e/22:6;	YKFYFJNIFJZVAN-XNMDDMAMNA-N	0.617139	0.922767
MAG 17:0/0:0/0:0	SVUQHVRAGMNPLW-UHFFFAOYSA-N	0.617477	1.04496
SM d40:2; A	FOULCGVQZYQEQM-DNXGLLHMSA-N	0.619207	0.947773
PC 38:3;	KNNHXKQRTYEWCA-HYYWERRFSA-N	0.619801	1.04654
HexCer-NS d42:3; HexCer-NS d18:1/24:2;	HERULGHEQVQXKL-PKPBCWLKNA-N	0.620464	1.0078
PS 40:6;	SNGBGLIOTGLLKL-CISXSBJVNA-N	0.621296	1.04451
PE 34:1;	DPNIXCPYANUFLK-NXVVXOECNA-N	0.622611	1.0588
2-deoxypentitol	ZDAWZDFBPUUDAY-UHFFFAOYSA-N	0.623267	0.88495
PE p-36:4; or PE o-36:5;	UUYSKERSKRMYME-MAIXUNBTSA-N	0.623342	1.05379
FA 16:1; (palmitoleic acid)	SECPZKHBENQXJG-FPLPWBNLSA-N	0.623914	1.04291
FA 22:0; (behenic acid)	UKMSUNONTOPOIO-UHFFFAOYSA-N	0.624752	0.887673
Arginine		0.626323	1.0449
PC 36:2;	SNKAWJBJQDLSFF-NVKMUCNASA-N	0.628847	1.05835
7-Methylguanosine	OGHAROSJZRTIOK-KQYNXXCUSA-O	0.630004	0.869202
PC 37:6; A	GEINPYKZLFHHIL-GlcXMCQTSA-N	0.630309	1
PC 40:5; B	SFESOYFQZQJCOY-FXYWPAEZSA-N	0.639916	0.944106
PE 38:5; PE 16:0-22:5;	BXSFSSDQHFBPDQ-SFVLIGPRNA-N	0.640026	1.04647
xylitol	HEBKCHPVOIAQTA-NGQZWQHPSA-N	0.640968	1.06607
TAG 54:2;	WUUWGORPQFKFQN-XDVOZUNOSA-N	0.641329	0.903174
SM d42:3;	TXFLWJQVQCDUDZ-BRUGZULGSA-N	0.64296	1.14641
TAG 56:8; B	UBGUHMDKBGQUND-VPFWBQFRSA-N	0.643338	0.889918
TAG 50:3; A	UFHNZOACKFBCOM-YXKNDSBASA-N	0.643431	0.898947
TAG 58:9;	RVXFSLZMZOFGEQ-SWIIBWKZSA-N	0.643978	1.20409
FA 22:2; (docosadienoic acid)	HVGRZDASOHMCSK-AVQMFFATSA-N	0.646723	0.817141
PE 40:5; PE 18:0-22:5;	KYERVKWKQQBRQB-NIZIMQIGNA-N	0.647461	1.05394
alpha-ketoglutarate	KPGXRSRHYNQIFN-UHFFFAOYSA-N	0.651801	1.09708
PC 36:1;	ATHVAWFAEPLPPQ-VRDBWYNSSA-N	0.652531	1.03579
PG 34:1; PG 16:0-18:1;	PAZGBAOHGQRCBP-ZCXUNETKNA-N	0.653483	1.05
PI 38:4;	CTXNRCRDKKMEOB-OFAZCYPNNA-N	0.65581	1.03515
taurine	XOAAWQZATWQOTB-UHFFFAOYSA-N	0.65634	1.24938
FA 22:1; (erucic acid)	DPUOLQHDNGRHBS-KTKRTIGZSA-N	0.656683	0.852561
isothreonic acid	JPIJQSOTBSSVTP-GBXIJSLDSA-N	0.6581	0.923512
LPC 16:0	ASWBNKHCZGQVJV-HSZRJFAPSA-N	0.661128	1.04441
LPE 18:0;	BBYWOYAFBUOUFP-UHFFFAOYNA-N	0.661448	0.869342
Isoleucine		0.662769	1.0494
PS 40:4;	HOKYPGBUIVXWNM-MAZCIEHSNA-N	0.663905	1.08647
PC 34:1e;	OVZJGEFUWZPYRW-VXPUYCOJNA-N	0.66457	0.927623
PC 34:4; B	YWDDIWXKFJEMKF-JTZVLWBESA-N	0.664892	1.089
SM d42:1;	QEDPUVGSSDPBMD-XTAIVQBESA-N	0.665497	0.903114
beta-alanine	UCMIRNVEIXFBKS-UHFFFAOYSA-N	0.665866	1.11133
PC 36:0;	NRJAVPSFFCBXDT-UHFFFAOYNA-N	0.667398	0.912945
phosphoethanolamine	SUHOOTKUPISOBE-UHFFFAOYSA-N	0.669427	1.0642
PE 36:1; PE 18:0-18:1;	JQKOHRZNEOQNJE-ZZEZOPTANA-N	0.66951	1.0473
TAG 54:3;	PHYFQTYBJUILEZ-IUPFWZBJSA-N	0.669981	0.923092
1,2-Dipentadecanoyl-sn-glycero-3-phosphocholine		0.670978	1.10648
UDP-glucuronic acid	HDYANYHVCAPMJV-LXQIFKJMSA-N	0.671	1.12742
fumaric acid	VZCYOOQTPOCHFL-OWOJBTEDSA-N	0.671669	1.0717
PC 40:4;	FHUAYOMRHXZKHT-JUGJLYODSA-N	0.672848	0.962534
glycine	DHMQDGOQFOQNFH-UHFFFAOYSA-N	0.672952	1.03998
Lysine		0.674649	1.04383
Ceramide d18:1/17:0	ICWGMOFDULMCFL-QKSCFGQVSA-N	0.675942	1.02821
phosphate	NBIIXXVUZAFLBC-UHFFFAOYSA-N	0.686243	0.951637
PC 38:5; B	YLWBKBDNHWQEFU-YJXJLLHLSA-N	0.690728	1.05687
PC 38:4; B	PSVRFUPOQYJOOZ-QNPWAGBNSA-N	0.692522	1.03401
PC 40:8; A	SIMZOWLEIOYZJX-VRCXRDLJSA-N	0.692532	0.929408
Cer-NS d42:2; Cer-NS d18:1/24:1;	HZPUWSUHFOTSAY-AKTWBEBINA-N	0.697095	0.943405
PC 40:6; A	KZSXWBSDQDXESU-PPEVQBTRSA-N	0.69767	1.03237
PE 36:3;	DOILLFCKSSPXMF-ZKZIFNJMSA-N	0.698187	0.912895
PS 34:1; PS 16:0-18:1;	OIWCYIUQAVBPGV-ZCXUNETKNA-N	0.698707	0.938674
TAG 51:1;	OZAXLAGNPZMZAD-BOEMPQCLSA-N	0.69924	1.0105
(3-Carboxypropyl)trimethylammonium cation		0.701472	0.933356
HexCer-NDS d40:1;	FZMJISFZRIRZPX-ZCXUNETKNA-N	0.702222	0.846642
Threonine	AYFVYJQAPQTCCC-GBXIJSLDSA-N	0.703209	1.05115
LPC 17:0	SRRQPVVYXBTRQK-XMMPIXPASA-N	0.705676	1.0485
Leucine		0.70724	0.94377
PC p-40:1; or PC o-40:2	IAVIYOOCANBIJO-DZWPKMMWSA-N	0.707864	1.09581
Histamine, N-methyl		0.708164	1.02363
arachidonic acid	YZXBAPSDXZZRGB-DOFZRALJSA-N	0.710413	0.898245
Isoleucine	AGPKZVBTJJNPAG-WHFBIAKZSA-N	0.711299	0.929955
Creatine	CVSVTCORWBXHQV-UHFFFAOYSA-N	0.711417	1.01373
TAG 49:3;	DIGMYZZFQSIQBD-PNLKURBTSA-N	0.713475	0.555475
isoleucine	AGPKZVBTJJNPAG-WHFBIAKZSA-N	0.715099	0.923084
Threonine		0.715647	1.04492
TAG 56:7; A	DODZUDCYRVWEOJ-GKZBLMSTSA-N	0.716136	0.818917
SM d18:1/17:0	YMQZQHIESOAPQH-JXGHDCMNSA-N	0.7168	1.03704
FAD	VWWQXMAJTJZDQX-UYBVJOGSSA-N	0.720181	0.914822
LPC 17:0	SRRQPVVYXBTRQK-XMMPIXPASA-N	0.720281	1.037
xylose	SRBFZHDQGSBBOR-IOVATXLUSA-N	0.721814	0.86806
3-hydroxy-3-methylglutaric acid	NPOAOTPXWNWTSH-UHFFFAOYSA-N	0.723328	0.882594
Cer d41:1	NAJHAHQNQCNWOP-PUYNVXOJSA-N	0.725829	0.821135
ascorbic acid	CIWBSHSKHKDKBQ-JLAZNSOCSA-N	0.726685	0.983793
Tryptophan		0.728366	1.0322
SHexCer d42:2;	CCKQEKUJFDQKKL-VYEFPUSRNA-N	0.729241	1.04078
PE p-36:1/PE o-36:2;		0.729325	1.02386
FA 20:3; (homo-gamma-linolenic acid)	HOBAELRKJCKHQD-QNEBEIHSSA-N	0.729655	1.06037
PS 38:4;	IYPBSKWOOQTFOR-ZJCTUUHQNA-N	0.730225	1.03389
TAG 56:5; A	UHEJWASONFIROS-YPSHDQQVSA-N	0.730955	1.04867
SHexCer d42:1+1O;	FIGBFTDPPWEHIB-HNENSFHCNA-N	0.735278	0.8463
DG 34:2;	SVXWJFFKLMLOHO-YAIZGCQRSA-N	0.737862	1.01584
asparagine	DCXYFEDJOCDNAF-REOHCLBHSA-N	0.739165	0.949768
Serine	MTCFGRXMJLQNBG-REOHCLBHSA-N	0.740278	1.04566
ribitol	HEBKCHPVOIAQTA-ZXFHETKHSA-N	0.743739	0.895296
PE 38:1;	DBYSGBYABPVNGO-ZPHPHTNENA-N	0.745582	1.02832
MG 17:0/0:0/0:0	SVUQHVRAGMNPLW-UHFFFAOYSA-N	0.748737	0.954266
Anserine	MYYIAHXIVFADCU-QMMMGPOBSA-N	0.750328	0.848443
raffinose	MUPFEKGTMRGPLJ-ZQSKZDJDSA-N	0.750752	1.29064
Phenylalanine		0.757427	1.01708
TAG 54:6; C	HBOQXIRUPVQLKX-BBWANDEASA-N	0.758132	0.916676
5'-S-Methyl-5'-thioadenosine		0.759202	0.962471
N-Oleoyl-D-erythro-sphingosylphosphorylcholine		0.759853	0.944616
ribulose-5-phosphate	FNZLKVNUWIIPSJ-UHNVWZDZSA-N	0.761931	1.01174
PE 38:5; PE 18:1-20:4;	ZYMZKMQPPJPQHY-HAGCXRLMNA-N	0.763217	1.02757
N-Methylhistidine	CYZKJBZEIFWZSR-LURJTMIESA-N	0.764049	0.949983
PC 38:6; A	PLZBTDKJYHXIEW-DZUXOTHRSA-N	0.764367	0.966981
PE 17:0/17:0	YSFFAUPDXKTJMR-DIPNUNPCSA-N	0.765168	1.03291
TAG 54:5; B	OEJXMJPFOHYSIU-GRLFFVHSSA-N	0.765326	1.03039
glutathione	RWSXRVCMGQZWBV-WDSKDSINSA-N	0.768384	0.902928
PC 37:4;	QRPUCJXFPYFTMB-FBFLODOBSA-N	0.770548	0.732649
LPC 18:1	YAMUFBLWGFFICM-PTGWMXDISA-N	0.770773	0.923442
adenosine-5-monophosphate	UDMBCSSLTHHNCD-KQYNXXCUSA-N	0.774146	1.04706
TMAO		0.774278	1.01881
L-Carnitine		0.782548	1.02854
PC 36:3; A	BXRLDROZWDUSGM-ZRYFCQOPSA-N	0.783367	0.94532
TAG 51:3;	ISSGPXMQOMAFMJ-DMGKHJLRSA-N	0.792958	0.99913
PC 33:1	OFRWLQSOUIZELQ-VEAYGOGPSA-N	0.796548	1.03303
PC 42:5; B	QKKKBFSONQRFRO-JTBZDUPANA-N	0.797778	1.03799
Cystine	LEVWYRKDKASIDU-IMJSIDKUSA-N	0.799933	0.672619
CE 18:1;	RJECHNNFRHZQKU-RMUVNZEASA-N	0.800925	0.897701
PC 40:5; A	LJFKFKIYUJNFPZ-ZLFSCUDPSA-N	0.802714	1.02327
FA 20:3; (eicosatrienoic acid)	AHANXAKGNAKFSK-PDBXOOCHSA-N	0.803781	0.915646
PE p-40:4/PE o-40:5; B		0.809674	0.955488
PC 38:5; A	SUACBSWYGWBPFC-GPUJSUHJSA-N	0.810889	1.02508
SM d36:1;	LKQLRGMMMAHREN-YJFXYUILSA-N	0.811683	0.902445
leucine	ROHFNLRQFUQHCH-YFKPBYRVSA-N	0.813814	1.00696
SM d42:2;	DACOGJMBYLZYDH-GXJPFUDISA-N	0.816461	0.917301
Alanine	QNAYBMKLOCPYGJ-REOHCLBHSA-N	0.816631	1.01242
PE p-36:4/PE o-36:5;	ADWDFBQPQIEGRZ-XBICFDGKSA-N	0.819775	0.960525
PC 40:2;	AEUCYCQYAUFAKH-YEUCEMRANA-N	0.820225	1.03955
malic acid	BJEPYKJPYRNKOW-UHFFFAOYSA-N	0.820245	1.01181
PC 42:6;	DSVRMAGYENFTLY-GDDYDVMSSA-N	0.820685	1.03269
L-Propionylcarnitine		0.821384	0.951731
PC 40:6; B	TYRTWVKQVGNGSZ-RGBTVBCDSA-N	0.821702	0.970938
FA 20:2; (eicosadienoic acid)	XSXIVVZCUAHUJO-HZJYTTRNSA-N	0.822262	0.954998
SM d42:1;	QEDPUVGSSDPBMD-XTAIVQBESA-N	0.822955	0.929876
PC 38:4; A	PSVRFUPOQYJOOZ-QNPWAGBNSA-N	0.825258	0.965964
PC 40:6; B	FYVNIFOYDIIODX-KNKJIUSSSA-N	0.826074	1.02069
PC 36:5; C	SUZYROYNFNQALJ-MHEIZRSESA-N	0.828855	1.0513
TAG 60:3e; TAG 20:1e-20:1-20:1;	NGIVJKZZMBYDHB-IUPFWZBJNA-N	0.83389	0.780465
GlcCer d40:1	QMYGQSYNQBLKGY-YAEABVQUSA-N	0.834428	1.00714
PC 38:2;	KXXLFCAPKGRXBT-FMJYHZMHSA-N	0.835468	1.03871
TAG 56:2;	PDEQUPGHMOMBFC-FYEHETCMSA-N	0.835645	0.917387
Proline-hydroxyproline	ONPXCLZMBSJLSP-CSMHCCOUSA-N	0.835886	1.02433
CE 20:4;	IMXSFYNMSOULQS-BEDFLICRSA-N	0.838839	1.03825
Creatinine	DDRJAANPRJIHGJ-UHFFFAOYSA-N	0.840884	1.01555
Ceramide d33:1;	QBFXCLDNTKBAPQ-STSAHMJASA-N	0.842771	0.979254
PC 12:0/13:0	FCTBVSCBBWKZML-WJOKGBTCSA-N	0.84357	0.95342
TAG 52:5;	CQZAAIKPSLHIBC-KDJOUNIJSA-N	0.843682	0.925257
PC 38:4; C	PSVRFUPOQYJOOZ-QNPWAGBNSA-N	0.844032	0.978744
CUDA	HPTJABJPZMULFH-UHFFFAOYSA-N	0.845419	0.963457
PC 35:1;	MFHIZGSSDZJFKD-IYEJTHTFSA-N	0.847395	1
PC 12:0/13:0	FCTBVSCBBWKZML-WJOKGBTCSA-N	0.847834	1.00685
FA 18:3; (linolenic acid)	DTOSIQBPPRVQHS-PDBXOOCHSA-N	0.848692	0.99285
Pipecolic acid	HXEACLLIILLPRG-UHFFFAOYSA-N	0.849322	1.06489
Cholesterol	HVYWMOMLDIMFJA-DPAQBDIFSA-N	0.850454	1.00698
PC 40:8; B	BFCSBEFTXQRIOJ-QIURYZFVNA-N	0.851446	1.02289
PE 38:2e; PE 18:1e/20:1;	QEVTZYOGQJVUDJ-CLFAGFIQNA-N	0.85845	0.899292
TAG 58:1;	OWZMHFAFGQCCNI-FBXRAONGSA-N	0.858934	0.839832
LPC 18:1;	YAMUFBLWGFFICM-PTGWMXDISA-N	0.860856	0.935001
PC p-38:5/PC o-38:6; B	FAKYQMLQEAQOLK-LHZZQLRFSA-N	0.861873	0.79886
PE p-38:4/PE o-38:5;	ZTZQZGHJLWFLFQ-VZBWJDOASA-N	0.862551	1.00608
TAG 54:5; A	OEJXMJPFOHYSIU-GRLFFVHSSA-N	0.862989	1.021
PC 38:7;	BNNUJTATKJXKJP-XCDHYEIISA-N	0.863008	1.07162
Benzyldimethylstearylammonium cation		0.863459	0.923686
Cystine		0.864427	1.09175
TAG 56:5; B	UHEJWASONFIROS-YPSHDQQVSA-N	0.864874	0.917697
orotic acid	PXQPEWDEAKTCGB-UHFFFAOYSA-N	0.865053	0.994493
pyrophosphate	XPPKVPWEQAFLFU-UHFFFAOYSA-N	0.866738	0.973483
TG (14:0/16:1/14:0)		0.871214	0.967417
GlcCer d42:1	SNVYJLGKALMFOP-MOLROICHSA-N	0.87694	0.979064
butyrolactam	HNJBEVLQSNELDL-UHFFFAOYSA-N	0.877334	1.02885
erythronic acid lactone	SGMJBNSHAZVGMC-PWNYCUMCSA-N	0.880585	0.991169
TAG 50:2;	QEZWFCZNHWUARW-XQCAQTCHSA-N	0.88092	1.00766
cytidine-5-monophosphate	IERHLVCPSMICTF-XVFCMESISA-N	0.881458	1.00685
SM d42:2; A	DACOGJMBYLZYDH-GXJPFUDISA-N	0.883381	0.99122
Cholesterol	HVYWMOMLDIMFJA-IFAPJKRJSA-N	0.883964	0.964829
threonic acid	JPIJQSOTBSSVTP-STHAYSLISA-N	0.884867	0.908126
UDP GlcNAc	LFTYTUAZOPRMMI-CFRASDGPSA-N	0.885594	0.963085
mannose	WQZGKKKJIJFFOK-QTVWNMPRSA-N	0.886215	1.00971
PC 31:0	NPGWXTIWUUFYAB-DIPNUNPCSA-N	0.886563	1.02081
TG d5 17:0/17:1/17:0	OWYYELCHNALRQZ-ADIIQMQPSA-N	0.888858	1.019
PC 35:4;	LYNZMLHNPYEREG-ZHMZGHMTSA-N	0.88906	0.956792
LPE 17:1	LNJNONCNASQZOB-HEDKFQSOSA-N	0.889511	1.00817
PC p-34:0; or PC o-34:1;	QCGUXAIDEOWPBV-SNKLRXETSA-N	0.891713	1.00358
PC 40:7; B	GUIILIHXRVHZCX-ABGVUWIKNA-N	0.893629	0.975841
Choline		0.896167	1.01542
5-PAHSA		0.896451	1.00464
PC 36:4; C	IIZPXYDJLKNOIY-JXPKJXOSSA-N	0.897639	1.00987
PC 38:6; B	PLZBTDKJYHXIEW-DZUXOTHRSA-N	0.897949	0.999067
Histidine		0.903486	1.00437
N-acetylaspartic acid	OTCCIMWXFLJLIA-BYPYZUCNSA-N	0.903874	0.997838
PI 36:4; PI 16:0-20:4	VWRYMIZQLPXULA-JAXHXWBXNA-N	0.908209	1.00034
PC 36:4; B	IIZPXYDJLKNOIY-JXPKJXOSSA-N	0.908219	0.970975
3-Methylcrotonylglycine	PFWQSHXPNKRLIV-UHFFFAOYSA-N	0.90948	0.989191
PE 17:0/17:0	YSFFAUPDXKTJMR-DIPNUNPCSA-N	0.910709	1.00441
PC 36:3; B	YPAZQMWFRMHBBM-CLKMJQEKSA-N	0.911786	1.00207
PC p-38:4; or PC o-38:5; A	DBQMOXDLWKVKKG-REWQMPQJSA-N	0.912486	0.922173
PC 40:9	KQEBTLYBLYIGCO-HRBUQVTHNA-N	0.91485	1.00408
LPE 16:0	CKPBBEOJHAPPBT-HXUWFJFHSA-N	0.918673	0.894727
threitol	UNXHWFMMPAWVPI-QWWZWVQMSA-N	0.919722	0.951198
PC 37:5		0.920314	0.993129
Cer d38:1		0.923764	0.94235
Ceramide d40:2	HILTUFAERVOALR-MQXYEJFFSA-N	0.926231	0.936172
phthalic acid	XNGIFLGASWRNHJ-UHFFFAOYSA-N	0.927308	1.00294
oleic acid	ZQPPMHVWECSIRJ-KTKRTIGZSA-N	0.93037	0.987772
uridine	DRTQHJPVMGBUCF-XVFCMESISA-N	0.931522	1.00958
SM d18:1/17:0	YMQZQHIESOAPQH-JXGHDCMNSA-N	0.932908	0.98268
TAG 51:2	NSNSZGBCOIKUBU-SZOKBDNISA-N	0.933429	1.01511
PC 34:1	HINNCFGUVNHVTC-HNENSFHCNA-N	0.933921	0.993855
Cer d18:1/17:0	ICWGMOFDULMCFL-QKSCFGQVSA-N	0.934281	0.990444
myristic acid	TUNFSRHWOTWDNC-UHFFFAOYSA-N	0.934612	0.965046
PC 36:4; A	IIZPXYDJLKNOIY-JXPKJXOSSA-N	0.938422	1.00432
PC p-34:1/PC o-34:2	MBRHHFWRXQYYAN-JEPFLRBFSA-N	0.938449	0.995676
PC 44:10	XAFPNZQFSGKDDB-IYICPNJGNA-N	0.939231	1.0029
PC 40:7	QFOVTMHNARYFIU-HYOAFMAGNA-N	0.939333	0.978484
TAG 48:0	PVNIQBQSYATKKL-UHFFFAOYSA-N	0.941347	1.01169
PE p-40:7; or PE o-40:8	UKPNUUDYLNCIOE-IZHHWLPXSA-N	0.944401	0.997268
fucose	SHZGCJCMOBCMKK-FPRJBGLDSA-N	0.944819	0.990071
PE 36:4	KZLUVTCXBFEIFJ-XGLJQOENSA-N	0.947139	1.0033
2-ketoglucose dimethylacetal	DCNMIDLYWOTSGK-HSUXUTPPSA-N	0.950642	0.954878
DG 36:2	AFSHUZFNMVJNKX-LLWMBOQKSA-N	0.951228	0.973122
N-(15Z-Tetracosenoyl)-1-.beta.-galactosylsphing-4-enine		0.95182	1.12676
PC 40:5; A	IJTJDJOOHZVSAC-NDRUHXFFSA-N	0.953169	0.992829
inositol-4-monophosphate	INAPMGSXUVUWAF-GFWFORPUSA-N	0.955515	0.947828
adenosine	OIRDTQYFTABQOQ-KQYNXXCUSA-N	0.956265	0.930588
PC p-32:1/PC o-32:2	FZMYLOBGNYZPQO-QLSONYGBSA-N	0.956685	0.969977
Ceramide d34:1	YDNKGFDKKRUKPY-TURZORIXSA-N	0.958808	1.01114
PE p-38:5 or PE o-38:6	KCNBSSYOJRUKOM-JALPNNRCSA-N	0.959574	0.984517
1-Oleoyl-sn-glycero-3-phosphocholine		0.959668	0.968967
Creatine		0.960909	0.982133
arabitol	HEBKCHPVOIAQTA-QWWZWVQMSA-N	0.961617	0.979465
PC 40:7	BPUROMFCPFGBOT-ZEGPSQTJSA-N	0.963752	1.00035
DG 18:1/2:0/0:0	PWTCCMJTPHCGMS-YRBAHSOBSA-N	0.965098	0.986342
1-O-octyl-2-O-(N-methylcarbamoyl)-sn-glyceryl-3-phosphorylcholine		0.966845	0.995942
uracil	ISAKRJDGNUQOIC-UHFFFAOYSA-N	0.967844	0.980416
3-(4-hydroxyphenyl)propionic acid	NMHMNPHRMNGLLB-UHFFFAOYSA-N	0.967948	0.974967
PE 36:3e; PE 18:2e/18:1	KTJAFMBXBPVGGI-LTEAFHAINA-N	0.968731	0.964713
CUDA	HPTJABJPZMULFH-UHFFFAOYSA-N	0.969059	0.985485
Methionine		0.973751	0.982634
PC 36:1; B	ATHVAWFAEPLPPQ-VRDBWYNSSA-N	0.974479	1.00324
TAG 58:1e; TAG 18:0e-20:0-20:1	ZPFYNOKXPRPBMK-FVDSYPCUNA-N	0.974569	0.960333
PC 36:2	SNKAWJBJQDLSFF-NVKMUCNASA-N	0.976464	0.982931
Ceramide d34:0	GCGTXOVNNFGTPQ-JHOUSYSJSA-N	0.976777	0.985988
Sphingosine d17:1	RBEJCQPPFCKTRZ-LHMZYYNSSA-N	0.977522	0.993973
Taurine	XOAAWQZATWQOTB-UHFFFAOYSA-N	0.978406	1.00883
Ceramide d42:2; A	VJSBNBBOSZJDKB-KPEYJIHVSA-N	0.978703	0.957431
FA 22:4	IGFLWIHPPADNDL-LTKCOYKYSA-N	0.98064	0.975153
TAG 50:4	PVMBAGXWHHZKFP-JMPJWMFJSA-N	0.981522	0.952738
pantothenic acid	GHOKWGTUZJEAQD-ZETCQYMHSA-N	0.981863	0.97921
N-acetylmannosamine	OVRNDRQMDRJTHS-ZTVVOAFPSA-N	0.981878	0.96368
fructose-6-phosphate	BGWGXPAPYGQALX-ARQDHWQXSA-N	0.9822	0.974235
PE 38:7	DOAKNIVINNEGKC-WQEXLHBVNA-N	0.983337	1.00795
GlcCerd14:14E/20:02OH	YYILQTLJZBSOCA-IMJQGFQJSA-N	0.985735	0.975478
LPE 17:1	LNJNONCNASQZOB-HEDKFQSOSA-N	0.987751	0.988824
DL-Alanine		0.988041	0.975874
CUDA		0.989388	0.98602
gamma-Glutamylleucine	MYFMARDICOWMQP-YUMQZZPRSA-N	0.9908	0.989135
PC 34:3; A	VKVSSDKCKXJFIM-AFYHZPHLSA-N	0.994055	1.01163
1,2-anhydro-myo-inositol	ZHMWOVGZCINIHW-FTYOSCRSSA-N	0.995226	1.00111
PI 38:5	FRECHIGMANZWMF-REJVNYKHNA-N	0.996374	1.01394
PC 36:5; D	SUZYROYNFNQALJ-MHEIZRSESA-N	0.998298	0.993527

## Sheet: adult_differential_metabolites
Annotation	InChI Key	pVal	Fold_Change
GlcCerd14:14E/20:02OH	YYILQTLJZBSOCA-IMJQGFQJSA-N	4.53075e-06	0.607079
PC 12:0/13:0	FCTBVSCBBWKZML-WJOKGBTCSA-N	0.000735233	0.906485
BMP 44:12; BMP 22:6-22:6	FMHFZIDTIQEZJJ-GZSOIYOPNA-N	0.00104186	0.840033
PG 44:12; PG 22:6-22:6	XACKZSRNTPEYBU-GZSOIYOPNA-N	0.00104865	0.750323
PC 42:5	QKKKBFSONQRFRO-JTBZDUPANA-N	0.00149486	0.678405
PE 38:3	MSYFXMJDQLPRGO-JTBMWNAQNA-N	0.00158679	0.666744
PE 36:1	JQKOHRZNEOQNJE-ZZEZOPTASA-N	0.00330979	0.636556
PG 34:1; PG 16:0-18:1	PAZGBAOHGQRCBP-ZCXUNETKNA-N	0.00489321	0.704617
Creatinine		0.00545258	0.970143
PC 40:5	IJTJDJOOHZVSAC-NDRUHXFFSA-N	0.00565811	0.795577
SHexCer d42:3	RTQHATRETCCPBK-KFUQXHDGNA-N	0.00581233	0.484556
S-Adenosyl-methionine	MEFKEPWMEQBLKI-AIRLBKTGSA-N	0.00605873	0.683011
GlcCer d38:1	DFELABABMXOKTD-IYFIADHGSA-N	0.00650872	0.499414
HexCer-NS d38:1; HexCer-NS d18:1/20:0	DFELABABMXOKTD-QOSDPKFLNA-N	0.00732464	0.526284
PC 38:5; PC 18:1-20:4	SWOKEJBWARJLGN-LTLPGSJDNA-N	0.00818039	0.812142
Cer d18:1/17:0	ICWGMOFDULMCFL-QKSCFGQVSA-N	0.0082338	0.812181
5-PAHSA-d9		0.00875639	0.788077
PE p-38:5 or PE o-38:6	KCNBSSYOJRUKOM-JALPNNRCSA-N	0.00901232	0.619549
Ceramide d18:1/17:0	ICWGMOFDULMCFL-QKSCFGQVSA-N	0.00902797	0.77526
PI 36:4; PI 16:0-20:4	VWRYMIZQLPXULA-JAXHXWBXNA-N	0.00940142	0.75918
SM d36:0	JCELSEVNSMXGKA-IOLBBIBUSA-N	0.00966221	0.633491
PC 36:1	ATHVAWFAEPLPPQ-VRDBWYNSSA-N	0.010496	0.805302
PC 36:2	SNKAWJBJQDLSFF-NVKMUCNASA-N	0.0116815	0.827515
PS 40:4	HOKYPGBUIVXWNM-MAZCIEHSNA-N	0.0120468	0.746702
2-hydroxyglutaric acid	HWXBTNAVRSUOJR-UHFFFAOYSA-N	0.0120934	6.26748
TAG 56:3	QXMHHXQBBKDSSL-BAQZNRHJSA-N	0.0134122	5.0809
gluconic acid	RGHNJXZEOKUKBD-QTBDOELSSA-N	0.0138176	1.36142
Aspartic acid	CKLJMWTZIZZHCS-REOHCLBHSA-N	0.0139302	0.607523
FA 22:4	IGFLWIHPPADNDL-LTKCOYKYSA-N	0.0140748	0.691224
myo-inositol	CDAISMWEOUEBRE-UHFFFAOYSA-N	0.0143129	1.19806
FA 20:4 (arachidonic acid)	YZXBAPSDXZZRGB-DOFZRALJSA-N	0.0146431	0.751961
PE 34:1	FHQVHHIBKUMWTI-OTMQOFQLSA-N	0.0146697	0.740275
Palmitoylcarnitine		0.0149761	0.677152
PI 38:5	NHAVREDWHUWDJU-XNLOIIFBNA-N	0.0149999	0.766918
PE 36:1; PE 18:0-18:1	JQKOHRZNEOQNJE-ZZEZOPTANA-N	0.016049	0.740133
N8-Acetylspermidine	FONIWJIDLJEJTL-UHFFFAOYSA-N	0.0165219	0.726277
PC 40:7	BPUROMFCPFGBOT-ZEGPSQTJSA-N	0.0166939	0.723554
PE 34:2	HBZNVZIRJWODIB-NHCUFCNUSA-N	0.0172752	0.769575
PC 40:8	BFCSBEFTXQRIOJ-QIURYZFVNA-N	0.0181202	0.700213
PE 34:2	HBZNVZIRJWODIB-NHCUFCNUSA-N	0.018686	0.818588
LPE 17:1	LNJNONCNASQZOB-HEDKFQSOSA-N	0.0193376	0.903934
PE 36:4	DUQDVNACTOXOJA-KTKXOIIHSA-N	0.019357	0.770514
TAG 53:3	ZNQBEJJYVJSZLM-LEDQTTRKSA-N	0.0194703	5.31172
PC 35:2	MJWAVUYQCBFFHQ-WESJWMGVSA-N	0.0198154	0.777852
PS 38:4; PS 18:0-20:4	IULWELDCBXQXED-ZKVKLVECNA-N	0.0199093	0.798129
Cholesterol	HVYWMOMLDIMFJA-IFAPJKRJSA-N	0.0204016	1.33973
LPC 17:0	SRRQPVVYXBTRQK-XMMPIXPASA-N	0.0222133	0.938673
PE 34:1	DPNIXCPYANUFLK-NXVVXOECNA-N	0.0228547	0.7585
PG 17:0/17:0	ZBVHXVKEMAIWQQ-QPPIDDCLSA-N	0.0232346	0.798847
SHexCer d42:1	UIYGHOTWPAVCNQ-DQRAZIAONA-N	0.0234273	0.521502
PC p-40:6/PC o-40:7	XUVCLJCZWPTAIO-OAKHYACESA-N	0.0239408	0.667329
SHexCer d42:2	CCKQEKUJFDQKKL-VYEFPUSRNA-N	0.0239521	0.597933
PE 38:5	BXSFSSDQHFBPDQ-SFVLIGPRNA-N	0.0239686	0.782768
PG 38:4; PG 18:0-20:4	JDHPBMPBPWNFFB-ZKVKLVECNA-N	0.0256023	0.719441
PC 36:2	SNKAWJBJQDLSFF-NVKMUCNASA-N	0.0256898	0.815142
PC 34:1	WTJKGGKOPKCXLL-VYOBOKEXSA-N	0.0259321	0.761303
DG 18:1/2:0/0:0	PWTCCMJTPHCGMS-YRBAHSOBSA-N	0.0262805	0.911116
PC 38:5	SUACBSWYGWBPFC-GPUJSUHJSA-N	0.0268309	0.71891
3-Methylhistidine	JDHILDINMRGULE-LURJTMIESA-N	0.0271295	1.52314
LPC 20:4	GOMVPVRDBLLHQC-VEJNOCSESA-N	0.0280174	0.666848
PE p-38:5/PE o-38:6	IQSPCSIULMCRPM-ZAJUHDLGSA-N	0.0280198	0.764482
HexCer-NDS d40:1	FZMJISFZRIRZPX-ZCXUNETKNA-N	0.0280663	0.576642
PC p-34:0; or PC o-34:1	QCGUXAIDEOWPBV-SNKLRXETSA-N	0.0286294	0.78054
FA 20:3 (homo-gamma-linolenic acid)	HOBAELRKJCKHQD-QNEBEIHSSA-N	0.029277	0.761973
5'-Methylthioadenosine	WUUGFSXJNOTRMR-IOSLPCCCSA-N	0.0298987	0.793496
PC p-34:1/PC o-34:2	MBRHHFWRXQYYAN-JEPFLRBFSA-N	0.0308727	0.68227
PC 33:1	OFRWLQSOUIZELQ-VEAYGOGPSA-N	0.0310002	0.718947
HexCer-NS d42:2	FENCQVZINWPJAF-KSIDMCGQNA-N	0.0311089	0.575794
PC 38:4	PSVRFUPOQYJOOZ-QNPWAGBNSA-N	0.0314887	0.698222
PE 36:2; PE 18:1-18:1	MWRBNPKJOOWZPW-CLFAGFIQNA-N	0.0317711	0.721746
Cer d42:2	VJSBNBBOSZJDKB-KPEYJIHVSA-N	0.0332317	0.800355
FA 18:1 (oleic acid)	ZQPPMHVWECSIRJ-KTKRTIGZSA-N	0.0334441	0.699821
inositol-4-monophosphate	INAPMGSXUVUWAF-GFWFORPUSA-N	0.0336787	1.40802
TAG 46:3	YCZHBUHPOJGNKX-YLZDBGKXSA-N	0.0343623	2.63572
Cytidine 5'-diphosphocholine		0.0345288	0.745221
HexCer-NDS d40:2; HexCer-NDS d18:0/22:2	JVDMXOUYTZZNRE-BCTRXSSUNA-N	0.0346368	0.554867
MAG 17:0/0:0/0:0	SVUQHVRAGMNPLW-UHFFFAOYSA-N	0.0363367	0.914163
PC 32:0	KILNVBDSWZSGLL-KXQOOQHDSA-N	0.0363613	0.793746
TG d5 17:0/17:1/17:0	OWYYELCHNALRQZ-ADIIQMQPSA-N	0.0364748	0.930027
PC 32:1	QIBZFHLFHCIUOT-NPBIGWJUSA-N	0.0371027	0.691214
PE 38:5; PE 18:1-20:4	ZYMZKMQPPJPQHY-HAGCXRLMNA-N	0.0373956	0.777773
SHexCer d36:1	ULNONGGEPQHXMN-ZCXUNETKNA-N	0.0379643	0.599429
PC p-40:1; or PC o-40:2	IAVIYOOCANBIJO-DZWPKMMWSA-N	0.03804	0.57444
PE p-38:3; or PE o-38:4;	YHSWSUHZIXJBHZ-OWTAGOBYSA-N	0.0382558	0.718051
TAG 54:4;	BRLGHZXETDWABO-NOFIOOQLSA-N	0.0386943	3.81395
PE 36:3e; PE 18:2e/18:1;	KTJAFMBXBPVGGI-LTEAFHAINA-N	0.041049	0.643689
DG 36:3;	BLZVZPYMHLXLHG-JOBMVARSSA-N	0.0412596	2.80573
erythronic acid lactone	SGMJBNSHAZVGMC-PWNYCUMCSA-N	0.0413004	1.47305
glycerol	PEDCQBHIVMGVHV-UHFFFAOYSA-N	0.0416067	1.39389
TAG 52:4;	WHSWXEYWNPTUPW-HNJDVRDNSA-N	0.0418879	3.61672
TAG 54:7; A		0.0430269	2.03057
PC 34:4; B	YWDDIWXKFJEMKF-JTZVLWBESA-N	0.0438314	0.758481
PS 44:10; PS 22:4-22:6;	SGPPUXRZKLCLEO-GCLSJWDWNA-N	0.0443514	0.71108
3-aminoisobutyric acid	QCHPKSFMDHPSNR-UHFFFAOYSA-N	0.0448892	1.77638
TAG 51:3;	ISSGPXMQOMAFMJ-DMGKHJLRSA-N	0.0465751	4.81599
SM d18:1/17:0	YMQZQHIESOAPQH-JXGHDCMNSA-N	0.0466935	0.902082
TAG 52:3;	DQXQIWIQYYEGLG-MMWLGPPDSA-N	0.0477501	3.98387
PE p-36:2/PE o-36:3;	CFANDHZPOSNKNO-UDHSZFGOSA-N	0.0478793	0.689258
alpha-aminoadipic acid	OYIFNHCXNCRBQI-BYPYZUCNSA-N	0.0478959	1.56091
PC 34:1e;	OVZJGEFUWZPYRW-VXPUYCOJNA-N	0.0489385	0.580032
CE 22:1	SQHUGNAFKZZXOT-JWTURFAQSA-N	0.0493873	0.934124
PI 38:4; PI 18:0-20:4;	OJESNYFIPWSOPO-ZKVKLVECNA-N	0.0500855	0.800266
TAG 54:6; C	HBOQXIRUPVQLKX-BBWANDEASA-N	0.0501802	2.2081
PE 38:6;	VRBJSZDBPQLNEM-PFTGJCAASA-N	0.0502234	0.667173
PC 34:1;	HINNCFGUVNHVTC-HNENSFHCNA-N	0.0510883	0.919953
PE p-40:5/PE o-40:6;	HHQFKPJXVYWLLJ-ABYSKWQHSA-N	0.0517153	0.719999
SHexCer d42:2; SHexCer d18:1/24:1;	QYIKRMVCAKLQAQ-DBOQMASJNA-N	0.0517865	0.637095
PE p-34:2; or PE o-34:3;	LALFTIIBOJSVNP-OBEJFMRTSA-N	0.0520484	0.690504
TAG 52:5; TAG 16:1-18:2-18:2;	CQZAAIKPSLHIBC-BDMHOKOONA-N	0.0527082	3.63747
GlcCer d40:1	QMYGQSYNQBLKGY-YAEABVQUSA-N	0.0530462	0.553701
Cer-NS d42:2; Cer-NS d18:1/24:1;	HZPUWSUHFOTSAY-AKTWBEBINA-N	0.0531896	0.764932
PE p-40:7; or PE o-40:8;	UKPNUUDYLNCIOE-IZHHWLPXSA-N	0.0534175	0.755689
PC 38:6;	PLZBTDKJYHXIEW-DZUXOTHRSA-N	0.0535143	0.764596
PI 36:4;	XBRXODRRBPUJTR-XWVIRPHINA-N	0.0543866	0.747094
TAG 54:2;	WUUWGORPQFKFQN-XDVOZUNOSA-N	0.054766	3.46707
L-Carnitine		0.0559777	1.11991
PE 38:4; PE 16:0-22:4;	ICYDFONFTSPCRL-BHYOAKPMNA-N	0.0560917	0.73522
PE 38:3e; PE 18:2e/20:1;	VBHVWWDERMHMNQ-RQOIEFAZNA-N	0.0562179	0.680028
TAG 54:5; A	OEJXMJPFOHYSIU-GRLFFVHSSA-N	0.0562627	3.1286
TAG 52:5;	CQZAAIKPSLHIBC-KDJOUNIJSA-N	0.0564834	3.35661
TAG 56:5; A	UHEJWASONFIROS-YPSHDQQVSA-N	0.0578926	2.22287
PC 34:4; A	USCDCOXUROEQQA-BCFAXYJZNA-N	0.0592281	0.762659
TAG 54:6; A	HBOQXIRUPVQLKX-BBWANDEASA-N	0.0605755	2.3152
TAG 56:7; A	DODZUDCYRVWEOJ-GKZBLMSTSA-N	0.0607784	5.8821
PC 40:4;	FHUAYOMRHXZKHT-JUGJLYODSA-N	0.0612093	0.757822
PC 38:2;	KXXLFCAPKGRXBT-FMJYHZMHSA-N	0.0618176	0.767594
PE 36:1;	JQKOHRZNEOQNJE-ZZEZOPTASA-N	0.0630371	0.726039
HexCer-NS d42:3; HexCer-NS d18:1/24:2;	HERULGHEQVQXKL-PKPBCWLKNA-N	0.0635413	0.568451
Aspartic Acid		0.0648066	0.904006
TAG 50:4;	PVMBAGXWHHZKFP-JMPJWMFJSA-N	0.0656838	5.09718
PC 32:1;	QIBZFHLFHCIUOT-NPBIGWJUSA-N	0.065922	0.763214
HexCer-NS d41:1; HexCer-NS d18:1/23:0;	SJGWLQDELUWRDA-JMUUFCRMNA-N	0.066956	0.640591
PC 12:0/13:0	FCTBVSCBBWKZML-WJOKGBTCSA-N	0.0671242	0.876883
TAG 58:2;	NFQQJRGJJVQGAV-MEADVOAOSA-N	0.0678563	4.6343
PC 38:6; C	PLZBTDKJYHXIEW-DZUXOTHRSA-N	0.0679351	0.588562
SM d42:2;	DACOGJMBYLZYDH-GXJPFUDISA-N	0.0683036	0.644375
TAG 51:2;	NSNSZGBCOIKUBU-SZOKBDNISA-N	0.0686881	2.82748
GlcCer d42:2	WBOZIXHPUPAOIA-RBELZSLISA-N	0.0697904	0.587412
beta-alanine	UCMIRNVEIXFBKS-UHFFFAOYSA-N	0.0699896	0.606485
PC 40:6; B	FYVNIFOYDIIODX-KNKJIUSSSA-N	0.0706866	0.805675
PE 38:1;	DBYSGBYABPVNGO-ZPHPHTNENA-N	0.072596	0.681578
PE 36:4;	KZLUVTCXBFEIFJ-XGLJQOENSA-N	0.0730758	0.812231
TAG 54:3;	PHYFQTYBJUILEZ-IUPFWZBJSA-N	0.0733074	3.69858
TAG 53:4;	BMSDHYZLQWTKSQ-LSJAAEOESA-N	0.0735315	3.59499
TAG 50:3; A	UFHNZOACKFBCOM-YXKNDSBASA-N	0.073878	4.76528
PC 36:3; B	WZCLAXMADUBPSG-RIXBAXMTSA-	0.0740719	0.738304
TAG 56:6;	ZTNDRFCABXFVMY-WJTCTALZSA-N	0.0762504	2.13431
PE 38:5; PE 16:0-22:5;	BXSFSSDQHFBPDQ-SFVLIGPRNA-N	0.0783529	0.789875
TAG 54:1;	YFFIQXNTTVSKJC-NZEOUKRFSA-N	0.0787956	1.9288
PC 38:2;	KXXLFCAPKGRXBT-FMJYHZMHSA-N	0.0790559	0.734785
SM d41:2; A	JBDGKEXQKCCQFK-JWQIMADESA-N	0.0791522	0.52485
aspartic acid	CKLJMWTZIZZHCS-REOHCLBHSA-N	0.0794059	0.749597
PS 38:4;	IYPBSKWOOQTFOR-ZJCTUUHQNA-N	0.0797447	0.740474
TAG 52:2;	TXMWKTABZBAJCW-QLHBUVOUSA-N	0.0799633	2.0727
PE p-34:1/PE o-34:2;	SMPXBIVJXNXOAL-PRWZWGSOSA-N	0.0804264	0.743389
PE 38:3; PE 18:0-20:3;	MSYFXMJDQLPRGO-JTBMWNAQNA-N	0.0811149	0.775141
PE 40:4; PE 18:0-22:4;	TVACGFJBGVEGCR-PYQGTGCGNA-N	0.0817296	0.72272
PC 36:4; B	IIZPXYDJLKNOIY-JXPKJXOSSA-N	0.083725	0.844571
8-Oxo-2-deoxyadenosine	NDWAUKFSFFRGLF-YRZWDFBDSA-N	0.0838549	0.380528
PC 38:1;		0.0839198	0.684338
PE 36:2e; PE 18:1e/18:1;	GHNXVMPBTBKJRP-CLFAGFIQNA-N	0.084379	0.765804
Phenylalanine	COLNVLDHVKWLRT-QMMMGPOBSA-N	0.0854875	0.745333
PC 34:3; PC 16:0-18:3;	JMAYDGBZRHQJAT-XSMZTDTHNA-N	0.0864817	1.06974
L-Tryptophan		0.0881424	0.81968
PC 36:0;	NRJAVPSFFCBXDT-UHFFFAOYNA-N	0.0884422	0.747998
DL-Alanine		0.0894056	1.15154
N-Palmitoyl-D-sphingosine		0.0904309	0.5012
PC 42:6;	DSVRMAGYENFTLY-GDDYDVMSSA-N	0.0908138	0.777268
Leucine		0.0932566	1.0737
PC 36:1; B	ATHVAWFAEPLPPQ-VRDBWYNSSA-N	0.0935149	0.815627
Sphingosine d17:1	RBEJCQPPFCKTRZ-LHMZYYNSSA-N	0.0940409	0.938655
PE 38:6e; PE 16:0e/22:6	JJMPYAHUHHQAJB-YKPVOZFUNA-N	0.0941957	0.602777
TAG 49:3;	DIGMYZZFQSIQBD-PNLKURBTSA-N	0.0966368	3.44902
LPE 17:1	LNJNONCNASQZOB-HEDKFQSOSA-N	0.0967213	0.902733
Methionine		0.0970257	0.961954
SM d40:1;	FJJANLYCZUNFSE-QVMKKYBKSA-N	0.0982923	0.736207
PC 40:5; A	LJFKFKIYUJNFPZ-ZLFSCUDPSA-N	0.0993027	0.826501
SM d36:1;	LKQLRGMMMAHREN-YJFXYUILSA-N	0.0995485	0.76095
PC 34:0;	PZNPLUBHRSSFHT-RRHRGVEJSA-N	0.100079	0.887632
PC 37:6; A	GEINPYKZLFHHIL-GlcXMCQTSA-N	0.100532	0.0745913
pseudo uridine	PTJWIQPHWPFNBW-GBNDHIKLSA-N	0.101275	1.203
PE 38:6;	LFGBKOUQHCWBQI-BZGLIJSBSA-N	0.103199	0.796733
phthalic acid	XNGIFLGASWRNHJ-UHFFFAOYSA-N	0.103677	1.17912
PC 40:7; B	GUIILIHXRVHZCX-ABGVUWIKNA-N	0.103973	0.825375
TAG 50:2;	QEZWFCZNHWUARW-XQCAQTCHSA-N	0.104234	4.68518
3-Methylcrotonylglycine	PFWQSHXPNKRLIV-UHFFFAOYSA-N	0.105189	0.717911
5-hydroxy-3-indoleacetic acid	DUUGKQCEGZLZNO-UHFFFAOYSA-N	0.105433	1.39066
TAG 51:4;	IIRQXNVLAXQEKB-KBEZCZBDSA-N	0.107314	3.22513
PC 32:0	KILNVBDSWZSGLL-KXQOOQHDSA-N	0.107527	0.91041
PC 40:5; B	SFESOYFQZQJCOY-FXYWPAEZSA-N	0.108035	0.758893
FA 20:2; (eicosadienoic acid)	XSXIVVZCUAHUJO-HZJYTTRNSA-N	0.108498	0.833962
PE 38:4; B	ANRKEHNWXKCXDB-BHFWLYLHSA-N	0.108863	0.764661
PE p-34:1; or PE o-34:2;	ZOSSFCIAXYNTHL-CSTBBDSDSA-N	0.108979	0.760634
FA 22:2; (docosadienoic acid)	HVGRZDASOHMCSK-AVQMFFATSA-N	0.109184	0.772853
5'-S-Methyl-5'-thioadenosine		0.109357	0.803835
PE 38:2e; PE 18:1e/20:1;	QEVTZYOGQJVUDJ-CLFAGFIQNA-N	0.109424	0.742216
oleic acid	ZQPPMHVWECSIRJ-KTKRTIGZSA-N	0.11106	1.21506
PE 36:2;		0.113313	0.826456
TAG 50:5;	AFTBPUXZTDLRSP-UDQIKIEDSA-N	0.113686	3.06982
PE 42:5;	NLOWIXFPQPDMEE-XXFHHWRZNA-N	0.114017	2.81179
TAG 53:5;	QHYAATSKYBYSLG-BXDFBOBBSA-N	0.114807	3.15013
sorbitol	FBPFZTCFMRRESA-JGWLITMVSA-N	0.115147	1.50626
SM d36:1;	LKQLRGMMMAHREN-YJFXYUILSA-N	0.115347	0.828083
PE 40:5e; PE 18:1e/22:4;	AXKTVZFNYZPELI-GAXXYEEVNA-N	0.115426	0.842081
Tryptophan	QIVBCDIJIAJPQS-VIFPVBQESA-N	0.116368	0.81856
SM d40:1;	FJJANLYCZUNFSE-QVMKKYBKSA-N	0.116426	4.32479
LPC 17:0	SRRQPVVYXBTRQK-XMMPIXPASA-N	0.116906	0.927302
xylitol	HEBKCHPVOIAQTA-NGQZWQHPSA-N	0.119571	1.46601
PC 38:4; B	PSVRFUPOQYJOOZ-QNPWAGBNSA-N	0.121144	0.852421
TAG 48:1;	FEKLSEFRUGWUOS-DLOIZKPKSA-N	0.121278	3.82542
TAG 48:3;	SKGWNZXOCSYJQL-BUTYCLJRSA-N	0.121625	5.99793
TAG 48:2;	RUOVJPPUXXFZPC-YZEIBMOJSA-N	0.122772	4.97219
TAG 50:1;	YHMDGPZOSGBQRH-YYSBDVFPSA-N	0.123603	1.98987
TAG 52:1;	NPCZZYKITFKRQZ-RFBIWTDZSA-N	0.124286	1.94318
Epigallocatechin	XMOCLSLCDHWDHP-IUODEOHRSA-N	0.124684	0.765505
PE 40:4e; PE 18:0e/22:4;	VYTQELWTVMNGQZ-YZVDMUQZNA-N	0.12543	0.570595
PC 36:3; A	BXRLDROZWDUSGM-ZRYFCQOPSA-N	0.126744	0.809913
PC p-32:0; or PC o-32:1	KEVGQWGZKKFGDC-MCBGMKGZSA-N	0.127637	0.699846
Histidine		0.1277	1.11235
SM d38:1;	AADLTHQNYQJHQV-SVLGDMRNSA-N	0.128193	0.630717
FA 22:6; (docosahexaenoic acid)	MBMBGCFOFBJSGT-KUBAVDMBSA-N	0.128911	0.805212
Glutathione (oxidized)	YPZRWBKMTBYPTK-BJDJZHNGSA-N	0.130355	0.773764
FA 24:1; (nervonic acid)	GWHCXVQVJPWHRF-KTKRTIGZSA-N	0.130986	0.594151
adenosine	OIRDTQYFTABQOQ-KQYNXXCUSA-N	0.133268	0.305519
1-Methyladenosine		0.134416	0.832715
SM d40:2; A	FOULCGVQZYQEQM-DNXGLLHMSA-N	0.135164	0.492232
PC 31:0	NPGWXTIWUUFYAB-DIPNUNPCSA-N	0.136657	0.791272
1,2-anhydro-myo-inositol	ZHMWOVGZCINIHW-FTYOSCRSSA-N	0.136833	1.43878
PE 38:4; A	VASYAYHJSUUNNT-KWXKLSQINA-N	0.138151	0.832592
ascorbic acid	CIWBSHSKHKDKBQ-JLAZNSOCSA-N	0.13883	0.645822
PC 38:4; A	PSVRFUPOQYJOOZ-QNPWAGBNSA-N	0.139109	0.871723
PC o-32:0;	SVWBXNAUENUONE-LDLOPFEMSA-N	0.139931	0.698723
threitol	UNXHWFMMPAWVPI-QWWZWVQMSA-N	0.139942	0.840333
citric acid	KRKNYBCHXYNGOX-UHFFFAOYSA-N	0.140294	1.34395
PC 38:6; B	PLZBTDKJYHXIEW-DZUXOTHRSA-N	0.141772	0.882361
FA 20:3; (eicosatrienoic acid)	AHANXAKGNAKFSK-PDBXOOCHSA-N	0.14212	0.602719
myristic acid	TUNFSRHWOTWDNC-UHFFFAOYSA-N	0.142307	1.25835
Nicotinamide	DFPAKSUCGFBDDF-UHFFFAOYSA-N	0.142972	0.910108
PC 34:0;	PZNPLUBHRSSFHT-RRHRGVEJSA-N	0.145067	0.811682
H-gamma-glutamyl-glutamine	JBFYFLXEJFQWMU-WDSKDSINSA-N	0.146825	0.718925
Proline-hydroxyproline	ONPXCLZMBSJLSP-CSMHCCOUSA-N	0.150095	1.58663
PE 36:3;	DOILLFCKSSPXMF-ZKZIFNJMSA-N	0.150587	0.862642
PC 42:4;	KHOVKQMSIYOOCG-HBZIWDQGNA-N	0.151615	0.81529
PE p-36:1/PE o-36:2;		0.151787	0.745482
TAG 60:3e; TAG 20:1e-20:1-20:1;	NGIVJKZZMBYDHB-IUPFWZBJNA-N	0.15745	16.905
SHexCer d42:1+1O;	FIGBFTDPPWEHIB-HNENSFHCNA-N	0.157616	0.696063
SM d41:1;	SXZWBNWTCVLZJN-NMIJJABPSA-N	0.158087	204.716
FA 22:1; (erucic acid)	DPUOLQHDNGRHBS-KTKRTIGZSA-N	0.160168	0.654896
PC 36:6;	SPWBDEZMKCRQSX-NGPPOSSDSA-N	0.16027	0.0950011
PC 30:0	RFVFQQWKPSOBED-PSXMRANNSA-N	0.163699	0.810432
urea	XSQUKJJJFZCRTK-UHFFFAOYSA-N	0.163742	1.19005
TAG 58:2e;	QZSMPWVATGOHPH-RZEXXKRKNA-N	0.163893	16.8058
4-Pyridoxic acid	HXACOUQIXZGNBF-UHFFFAOYSA-N	0.164182	1.98935
PE 17:0/17:0	YSFFAUPDXKTJMR-DIPNUNPCSA-N	0.165292	0.937774
fumaric acid	VZCYOOQTPOCHFL-OWOJBTEDSA-N	0.165639	0.848244
glucose	WQZGKKKJIJFFOK-VFUOTHLCSA-N	0.168191	1.95568
sucrose	CZMRCDWAGMRECN-UGDNZRGBSA-N	0.169943	0.354979
Tryptophan		0.170709	0.914691
2-ketoglucose dimethylacetal	DCNMIDLYWOTSGK-HSUXUTPPSA-N	0.171319	1.1954
pyruvic acid	LCTONWCANYUPML-UHFFFAOYSA-N	0.171915	1.29657
L-Glutamine		0.172826	1.02845
PE 38:4; B	ANRKEHNWXKCXDB-BHFWLYLHSA-N	0.174136	0.807477
TAG 46:1;	RSDIQTNCDWUNDP-VHXPQNKSSA-N	0.174836	2.94814
SM d42:2; A	DACOGJMBYLZYDH-GXJPFUDISA-N	0.175303	0.801407
Methionine	FFEARJCKVFRZRR-BYPYZUCNSA-N	0.175322	0.767104
hypoxanthine	FDGQSTZJBFJUBT-UHFFFAOYSA-N	0.175691	1.26497
TAG 56:8; A	UBGUHMDKBGQUND-VPFWBQFRSA-N	0.175911	3.86208
PC 40:2;	AEUCYCQYAUFAKH-YEUCEMRANA-N	0.176356	0.675495
TAG 49:2;	QZYSUBAQYSVFNX-PSMULLBHSA-N	0.176395	2.31362
threonic acid	JPIJQSOTBSSVTP-STHAYSLISA-N	0.176593	1.37705
TAG 60:1e; TAG 20:0e-20:0-20:1;	ITFWTDVNCMPFDN-WCTVFOPTNA-N	0.176603	7.1761
pipecolinic acid	HXEACLLIILLPRG-RXMQYKEDSA-N	0.177714	1.20969
N-Methylalanine	GDFAOVXKHJXLEI-UHFFFAOYSA-N	0.178501	0.777653
TAG 56:2;	PDEQUPGHMOMBFC-FYEHETCMSA-N	0.178836	2.02569
nicotinamide	DFPAKSUCGFBDDF-UHFFFAOYSA-N	0.179042	0.939243
TAG 46:0;	JWVXCFSNEOMSHH-UHFFFAOYSA-N	0.179487	1.78289
TAG 64:3e; TAG 22:1e-20:1-22:1;	SALBCCAHYHWJRW-IUPFWZBJNA-N	0.181842	7.34307
Gly-Gly-Gly	XKUKSGPZAADMRA-UHFFFAOYSA-N	0.182242	0.67897
PC 34:2;	JLPULHDHAOZNQI-ZTIMHPMXSA-N	0.186127	0.815012
PC 40:6; B	TYRTWVKQVGNGSZ-RGBTVBCDSA-N	0.188377	0.865198
PC 35:1;	MFHIZGSSDZJFKD-IYEJTHTFSA-N	0.188896	0.756859
PC 37:4;	QRPUCJXFPYFTMB-FBFLODOBSA-N	0.189054	120.377
PC p-36:4; or PC o-36:5;	IOYKZPNDXIIXLN-LOQSCQKMSA-N	0.189874	0.779382
PS 40:6;	SNGBGLIOTGLLKL-CISXSBJVNA-N	0.191434	0.854167
uridine	DRTQHJPVMGBUCF-XVFCMESISA-N	0.191948	0.723532
N-acetylaspartic acid	OTCCIMWXFLJLIA-BYPYZUCNSA-N	0.193925	0.866333
LPC 14:0	VXUOFDJKYGDUJI-OAQYLSRUSA-N	0.195009	0.589791
TAG 60:2e; TAG 18:0e-20:1-22:1;	CTLXHWRJDCSACX-RZEXXKRKNA-N	0.196378	5.75701
PC 36:4; C	IIZPXYDJLKNOIY-JXPKJXOSSA-N	0.196593	0.829789
PC 36:3; PC 18:0-18:3;	WZCLAXMADUBPSG-XDZFUVEGNA-N	0.197533	0.85393
FA 22:0; (behenic acid)	UKMSUNONTOPOIO-UHFFFAOYSA-N	0.200191	0.771322
uracil	ISAKRJDGNUQOIC-UHFFFAOYSA-N	0.201066	1.15181
Val-Tyr-Val		0.201576	0.895462
phosphate	NBIIXXVUZAFLBC-UHFFFAOYSA-N	0.202223	0.834693
PC 32:3;	UXEFXNOSLOCOLX-ZCHSEWAGSA-N	0.202439	0.797709
PC 33:0	FHENRYRLCPXONH-LDLOPFEMSA-N	0.202439	0.797709
PC 40:6; A	KZSXWBSDQDXESU-PPEVQBTRSA-N	0.202742	0.817662
aminomalonate	JINBYESILADKFW-UHFFFAOYSA-N	0.203402	0.830787
SM d41:1;	SXZWBNWTCVLZJN-NMIJJABPSA-N	0.204766	0.777321
PE 40:5; PE 18:0-22:5;	KYERVKWKQQBRQB-NIZIMQIGNA-N	0.204986	0.811519
Phenylalanine		0.205905	0.831028
PI 38:4;	CTXNRCRDKKMEOB-OFAZCYPNNA-N	0.20605	0.941115
GlcCer d42:1	SNVYJLGKALMFOP-MOLROICHSA-N	0.207637	0.694103
Glutamine	ZDXPYRJPNDTMRX-VKHMYHEASA-N	0.208293	0.844978
Glutathione (reduced)	RWSXRVCMGQZWBV-WDSKDSINSA-N	0.21006	0.154424
PC 34:3; C	VKVSSDKCKXJFIM-AFYHZPHLSA-N	0.210105	0.823797
PE 38:5e; PE 16:1e/22:4;	OZSVECGNTALICE-GKPKDRHFNA-N	0.210871	0.794263
PC 42:5; A	APYSSUSAYQRESE-VZWUYPTESA-N	0.213044	0.776125
PC 42:10;		0.213124	0.865174
PC p-38:5/PC o-38:6; A	FAKYQMLQEAQOLK-LHZZQLRFSA-N	0.214444	0.697566
PC 30:1; PC 14:0-16:1;	XGGMHQYOVYWRLV-VLGSPTGONA-N	0.215464	1.74548
TAG 54:5; B	OEJXMJPFOHYSIU-GRLFFVHSSA-N	0.215739	1.39356
TAG 58:1e; TAG 18:0e-20:0-20:1;	ZPFYNOKXPRPBMK-FVDSYPCUNA-N	0.217277	5.88372
Ergothioneine	SSISHJJTAXXQAX-ZETCQYMHSA-N	0.218431	1.21115
orotic acid	PXQPEWDEAKTCGB-UHFFFAOYSA-N	0.219543	1.23119
N-Acetylaspartylglutamic acid	OPVPGKGADVGKTG-BQBZGAKWSA-N	0.22008	0.607865
Creatinine	DDRJAANPRJIHGJ-UHFFFAOYSA-N	0.221597	0.842666
PE 38:2e; PE 18:1e/20:1;	QEVTZYOGQJVUDJ-CLFAGFIQNA-N	0.223832	0.751546
Creatine		0.227459	1.11044
TAG 62:3e; TAG 22:1e-20:1-20:1;	ITHCQSVFOMSWOT-IUPFWZBJNA-N	0.228149	3.87029
fucose	SHZGCJCMOBCMKK-FPRJBGLDSA-N	0.233629	0.883697
PC 28:0	CITGlcJVPOWHKC-UUWRZZSWSA-N	0.233717	0.690588
PE 17:0/17:0	YSFFAUPDXKTJMR-DIPNUNPCSA-N	0.235335	0.914951
Alanine	QNAYBMKLOCPYGJ-REOHCLBHSA-N	0.236453	0.967058
Arginine	ODKSFYDXXFIFQN-BYPYZUCNSA-N	0.237176	0.897771
PE 42:7e; PE 20:1e/22:6;	YKFYFJNIFJZVAN-XNMDDMAMNA-N	0.240156	1.42229
GlcCer d34:1		0.240543	0.300282
phosphoethanolamine	SUHOOTKUPISOBE-UHFFFAOYSA-N	0.241166	0.768784
Creatine	CVSVTCORWBXHQV-UHFFFAOYSA-N	0.241669	0.964503
FA 18:3; (linolenic acid)	DTOSIQBPPRVQHS-PDBXOOCHSA-N	0.242053	1.29742
Betaine	KWIUHFFTVRNATP-UHFFFAOYSA-N	0.242738	1.15856
TAG 56:5	UHEJWASONFIROS-YPSHDQQVSA-N	0.2428	1.54174
Choline	OEYIOHPDSNJKLS-UHFFFAOYSA-N	0.242807	0.872328
TAG 54:2e; TAG 16:0e-18:1-20:1;	YTPNAQQQZYNPRN-LBJSJSAUNA-N	0.242831	3.59686
CUDA		0.243941	0.982026
N-Acetyl-S-benzyl-L-cysteine		0.244664	0.856756
PC 38:5; B	YLWBKBDNHWQEFU-YJXJLLHLSA-N	0.248473	0.833511
PC 44:10;	XAFPNZQFSGKDDB-IYICPNJGNA-N	0.255068	0.856089
PE p-40:6; or PE o-40:7;	FIJFPUAJUDAZEY-MNDXXDKYSA-N	0.257581	0.816508
alanine	QNAYBMKLOCPYGJ-REOHCLBHSA-N	0.258744	1.29502
2'-Deoxyguanosine 3'-monophosphate	QQMSZHORHNORLP-KVQBGUIXSA-N	0.258842	0.50841
Choline		0.25967	1.0872
MG 17:0/0:0/0:0	SVUQHVRAGMNPLW-UHFFFAOYSA-N	0.261949	0.966979
PC 33:2;	SBNDHGBVMZMSNL-UESLNCBNSA-N	0.261967	0.767647
PC 38:4; C	PSVRFUPOQYJOOZ-QNPWAGBNSA-N	0.26207	0.903344
raffinose	MUPFEKGTMRGPLJ-ZQSKZDJDSA-N	0.26356	1.95165
PC 38:3;	KNNHXKQRTYEWCA-HYYWERRFSA-N	0.264133	0.796453
PC 38:5; B	YLWBKBDNHWQEFU-YJXJLLHLSA-N	0.26449	0.790688
SM d38:1;	AADLTHQNYQJHQV-SVLGDMRNSA-N	0.264774	0.811611
Cer d34:1;		0.264985	1.13985
hydroquinone	QIGBRXMKCJKVMJ-UHFFFAOYSA-N	0.265392	0.8849
UDP-glucuronic acid	HDYANYHVCAPMJV-LXQIFKJMSA-N	0.269571	1.05584
TAG 58:1;	OWZMHFAFGQCCNI-FBXRAONGSA-N	0.270248	1.98252
Threonine		0.27351	0.9753
2-dGMP	LTFMZDNNPPEQNG-KVQBGUIXSA-N	0.273558	0.58224
TAG 58:3e; TAG 18:1e-20:1-20:1;	CHRFGHMAUFIWSU-IUPFWZBJNA-N	0.274265	4.26895
putrescine	KIDHWZJUCRJVML-UHFFFAOYSA-N	0.274696	1.17336
PC 37:6; B	SUDSYBFAKREWFT-VBKSLSDTNA-N	0.278104	0.869445
PE p-36:4; or PE o-36:5;	UUYSKERSKRMYME-MAIXUNBTSA-N	0.278191	0.849285
fructose	RFSUNEUAIZKAJO-ARQDHWQXSA-N	0.280828	1.71844
cholesterol	HVYWMOMLDIMFJA-DPAQBDIFSA-N	0.281768	2.6063
PC 38:4; PC 16:0-22:4;	HUAVKOMRGUBYMK-LTFXTMEVNA-N	0.2838	0.917976
PS 40:6; PS 18:0-22:6;	LYYHRRPTEXPVOR-HSBBONCLNA-N	0.285286	0.814497
isoleucine	AGPKZVBTJJNPAG-WHFBIAKZSA-N	0.287184	1.16417
CE 18:2;	NAACPBBQTFFYQB-LJAITQKLSA-N	0.291393	1.84332
N-acetylmannosamine	OVRNDRQMDRJTHS-ZTVVOAFPSA-N	0.291691	1.17189
FA 18:2; (linoleic acid)	JBYXPOFIGCOSSB-XBLVEGMJSA-N	0.291841	1.23691
malic acid	BJEPYKJPYRNKOW-UHFFFAOYSA-N	0.294202	0.867787
TAG 51:1;	OZAXLAGNPZMZAD-BOEMPQCLSA-N	0.294405	1.53363
PS 34:1; PS 16:0-18:1;	OIWCYIUQAVBPGV-ZCXUNETKNA-N	0.298034	0.822434
1-Methylhistamine		0.299285	1.35562
PC p-38:4; or PC o-38:5; A	DBQMOXDLWKVKKG-REWQMPQJSA-N	0.301202	0.66932
fructose-6-phosphate	BGWGXPAPYGQALX-ARQDHWQXSA-N	0.305545	1.56945
dehydroascorbic acid	SBJKKFFYIZUCET-JLAZNSOCSA-N	0.305869	0.858639
maltose	GUBGYTABKSRVRQ-PICCSMPSSA-N	0.30703	1.9488
SM d36:2;	NBEADXWAAWCCDG-QDDWGVBQSA-N	0.307196	0.741979
methionine sulfoxide	QEFRNWWLZKMPFJ-YGVKFDHGSA-N	0.30846	1.2296
Cholesterol	HVYWMOMLDIMFJA-DPAQBDIFSA-N	0.312475	0.910355
L-.gamma.-Glutamyl-L-glutamic acid		0.314032	0.607706
gamma-Glutamylleucine	MYFMARDICOWMQP-YUMQZZPRSA-N	0.314065	0.788152
PE p-36:4/PE o-36:5;	ADWDFBQPQIEGRZ-XBICFDGKSA-N	0.315284	0.884821
PC 36:5; C	SUZYROYNFNQALJ-MHEIZRSESA-N	0.316999	0.78412
ethanolamine	HZAXFHJVJLSVMW-UHFFFAOYSA-N	0.319502	1.18325
PC 36:4; B	IIZPXYDJLKNOIY-JXPKJXOSSA-N	0.322534	0.892781
Threonine	AYFVYJQAPQTCCC-GBXIJSLDSA-N	0.322794	0.857396
N-Methylhistidine	CYZKJBZEIFWZSR-LURJTMIESA-N	0.334972	1.2306
CE 20:3;	MLPRJPSMAFZPLA-PJSAOELNSA-N	0.335971	2.53605
CE 20:4;	IMXSFYNMSOULQS-BEDFLICRSA-N	0.337918	1.5431
galacturonic acid	AEMOLEFTQBMNLQ-DTEWXJGMSA-N	0.341704	1.1774
TAG 56:1;	OCYFAHIHWCVZKS-FHSLLVMSSA-N	0.341808	2.67574
PC 38:3;	OJHJKEBRZSDTTL-VHWCKNCUSA-N	0.341843	0.931809
Tyrosine	OUYCCCASQSFEME-QMMMGPOBSA-N	0.34446	0.903838
TAG 56:2e;	PGHVRAWKDIRDNJ-RZEXXKRKNA-N	0.344993	3.32705
CE 22:6;	VOEVEGPMRIYYKC-HNJOWPRISA-N	0.345309	2.83815
Arginine		0.347111	1.03546
thymidine	IQFYYKKMVGJFEH-XLPZGREQSA-N	0.350217	1.20411
PE 38:7;	DOAKNIVINNEGKC-WQEXLHBVNA-N	0.350957	0.84783
SM d34:1;	RWKUXQNLWDTSLO-GWQJGLRPSA-N	0.355522	0.926922
PE p-38:4; or PE o-38:5;	URPXXNCTXCOATD-FXMFQVEGSA-N	0.358892	0.84026
PE p-40:4/PE o-40:5; A		0.360189	0.856883
3-(4-hydroxyphenyl)propionic acid	NMHMNPHRMNGLLB-UHFFFAOYSA-N	0.360755	1.15255
1-O-octyl-2-O-(N-methylcarbamoyl)-sn-glyceryl-3-phosphorylcholine		0.361559	0.8674
LPC 16:0;	ASWBNKHCZGQVJV-HSZRJFAPSA-N	0.361716	0.918275
SM d42:3;	TXFLWJQVQCDUDZ-BRUGZULGSA-N	0.366243	1.22041
1-Palmitoyl-2-oleoyl-sn-glycerol		0.366636	0.787443
Serine	MTCFGRXMJLQNBG-REOHCLBHSA-N	0.366675	0.864643
PC 40:4;	QQIYXJBHMDYXHH-NMUBDWGHSA-N	0.370425	0.908012
PG 36:4; PG 16:0-20:4;	OSLKKANICVMRGE-JAXHXWBXNA-N	0.371185	0.815265
Methylnicotinamide		0.371658	0.99533
arabitol	HEBKCHPVOIAQTA-QWWZWVQMSA-N	0.374281	0.805342
PE 40:4;	LWKPYYPYMPUCAT-DUJLOBTBNA-N	0.375705	0.85138
Cer d38:1;		0.377035	0.798834
N-(15Z-Tetracosenoyl)-1-.beta.-galactosylsphing-4-enine		0.379393	0.824454
aconitic acid	GTZCVFVGUGFEME-IWQZZHSRSA-N	0.383439	0.85035
TAG 53:2;	RSINITWKVQRWSZ-RFVLVDBCSA-N	0.385572	2.46857
PI 38:5;	FRECHIGMANZWMF-REJVNYKHNA-N	0.38642	0.869985
valine	KZSNJWFQEVHDMF-BYPYZUCNSA-N	0.391347	1.21394
DG 34:1;	YEJYLHKQOBOSCP-OZKTZCCCSA-N	0.392419	0.855022
PE 42:8e;	LAABNPUZUBFMMQ-TWQHSXLTNA-N	0.395231	0.898948
PC 37:2;	MCZUABDVGPPWPM-HJTCUGKVSA-N	0.39731	1.24697
4-aminobutyric acid	BTCSSZJGUNDROE-UHFFFAOYSA-N	0.397895	0.808357
glutathione	RWSXRVCMGQZWBV-WDSKDSINSA-N	0.400102	0.756366
xylose	SRBFZHDQGSBBOR-IOVATXLUSA-N	0.401318	1.15823
LPE 18:0;	BBYWOYAFBUOUFP-UHFFFAOYNA-N	0.404815	1.18574
PE p-38:4/PE o-38:5;	ZTZQZGHJLWFLFQ-VZBWJDOASA-N	0.404872	0.860526
FA 22:5;	YUFFSWGQGVEMMI-JLNKQSITSA-N	0.405798	0.856884
Ornithine	AHLPHDHHMVZTML-BYPYZUCNSA-N	0.407644	1.32466
Pipecolic acid	HXEACLLIILLPRG-UHFFFAOYSA-N	0.409847	1.23366
LPC 18:0	IHNKQIMGVNPMTC-RUZDIDTESA-N	0.411207	1.08278
TAG 46:2;	XUEMVUXNOCIHLG-MOFPORNTSA-N	0.416333	1.55793
Ornithine		0.42566	1.04399
PC 38:7;	BNNUJTATKJXKJP-XCDHYEIISA-N	0.43041	0.835193
SHexCer d40:2;	JBFULUYENICDCN-VYEFPUSRNA-N	0.433833	0.740375
ribitol	HEBKCHPVOIAQTA-ZXFHETKHSA-N	0.436618	1.09775
levoglucosan	TWNIBLMWSKIRAT-VFUOTHLCSA-N	0.447685	1.34834
lyxitol	HEBKCHPVOIAQTA-IMJSIDKUSA-N	0.450254	0.863271
PC 40:1;	QKOCVMNTSLCQBX-MRCUWXFGNA-N	0.452158	0.796151
Cystine	LEVWYRKDKASIDU-IMJSIDKUSA-N	0.454955	1.36079
PC 34:2;	JLPULHDHAOZNQI-ZTIMHPMXSA-N	0.455258	0.911773
PC 34:3; B	VKVSSDKCKXJFIM-AFYHZPHLSA-N	0.455681	1.1045
glyceric acid	RBNPOMFGQQGHHO-UWTATZPHSA-N	0.45897	1.33451
guanine	UYTPUPDQBNUYGX-UHFFFAOYSA-N	0.461253	0.847068
PC 36:4; A	IIZPXYDJLKNOIY-JXPKJXOSSA-N	0.462398	0.769211
NEPSILON,NEPSILON,NEPSILON-TRIMETHYLLYSINE		0.46248	0.935442
PC 30:0; PC 14:0-16:0;	RFVFQQWKPSOBED-UHFFFAOYNA-N	0.465692	0.620687
PC 40:7;	QFOVTMHNARYFIU-HYOAFMAGNA-N	0.470858	1.04712
phenylalanine	COLNVLDHVKWLRT-QMMMGPOBSA-N	0.473271	0.924313
Anserine	MYYIAHXIVFADCU-QMMMGPOBSA-N	0.478102	0.907769
lactamide	SXQFCVDSOLSHOQ-UHFFFAOYSA-N	0.480143	1.15428
1-Oleoyl-sn-glycero-3-phosphocholine		0.488699	0.939069
PC 40:8; A	SIMZOWLEIOYZJX-VRCXRDLJSA-N	0.489846	0.915562
citrulline	RHGKLRLOHDJJDR-BYPYZUCNSA-N	0.491153	1.05802
Histidine	HNDVDQJCIGZPNO-YFKPBYRVSA-N	0.497099	0.941806
glycerol-alpha-phosphate	AWUCVROLDVIAJX-UHFFFAOYSA-N	0.498281	0.846714
alpha-ketoglutarate	KPGXRSRHYNQIFN-UHFFFAOYSA-N	0.500162	1.24894
Pantothenic acid		0.506057	0.832577
TAG 56:5; C	UHEJWASONFIROS-YPSHDQQVSA-N	0.508283	1.15244
Cer d40:1;	KEPQASGDXIEOIL-GLQCRSEXSA-N	0.510425	0.947671
SM 42:2		0.512147	0.746787
thymine	RWQNBRDOKXIBIV-UHFFFAOYSA-N	0.514445	1.19473
LPC 18:0; B	IHNKQIMGVNPMTC-RUZDIDTESA-N	0.515442	1.07108
pantothenic acid	GHOKWGTUZJEAQD-ZETCQYMHSA-N	0.516596	0.789369
PC 40:9;	KQEBTLYBLYIGCO-HRBUQVTHNA-N	0.518196	0.917153
Methacholine cation		0.51967	0.918264
Inosine 5'-monophosphate		0.525356	0.754291
SM d34:1;	RWKUXQNLWDTSLO-GWQJGLRPSA-N	0.526682	1.13832
Cer d42:1;	ZJVVOYPTFQEGPH-AUTSUKAISA-N	0.528945	1.11253
CUDA	HPTJABJPZMULFH-UHFFFAOYSA-N	0.530117	0.965049
asparagine	DCXYFEDJOCDNAF-REOHCLBHSA-N	0.53323	1.06392
SM d34:2;	LYUXCHRVYZQJAC-OGRXCSKZNA-N	0.534064	0.767891
Inosine		0.538708	0.937255
methanolphosphate	CAAULPUQFIIOTL-UHFFFAOYSA-N	0.542437	1.14402
isocitric acid	ODBLHEXUDAPZAU-ZAFYKAAXSA-N	0.543356	1.12871
DG 36:4; A	MQGBAQLIFKSMEM-ZHARMHCNSA-N	0.544106	0.701776
Isoleucine	AGPKZVBTJJNPAG-WHFBIAKZSA-N	0.546762	0.909907
1-monoheptadecanoyl glyceride	SVUQHVRAGMNPLW-UHFFFAOYSA-N	0.547519	1.22865
guanosine	NYHBQMYGNKIUIF-UUOKFMHZSA-N	0.547989	0.952167
lysine	KDXKERNSBIXSRK-YFKPBYRVSA-N	0.5489	1.0786
PC p-40:4/PC o-40:5;	UWNFEVACEPZILS-RNNLSGHUSA-N	0.548953	0.756983
inosine	UGQMRVRMYYASKQ-KQYNXXCUSA-N	0.549827	1.09169
DG 36:1;	SAEPUUXWQQNLGN-LVVMQYBKSA-N	0.552438	0.903846
Cer d41:1;	NAJHAHQNQCNWOP-PUYNVXOJSA-N	0.553525	0.895547
TAG 56:8; B	UBGUHMDKBGQUND-VPFWBQFRSA-N	0.555568	1.18584
L-Arginine		0.556359	1.02477
TAG 58:9;	RVXFSLZMZOFGEQ-SWIIBWKZSA-N	0.556635	1.10983
PI 38:6; PI 16:0-22:6;	FPHAZHKZJQOPBU-LGFBOSHVNA-N	0.557876	0.8049
Ceramide d36:1;	MJQIARGPQMNBGT-WWUCIAQXSA-N	0.559571	0.848328
Ceramide d43:1;	QHPYSHVSWAOLHS-PVNBSDFKSA-N	0.559786	0.873725
TAG 58:8;	KWIGMCRWEINBIR-HUPVKWKYSA-N	0.562694	0.828409
SM d42:1;	QEDPUVGSSDPBMD-XTAIVQBESA-N	0.565659	2.78362
Serine		0.568602	1.01012
7-Methylguanosine	OGHAROSJZRTIOK-KQYNXXCUSA-O	0.56888	0.856224
TAG 56:1e; TAG 16:0e-20:0-20:1;	XYCCRKHYDWMDJB-FVDSYPCUNA-N	0.572746	0.671904
PC 32:2	GPWHCUUIQMGELX-VHQDNGOZSA-N	0.574467	0.889436
PC 37:5;		0.577209	0.951717
azelaic acid	BDJRBEYXGGNYIS-UHFFFAOYSA-N	0.577935	1.08505
arachidonic acid	YZXBAPSDXZZRGB-DOFZRALJSA-N	0.580117	1.07856
TG (14:0/16:1/14:0)		0.584335	0.975384
SM d34:0;	QHZIGNLCLJPLCU-QPPIDDCLSA-N	0.58698	0.861712
adenosine-5-monophosphate	UDMBCSSLTHHNCD-KQYNXXCUSA-N	0.587056	0.710057
PC 35:3;	AYXGHIQPMDYMJC-AHMBLZLYSA-N	0.595291	1.10687
pyrophosphate	XPPKVPWEQAFLFU-UHFFFAOYSA-N	0.597759	0.891585
N-omega-Acetylhistamine	XJWPISBUKWZALE-UHFFFAOYSA-N	0.601387	0.832594
Ceramide d42:2; A	VJSBNBBOSZJDKB-KPEYJIHVSA-N	0.603271	0.869637
N-epsilon-Acetyllysine	DTERQYGMUDWYAZ-ZETCQYMHSA-N	0.603851	1.13974
tryptophan	QIVBCDIJIAJPQS-VIFPVBQESA-N	0.60633	0.962796
TAG 56:7; B	DODZUDCYRVWEOJ-GKZBLMSTSA-N	0.61003	1.0902
creatinine	DDRJAANPRJIHGJ-UHFFFAOYSA-N	0.613734	0.927052
threonine	AYFVYJQAPQTCCC-GBXIJSLDSA-N	0.614031	1.09151
CE 18:1;	RJECHNNFRHZQKU-RMUVNZEASA-N	0.615041	1.58629
Taurine	XOAAWQZATWQOTB-UHFFFAOYSA-N	0.619535	0.95672
SM d42:1;	QEDPUVGSSDPBMD-XTAIVQBESA-N	0.620543	0.891459
homoserine	UKAUYVFTDYCKQA-VKHMYHEASA-N	0.627206	1.10628
3-phosphoglycerate	OSJPPGNTCRNQQC-UHFFFAOYSA-N	0.631061	1.12168
PC 34:3; A	VKVSSDKCKXJFIM-AFYHZPHLSA-N	0.631179	0.953955
maltotriose	FYGDTMLNYKFZSV-DZOUCCHMSA-N	0.631983	0.804582
Uridine-5-diphosphoacetylglucosamine	LFTYTUAZOPRMMI-MPIASZHXSA-N	0.632887	0.916179
Sucrose		0.633477	1.25727
L-Propionylcarnitine		0.63352	0.823653
DG 36:2;	AFSHUZFNMVJNKX-LLWMBOQKSA-N	0.638473	1.18571
pelargonic acid	FBUKVWPVBMHYJY-UHFFFAOYSA-N	0.640099	0.838002
PE p-38:6; or PE o-38:7;	WVGALBKSWOUIEZ-XNHMFJFDSA-N	0.642894	0.836165
TMAO	UYPYRKYUKCHHIB-UHFFFAOYSA-N	0.644015	1.12097
Lysine	KDXKERNSBIXSRK-YFKPBYRVSA-N	0.645101	0.941011
glutamine	ZDXPYRJPNDTMRX-VKHMYHEASA-N	0.645693	1.10226
leucine	ROHFNLRQFUQHCH-YFKPBYRVSA-N	0.648442	1.12504
N-Oleoyl-D-erythro-sphingosylphosphorylcholine		0.650904	0.859463
PC 38:6; A	PLZBTDKJYHXIEW-DZUXOTHRSA-N	0.651761	0.953613
Cystathionine	ILRYLPWNYFXEMH-WHFBIAKZSA-N	0.652745	0.862628
PC 36:4; A	NKQPOVROGSWLTO-NVPMBMBWSA-N	0.653969	0.920515
cytidine-5-monophosphate	IERHLVCPSMICTF-XVFCMESISA-N	0.658129	1.06186
trans-4-hydroxyproline	PMMYEEVYMWASQN-DMTCNVIQSA-N	0.660903	1.18811
shikimic acid	JXOHGGNKMLTUBP-HSUXUTPPSA-N	0.6611	1.10096
Palmitoyl sphingomyelin		0.662623	1.16776
fructose-1-phosphate	RHKKZBWRNHGJEZ-VRPWFDPXSA-N	0.668387	1.17805
LPE 18:0		0.669018	1.16524
PC p-38:4/PC o-38:5; A	YPAPIRJFGNBODV-AMFPDOHCSA-N	0.674755	0.958706
Ceramide d32:1;	ZKRPGPZHULJLKJ-JHRQRACZSA-N	0.675984	0.914361
Lysine		0.676332	1.0224
2,5-dihydroxypyrazine	USHRADXTTYICIJ-UHFFFAOYSA-N	0.677732	0.935915
1-kestose	VAWYEUIPHLMNNF-OESPXIITSA-N	0.683665	1.16584
PC p-38:5/PC o-38:6; B	FAKYQMLQEAQOLK-LHZZQLRFSA-N	0.683932	1.18302
FA 20:1; (eicosenoic acid)	BITHHVVYSMSWAG-KTKRTIGZSA-N	0.686583	0.873177
PC 16:0/9:0 CHO;	PPTNNIINSOQWCE-WJOKGBTCSA-N	0.686703	1.13252
taurine	XOAAWQZATWQOTB-UHFFFAOYSA-N	0.686762	0.898491
mannose	WQZGKKKJIJFFOK-QTVWNMPRSA-N	0.688308	1.10699
S-Adenosyl-homocysteine	ZJUKTBDSGOFHSH-WFMPWKQPSA-N	0.692347	0.940996
PC p-42:5/PC o-42:6; A	QZMFOSCFDWPISC-KQHSIIGPSA-N	0.694879	0.871886
Cytidine	UHDGCWIWMRVCDJ-XVFCMESISA-N	0.701306	0.903578
CUDA	HPTJABJPZMULFH-UHFFFAOYSA-N	0.701758	0.99277
1-Oleoyl-2-myristoyl-sn-glycero-3-phosphocholine		0.705061	0.889767
N-Acetylhistidine	KBOJOGQFRVVWBH-ZETCQYMHSA-N	0.706197	0.901735
Acetylcarnitine	RDHQFKQIGNGIED-MRVPVSSYSA-O	0.706251	1.09162
ornithine	AHLPHDHHMVZTML-BYPYZUCNSA-N	0.707191	1.0571
DL-Glutamic acid		0.714274	1.0164
PC 36:5; D	SUZYROYNFNQALJ-MHEIZRSESA-N	0.715091	0.923378
Glutamic acid		0.71936	1.01515
Glycerophosphocholine		0.72035	0.970976
LPC 18:1	YAMUFBLWGFFICM-PTGWMXDISA-N	0.72147	1.05329
5'-deoxy-5'-methylthioadenosine	WUUGFSXJNOTRMR-IOSLPCCCSA-N	0.722608	0.952483
Guanosine	NYHBQMYGNKIUIF-UUOKFMHZSA-N	0.726312	0.941129
methionine		0.726805	0.935707
PC 37:4;	QRPUCJXFPYFTMB-FBFLODOBSA-N	0.73417	1.17307
proline	ONIBWKKTOPOVIA-BYPYZUCNSA-N	0.734223	0.906334
PC 44:12;	XLKQWAMTMYIQMG-MYZZJVRYNA-N	0.734959	0.901733
DG 38:5	GRGDLDNREYVILP-CNWVQWJYSA-N	0.738493	1.0536
FAD	VWWQXMAJTJZDQX-UYBVJOGSSA-N	0.749722	0.972
SM d18:1/17:0	YMQZQHIESOAPQH-JXGHDCMNSA-N	0.749869	1.01655
PC 36:1; A	MZZHKIPFYPOYKP-MRCUWXFGNA-N	0.750673	1.18646
Stearamide		0.751284	0.855813
SM d32:1;	KYICBZWZQPCUMO-PSALXKTOSA-N	0.751847	0.846123
Triethylcitrate		0.763636	1.07174
PC 34:4;	YWDDIWXKFJEMKF-JTZVLWBESA-N	0.76411	0.930048
PC p-36:3; or PC o-36:4;	SOUZQPFUXRVDGK-KCTKZSJBSA-N	0.766124	0.887592
Ala-Ala	DEFJQIDDEAULHB-QWWZWVQMSA-N	0.768116	1.16797
adenine	GFFGJBXGBJISGV-UHFFFAOYSA-N	0.76834	0.944932
UDP GlcNAc	LFTYTUAZOPRMMI-CFRASDGPSA-N	0.773422	0.963849
isopropylbenzene		0.776935	0.955506
N-(Octadecanoyl)sphing-4-enine-1-phosphocholine		0.778484	0.951688
Proline	ONIBWKKTOPOVIA-BYPYZUCNSA-N	0.783118	0.971815
2-deoxypentitol	ZDAWZDFBPUUDAY-UHFFFAOYSA-N	0.789327	0.969667
Betaine		0.790378	1.00698
PC 36:3; B	YPAZQMWFRMHBBM-CLKMJQEKSA-N	0.792405	0.967353
glycine	DHMQDGOQFOQNFH-UHFFFAOYSA-N	0.798219	1.03846
1-Palmitoyl-2-linoleoyl-sn-glycero-3-phosphocholine		0.79935	1.05152
L-Citrulline		0.803688	1.02986
4-Aminobenzoic acid	ALYNCZNDIQEVRV-UHFFFAOYSA-N	0.806094	0.955657
Ceramide d34:1;	YDNKGFDKKRUKPY-TURZORIXSA-N	0.808567	1.03797
Cer d36:1;		0.811444	0.929113
ACar(2:0)		0.811831	1.00529
erythritol	UNXHWFMMPAWVPI-ZXZARUISSA-N	0.812996	1.10746
Cer-NS d36:2; Cer-NS d18:2/18:0;	WNPWDGNHTKGEDS-LLRUVXLENA-N	0.815538	0.906401
TAG 44:1;	OUKDNADVOQVFAR-NBTXLFQMSA-N	0.816092	1.13453
(3-Carboxypropyl)trimethylammonium cation		0.817459	1.04564
Cystine		0.819897	1.05838
Kynurenine	YGPSJZOEDVAXAB-QMMMGPOBSA-N	0.821427	1.05946
LPC 16:1	LFUDDCMNKWEORN-ZXEGGCGDSA-N	0.829984	1.03554
Ceramide d33:1;	QBFXCLDNTKBAPQ-STSAHMJASA-N	0.833342	1.03266
glucose-6-phosphate	NBSCHQHZLSJFNQ-GASJEMHNSA-N	0.834831	0.890606
DG 12:0/12:0/0:0	OQQOAWVKVDAJOI-VWLOTQADSA-N	0.840125	0.986519
FA 20:5; (eicosapentaenoic acid)	JAZBEHYOTPTENJ-JLNKQSITSA-N	0.840264	1.11249
3-hydroxy-3-methylglutaric acid	NPOAOTPXWNWTSH-UHFFFAOYSA-N	0.843392	0.965858
CE 16:0;		0.846167	0.855131
xanthine	LRFVTYWOQMYALW-UHFFFAOYSA-N	0.847186	0.932845
3'-O-Methylguanosine	UYARPHAXAJAZLU-KQYNXXCUSA-N	0.852814	0.963746
Homoserine	UKAUYVFTDYCKQA-VKHMYHEASA-N	0.859503	0.967072
cytosin	OPTASPLRGRRNAP-UHFFFAOYSA-N	0.85958	1.02893
1,2-Dipentadecanoyl-sn-glycero-3-phosphocholine		0.86056	0.941277
ribulose-5-phosphate	FNZLKVNUWIIPSJ-UHNVWZDZSA-N	0.86085	1.04894
FA 16:1; (palmitoleic acid)	SECPZKHBENQXJG-FPLPWBNLSA-N	0.86222	1.03352
PI 40:6;	KEVXBWUKDZIWFL-FEAYMNSJNA-N	0.865182	0.908217
Ala-Ile	ZSOICJZJSRWNHX-ACZMJKKPSA-N	0.866865	1.05739
maleimide	PEEHTFAAVSWFBL-UHFFFAOYSA-N	0.872469	1.04159
LPE 16:0;	CKPBBEOJHAPPBT-HXUWFJFHSA-N	0.874376	1.01762
PI 40:6; PI 18:0-22:6;	DJVOKHFQPGWUPK-HSBBONCLNA-N	0.874875	0.918623
PC 35:4;	LYNZMLHNPYEREG-ZHMZGHMTSA-N	0.875954	0.962899
butyrolactam	HNJBEVLQSNELDL-UHFFFAOYSA-N	0.877728	1.03517
PC 33:2;	SBNDHGBVMZMSNL-UESLNCBNSA-N	0.879932	0.981178
TMAO		0.882445	0.996886
Leucine	ROHFNLRQFUQHCH-YFKPBYRVSA-N	0.883186	0.979769
PC 32:0		0.884469	1.02759
PC 30:1;	XGGMHQYOVYWRLV-VLGSPTGONA-N	0.885108	0.961302
PI 32:0; PI 16:0-16:0;	IBUKXRINTKQBRQ-UHFFFAOYNA-N	0.888233	0.924043
Methioninesulfoxide A	QEFRNWWLZKMPFJ-YGVKFDHGSA-N	0.891924	1.04597
TAG 48:0;	PVNIQBQSYATKKL-UHFFFAOYSA-N	0.895084	0.962585
cysteine	XUJNEKJLAYXESH-REOHCLBHSA-N	0.899156	0.962555
PC p-32:1/PC o-32:2;	FZMYLOBGNYZPQO-QLSONYGBSA-N	0.899287	0.962688
trehalose	HDTRYLNUVZCQOY-LIZSDCNHSA-N	0.904226	1.10025
Isoleucine		0.905901	1.00151
1,2-Dipalmitoyl-sn-glycero-3-phosphoethanolamine-N-methyl		0.907855	0.96237
glucose-1-phosphate	HXXFSFRBOHSIMQ-VFUOTHLCSA-N	0.910951	1.01472
oxoproline	ODHCTXKNWHHXJC-VKHMYHEASA-N	0.914486	1.01216
PC 35:4;	OROZWUJCDDCYAU-IPUAOQJZSA-N	0.918741	1.03875
PE 34:1e; PE 18:1e/16:0;	KJDVLWWPMOBWGU-ZCXUNETKNA-N	0.92926	0.98415
Ceramide d34:0;	GCGTXOVNNFGTPQ-JHOUSYSJSA-N	0.931182	1.02994
PC 40:5; B	LJFKFKIYUJNFPZ-ZLFSCUDPSA-N	0.938933	0.978186
Pyridoxamine	NHZMQXZHNVQTQA-UHFFFAOYSA-N	0.940339	1.02029
Histamine, N-methyl		0.945129	0.999058
Ceramide d40:2;	HILTUFAERVOALR-MQXYEJFFSA-N	0.945166	0.981649
Ceramide d34:2;	XXWRZIYYFPIQHE-XPAOSYCESA-N	0.945184	0.982116
PC 36:5; B	DYDDZDMJSQYFGN-OIVUZXIWSA-N	0.945338	1.02401
N-Methylisoleucine	KSPIYJQBLVDRRI-UHFFFAOYSA-N	0.946	0.98248
Citrulline	RHGKLRLOHDJJDR-BYPYZUCNSA-N	0.947392	1.0122
LPC 18:1;	YAMUFBLWGFFICM-PTGWMXDISA-N	0.947597	0.991678
acetophenone	KWOLFJPFCHCOCG-UHFFFAOYSA-N	0.954924	1.00668
2-Oleoyl-1-palmitoyl-sn-glycero-3-phosphocholine		0.957446	0.991063
PC 38:6		0.957643	0.977054
(R)-Aminocarnitine		0.958269	1.01427
tyrosine	OUYCCCASQSFEME-QMMMGPOBSA-N	0.960163	1.00575
Benzyldimethylstearylammonium cation		0.960947	1.01302
Glutamic acid	WHUUTDBJXJRKMK-VKHMYHEASA-N	0.962337	1.01235
PS 38:6;	PWBBJQOVCTWPIM-LGFBOSHVNA-N	0.967106	1.02871
Carnitine	PHIQHXFUZVPYII-ZCFIWIBFSA-N	0.967137	1.0036
1-(1Z-Octadecenyl)-2-(4Z,7Z,10Z,13Z,16Z,19Z-docosahexaenoyl)-sn-glycero-3-phosphoethanolamine		0.96729	1.01487
succinic acid	KDYFGRWQOYBRFD-UHFFFAOYSA-N	0.969239	0.994257
Pyroglutamic acid	ODHCTXKNWHHXJC-VKHMYHEASA-N	0.971919	0.991495
Carnosine	CQOVPNPJLQNMDC-ZETCQYMHSA-N	0.973581	0.986648
Cer-NS d36:2; Cer-NS d18:2/18:0;	WNPWDGNHTKGEDS-LLRUVXLENA-N	0.974452	0.986471
3-Methylcytidine	RDPUKVRQKWBSPK-ZOQUXTDFSA-N	0.97454	1.00586
parabanic acid	ZFLIKDUSUDBGCD-UHFFFAOYSA-N	0.974861	0.995161
alpha-Galactosamine-1-phosphate	YMJBYRVFGYXULK-VFUOTHLCSA-N	0.976357	1.00522
LPC 22:6	LSOWKZULVQWMLY-APPDJCNMSA-N	0.978342	1.00733
PC 34:3	CNNSEHUKQJCGTE-UPPWDXJYSA-N	0.980062	1.00535
LPC 16:0	ASWBNKHCZGQVJV-HSZRJFAPSA-N	0.981426	0.997197
PC p-38:4; or PC o-38:5; B	DBQMOXDLWKVKKG-REWQMPQJSA-N	0.984449	0.986003
LPC 20:1	GJTDRNFWIDPARY-GTPZACKGSA-N	0.990346	1.00265
isothreonic acid	JPIJQSOTBSSVTP-GBXIJSLDSA-N	0.990808	1.00131
1,2-dioleoyl-sn-glycero-3-phosphatidylcholine		0.991435	0.997401
PS 38:6; PS 16:0-22:6	PWBBJQOVCTWPIM-LGFBOSHVNA-N	0.997104	1.00217
serine	MTCFGRXMJLQNBG-REOHCLBHSA-N	0.997349	1.00034
PE p-40:4/PE o-40:5; B		0.997779	0.999609
1-Palmitoyl-2-docosahexaenoyl-sn-glycero-3-phosphocholine		0.998166	1.0008
DG 34:2;	SVXWJFFKLMLOHO-YAIZGCQRSA-N		1
PC p-36:2/PC o-36:3;	DIHWZUCEXWUHOD-IIVNATNGSA-N		1
PC p-38:3/PC o-38:4; B	GWBOVQHRCURSPU-QMFAPAEZSA-N		1
SM d42:3;	TXFLWJQVQCDUDZ-BRUGZULGSA-N		1
1,2-Dipalmitoleoyl-sn-glycero-3-phosphocholine			1
Homoarginine	QUOGESRFPZDMMT-YFKPBYRVSA-N		1
