# Supplementary material for: Intergenerational trauma transmission is associated with brain metabotranscriptome remodeling and mitochondrial dysfunction
Source: Commun Biol. 2021 Jun 24;4:783. doi: 10.1038/s42003-021-02255-2 (PMC8225861; doi:10.1038/s42003-021-02255-2)
Supplement: Supplementary file 4 — Supplementary Data 2 [file 42003_2021_2255_MOESM4_ESM.xlsx]

## Sheet: 24-hr_metabolite_enriched_paths
Pathway	Total Counts	Hits	Metabolite Hits	Non-hits	p-value	FDR_BH
Histidine Metabolism	42	3	3-Methylhistidine ;1-Methylhistamine;Carnosine ;	19	3.20776e-06	0.000184446
Galactose Metabolism	36	2	myo-inositol;Sucrose;	8	2.43923e-05	0.000484474
The epigenetic/Oncogenic Action of 2-Hydroxyglutarate	40	2	2-hydroxyglutaric acid;succinic acid;	8	3.01864e-05	0.000484474
The epigenetic/Oncogenic Action of Succinate	41	2	2-hydroxyglutaric acid;succinic acid;	8	3.17308e-05	0.000484474
The epigenetic/Oncogenic Action of Fumarate	43	2	2-hydroxyglutaric acid;succinic acid;	8	3.49347e-05	0.000484474
Glutamate Metabolism	50	2	succinic acid;4-aminobutyric acid;	8	4.73546e-05	0.000484474
Phenylalanine and Tyrosine Metabolism	28	2	phenylalanine;tyrosine;	20	0.000166432	0.00283948
beta-Alanine Metabolism	34	2	3-Methylhistidine ;Carnosine ;	20	0.000246376	0.00283948
Methionine Metabolism	43	2	Betaine ;Methioninesulfoxide A ;	20	0.000395058	0.00283948
Succinate Signalling	7	1	succinic acid;	9	0.00144655	0.0137422
Succinate Signalling During Inflammation	12	1	succinic acid;	9	0.00247864	0.01548
Ketone Body Metabolism	13	1	succinic acid;	9	0.00268494	0.01548
tRNA Charging: Tyrosine	4	1	tyrosine;	21	0.0027041	0.0148081
tRNA Charging: Tryptophan	4	1	L-Tryptophan;	21	0.0027041	0.0148081
tRNA Charging: Phenylalanine	4	1	phenylalanine;	21	0.0027041	0.0148081
Methylhistidine Metabolism	4	1	3-Methylhistidine ;	21	0.0027041	0.0148081
Butyrate Metabolism	19	1	succinic acid;	9	0.00392193	0.01548
Mitochondrial Electron Transport Chain	19	1	succinic acid;	9	0.00392193	0.01548
Phosphatidylinositol Phosphate Metabolism	19	1	myo-inositol;	9	0.00392193	0.01548
Carnitine Synthesis	20	1	succinic acid;	9	0.00412796	0.01548
Phytanic Acid Peroxisomal Oxidation	24	1	succinic acid;	9	0.00495169	0.01548
Inositol Phosphate Metabolism	25	1	myo-inositol;	9	0.00515753	0.01548
Oxidation of Branched-Chain Fatty Acids	26	1	succinic acid;	9	0.00536333	0.01548
Starch and Sucrose Metabolism	30	1	Sucrose;	9	0.00618613	0.01548
Trehalose Degradation	10	1	trehalose;	21	0.00674692	0.035268
Citric Acid Cycle	33	1	succinic acid;	9	0.00680282	0.01548
Inositol Metabolism	34	1	myo-inositol;	9	0.00700831	0.01548
Thyroid Hormone Synthesis	13	1	tyrosine;	21	0.00876235	0.0438117
Steroidogenesis	43	1	cholesterol;	9	0.00885596	0.01548
Steroid Biosynthesis	47	1	cholesterol;	9	0.00967614	0.01548
Arginine and Proline Metabolism	53	1	succinic acid;	9	0.0109052	0.01548
Catecholamine Biosynthesis	18	1	tyrosine;	21	0.0121126	0.047947
Valine, Leucine, and Isoleucine Degradation	60	1	succinic acid;	9	0.0123374	0.01548
Bile Acid Biosynthesis	64	1	cholesterol;	9	0.013155	0.0154833
Vitamin B6 Metabolism	20	1	4-Pyridoxic acid ;	21	0.0134496	0.047947
Mitochondrial DNA Depletion Syndrome	74	1	inosine;	9	0.0151962	0.0159141
Purine Metabolism	74	1	inosine;	9	0.0151962	0.0159141
Betaine Metabolism	23	1	Betaine ;	21	0.0154518	0.047947
Glutathione Metabolism	25	1	oxoproline;	21	0.0167844	0.047947
Sarcosine Oncometabolite Pathway	26	1	Betaine ;	21	0.01745	0.047947
Fructose and Mannose Degradation	32	1	fructose;	21	0.0214347	0.047947
Amino Sugar Metabolism	32	1	fructose;	21	0.0214347	0.047947
Retinol Metabolism	33	1	Glycerophosphocholine;	21	0.0220973	0.047947
Galactose Metabolism	36	1	fructose;	21	0.0240824	0.0500062
The Oncogenic Action of Succinate	41	1	trans-4-hydroxyproline;	21	0.0273823	0.0500062
The Oncogenic Action of Fumarate	43	1	trans-4-hydroxyproline;	21	0.0286992	0.0500062
Arginine and Proline Metabolism	53	1	trans-4-hydroxyproline;	21	0.0352578	0.0503523
Glycine and Serine Metabolism	56	1	Betaine ;	21	0.037217	0.0503523
Tryptophan Metabolism	61	1	L-Tryptophan;	21	0.0404736	0.0520598
Tyrosine Metabolism	67	1	tyrosine;	21	0.0443675	0.0520598
Purine Metabolism	74	1	adenine;	21	0.0488909	0.0520598

## Sheet: adult_metabolite_enriched_paths
Pathway	Total Counts	Hits	Metabolite Hits	Non-hits	p-value	FDR_BH
Phosphatidylethanolamine Biosynthesis	3699	29	PC 36:1; ;PC 38:5; PC 18:1-20:4; ;PC 32:0; ;PE 36:4; ;PC 38:5; A ;PE 36:3e; PE 18:2e/18:1; ;PC 34:4; B;PC 42:5; B;PS 44:10; PS 22:4-22:6; ;PC 33:1; ;1_DG 18:1/2:0/0:0; iSTD ;PC 38:4; A ;PG 38:4; PG 18:0-20:4; ;PS 40:4; ;PC 32:1; ;PE 36:1; PE 18:0-18:1; ;PE 36:2; PE 18:1-18:1; ;PC 35:2; B ;PE 34:1; ;PC p-40:1; or PC o-40:2; ;PC 40:5; A ;PE 34:1; ;PE 34:2; ;PC 40:7; ;PS 38:4; PS 18:0-20:4; ;PC 40:8…	10	9.72217e-19	1.04999e-16
Phosphatidylcholine Biosynthesis	5544	30	PC 36:1; ;PC 38:5; PC 18:1-20:4; ;PC 32:0; ;S-Adenosyl-methionine ;PE 36:4; ;PC 38:5; A ;PE 36:3e; PE 18:2e/18:1; ;PC 34:4; B;PC 42:5; B;PS 44:10; PS 22:4-22:6; ;PC 33:1; ;1_DG 18:1/2:0/0:0; iSTD ;PC 38:4; A ;PG 38:4; PG 18:0-20:4; ;PS 40:4; ;PC 32:1; ;PE 36:1; PE 18:0-18:1; ;PE 36:2; PE 18:1-18:1; ;PC 35:2; B ;PE 34:1; ;PC p-40:1; or PC o-40:2; ;PC 40:5; A ;PE 34:1; ;PE 34:2; ;PC 40:7; ;PS 38:4;…	9	4.85273e-15	2.62048e-13
Inositol Phosphate Metabolism	25	2	myo-inositol;inositol-4-monophosphate;	14	3.60748e-05	0.00145491
Inositol Metabolism	34	2	myo-inositol;inositol-4-monophosphate;	14	6.73307e-05	0.00145491
Galactose Metabolism	36	2	glycerol;myo-inositol;	14	7.55799e-05	0.00145491
Spermidine and Spermine Biosynthesis	18	2	S-Adenosyl-methionine ;5'-Methylthioadenosine ;	37	0.000176727	0.00477164
Alpha Linolenic Acid and Linoleic Acid Metabolism	18	2	FA 22:4; ;FA 20:3; (homo-gamma-linolenic acid) ;	37	0.000176727	0.00477164
Phospholipid Biosynthesis	29	2	PC 32:0; ;Cytidine 5'-diphosphocholine;	37	0.000465361	0.00698923
Methionine Metabolism	43	2	S-Adenosyl-methionine ;5'-Methylthioadenosine ;	37	0.00102493	0.00698923
Methylhistidine Metabolism	4	1	3-Methylhistidine ;	15	0.00142785	0.0214681
Arginine and Proline Metabolism	53	2	S-Adenosyl-methionine ;Aspartic acid ;	37	0.00155316	0.00698923
Tyrosine Metabolism	67	2	S-Adenosyl-methionine ;Aspartic acid ;	37	0.00246778	0.00832875
tRNA Charging: Aspartic Acid	4	1	Aspartic acid ;	38	0.0043539	0.0134349
Methylhistidine Metabolism	4	1	S-Adenosyl-methionine ;	38	0.0043539	0.0134349
Phosphatidylinositol Phosphate Metabolism	19	1	myo-inositol;	15	0.00676509	0.0214681
Glycerolipid Metabolism	25	1	glycerol;	15	0.00889241	0.0214681
Lysine Degradation	27	1	alpha-aminoadipic acid;	15	0.00960056	0.0214681
Malate-Aspartate Shuttle	10	1	Aspartic acid ;	38	0.0108498	0.0300457
beta-Alanine Metabolism	34	1	3-Methylhistidine ;	15	0.0120753	0.0214681
The epigenetic/Oncogenic Action of 2-Hydroxyglutarate	40	1	2-hydroxyglutaric acid;	15	0.0141918	0.0214681
The epigenetic/Oncogenic Action of Succinate	41	1	2-hydroxyglutaric acid;	15	0.0145442	0.0214681
Histidine Metabolism	42	1	3-Methylhistidine ;	15	0.0148964	0.0214681
The epigenetic/Oncogenic Action of Fumarate	43	1	2-hydroxyglutaric acid;	15	0.0152485	0.0214681
Steroidogenesis	43	1	1_Cholesterol d7 iSTD ;	15	0.0152485	0.0214681
Steroid Biosynthesis	47	1	1_Cholesterol d7 iSTD ;	15	0.0166557	0.0214681
Catecholamine Biosynthesis	18	1	S-Adenosyl-methionine ;	38	0.0194463	0.048842
Plasmalogen Synthesis	18	1	5-PAHSA-d9 ;	38	0.0194463	0.048842
Ubiquinone Biosynthesis	19	1	S-Adenosyl-methionine ;	38	0.0205157	0.0503568
Pyrimidine Metabolism	59	1	3-aminoisobutyric acid;	15	0.0208659	0.023532
Carnitine Synthesis	20	1	S-Adenosyl-methionine ;	38	0.021584	0.0518015
Betaine Metabolism	23	1	S-Adenosyl-methionine ;	38	0.0247818	0.0581834
Estrone Metabolism	24	1	S-Adenosyl-methionine ;	38	0.0258455	0.0590834
Sarcosine Oncometabolite Pathway	26	1	S-Adenosyl-methionine ;	38	0.0279694	0.0590834
Mitochondrial Beta-Oxidation of Long Chain Saturated Fatty Acids	27	1	5-PAHSA-d9 ;	38	0.0290297	0.0590834
Urea Cycle	28	1	Aspartic acid ;	38	0.0300888	0.0590834
Aspartate Metabolism	34	1	Aspartic acid ;	38	0.0364197	0.0614582
beta-Alanine Metabolism	34	1	Aspartic acid ;	38	0.0364197	0.0614582
Nicotinate and Nicotinamide Metabolism	38	1	S-Adenosyl-methionine ;	38	0.0406177	0.0651409
Histidine Metabolism	42	1	S-Adenosyl-methionine ;	38	0.0447977	0.0651409
Fatty Acid Metabolism	43	1	Palmitoylcarnitine;	38	0.0458399	0.0651409
