# Supplementary material for: Intergenerational trauma transmission is associated with brain metabotranscriptome remodeling and mitochondrial dysfunction
Source: Commun Biol. 2021 Jun 24;4:783. doi: 10.1038/s42003-021-02255-2 (PMC8225861; doi:10.1038/s42003-021-02255-2)
Supplement: Supplementary file 5 — Supplementary Data 3 [file 42003_2021_2255_MOESM5_ESM.xlsx]

## Sheet: 24hr c→C vs s→S 
ID	1 Avg (log2)	2 Avg (log2)	1 Standard Deviation	2 Standard Deviation	Fold Change	P-val	Public Gene IDs	Gene Symbol	Description	Chromosome
17516462	6.26	7.13	0.43	0.18	-1.82	0.0018	NM_009382; ENSMUST00000114840; AY445633; BC054436; M12380; OTTMUST00000040558	Thy1	thymus cell antigen 1, theta	chr9
17323968	4.7	5.51	0.36	0.45	-1.76	0.0264	NM_001144953; NM_182636; XM_006522287; XM_006522288; XM_006522289; XM_006522290; XM_006522291; XM_006522292; XM_006522293; XM_006522294; XM_006522295; XM_006522296; XM_006522297; XM_006522298; XM_006522299; XM_006522300; XM_006522301; XM_006522302; ENSMUST00000046188; ENSMUST00000096197; ENSMUST00000100074; ENSMUST00000145483; ENSMUST00000149236; ENSMUST00000159736; ENSMUST00000159780; ENSMUST000…	Vwa5b2	von Willebrand factor A domain containing 5B2	chr16
17391665	5.71	6.51	0.4	0.49	-1.74	0.0014	NM_009732; ENSMUST00000046001; BC051997; OTTMUST00000036871	Avp	arginine vasopressin	chr2
17224540	6.84	7.63	0.28	0.27	-1.73	0.002	NM_001313723; NM_001313724; NM_009447; XM_006496478; ENSMUST00000079464; ENSMUST00000186213; ENSMUST00000186758; ENSMUST00000186971; ENSMUST00000187103; ENSMUST00000188593; ENSMUST00000189131; ENSMUST00000190717; BC019959; M13444; OTTMUST00000124384; OTTMUST00000124385; OTTMUST00000124386; OTTMUST00000124387; OTTMUST00000124388; OTTMUST00000124393; OTTMUST00000124394; OTTMUST00000124395	Tuba4a	tubulin, alpha 4A	chr1
17342617	5.46	6.23	0.47	0.35	-1.71	0.0386	NM_008113; ENSMUST00000025019; ENSMUST00000121959; ENSMUST00000155556; ENSMUST00000176847; ENSMUST00000176961; BC002032; BC158003; L42463; OTTMUST00000065563; OTTMUST00000065564; OTTMUST00000065565; OTTMUST00000103624; OTTMUST00000103625; U73198	Arhgdig	Rho GDP dissociation inhibitor (GDI) gamma	chr17
17443519	6.18	6.93	0.28	0.23	-1.69	0.0009	NM_001039385; XM_006504434; XM_006504435; XM_006504436; XM_006504437; XM_006504438; XM_006504439; XM_006504440; ENSMUST00000041543; ENSMUST00000186451; ENSMUST00000187382; ENSMUST00000190827; BC085134; BC138553; BC138554; OTTMUST00000125761; OTTMUST00000125762; OTTMUST00000125763	Vgf	VGF nerve growth factor inducible	chr5
17349514	4.27	5.02	0.43	0.37	-1.69	0.0033	NM_007913; ENSMUST00000064795; ENSMUST00000165033; BC138613; BC138615; M20157; M22326; OTTMUST00000049827	Egr1	early growth response 1	chr18
17270388	4.85	5.61	0.48	0.24	-1.68	0.0007	NM_011795; ENSMUST00000057849; AF095155; BC118980; OTTMUST00000006381	C1ql1	complement component 1, q subcomponent-like 1	chr11
17319588	3.78	4.52	0.29	0.25	-1.67	0.0014	NM_028075; XM_006521428; ENSMUST00000089161; ENSMUST00000109535; AF350257; AF373847; BC104126; BC104127; DQ294928; DQ294929	Tnfrsf13c	tumor necrosis factor receptor superfamily, member 13c	chr15
17422138	5.83	6.54	0.45	0.13	-1.64	0.0102	NM_178406; XM_011250169; XM_011250170; ENSMUST00000055754; ENSMUST00000105650; ENSMUST00000105651; ENSMUST00000144035; BC029098; BC037650; OTTMUST00000024260; OTTMUST00000024261; OTTMUST00000024262	Gpr153	G protein-coupled receptor 153	chr4
17431938	7.77	8.47	0.32	0.37	-1.62	0.0277	NM_198610; XM_006538799; ENSMUST00000039331; BC055811; OTTMUST00000023387	Igsf21	immunoglobulin superfamily, member 21	chr4
17421588	4.72	5.39	0.31	0.23	-1.59	0.0088	NM_176848; XM_006535939; XM_006538814; ENSMUST00000047951; BC046586; OTTMUST00000025652	Fbxo2	F-box protein 2	chr4
17527694	4.7	5.37	0.23	0.38	-1.59	0.0287	NM_010729; ENSMUST00000061799; AF357006; BC003973; BC037999; BC098243; U79144	Loxl1	lysyl oxidase-like 1	chr9
17434073	3.88	4.54	0.21	0.23	-1.58	0.0017	NM_001033326; XM_006535899; XM_006535900; XM_006535901; XM_006535902; XM_006535903; XM_006535904; ENSMUST00000077235; AJ296079; BC138597; BC138599	Dhrsx	dehydrogenase/reductase (SDR family) X chromosome	chr4_GL456216_random
17304162	6.75	7.41	0.3	0.34	-1.58	0.0139	NM_001270495; NM_001270496; NM_001270498; NM_001270499; NM_025311; NM_026679; XM_006519371; ENSMUST00000022418; ENSMUST00000100806; ENSMUST00000100811; ENSMUST00000100813; ENSMUST00000100818; ENSMUST00000100819; ENSMUST00000183976; ENSMUST00000184129; ENSMUST00000184440; ENSMUST00000184797; ENSMUST00000185006; OTTMUST00000117257; OTTMUST00000117258; OTTMUST00000117259; OTTMUST00000117260; OTTMUST…	Tmem254b; Tmem254c; Tmem254a	transmembrane protein 254b; transmembrane protein 254c; transmembrane protein 254a	chr14
17378827	4.44	5.1	0.22	0.67	-1.58	0.024	NM_008489; ENSMUST00000016168; ENSMUST00000109491; ENSMUST00000129811; ENSMUST00000146600; ENSMUST00000152541; AJ010736; OTTMUST00000037860; OTTMUST00000037861; OTTMUST00000037862; OTTMUST00000037890; OTTMUST00000037891; BC004795	Lbp	lipopolysaccharide binding protein	chr2
17277387	3.49	4.14	0.18	0.24	-1.57	0.0015	NM_010234; ENSMUST00000021674; ENSMUST00000134311; ENSMUST00000136122; ENSMUST00000140525; BC029814; OTTMUST00000047265; OTTMUST00000047266; OTTMUST00000047267; OTTMUST00000047268	Fos	FBJ osteosarcoma oncogene	chr12
17485904	4.09	4.73	0.2	0.34	-1.57	0.0352	NM_001289848; NM_001289849; NM_001289850; NM_183405; NM_183406; NR_110411; ENSMUST00000063324; ENSMUST00000182048; ENSMUST00000182111; ENSMUST00000182173; ENSMUST00000182272; ENSMUST00000182738; ENSMUST00000183334; ENSMUST00000183971; ENSMUST00000184143; AY152400; BC048670; BC107296; BC107297; BC125562; BC125564; BC145201; CT010366; OTTMUST00000113702; OTTMUST00000113703; OTTMUST00000113704; OTTM…	Cox6b2	cytochrome c oxidase subunit VIb polypeptide 2	chr7
17295112	3.83	4.47	0.22	0.22	-1.56	0.0005	NM_198408; ENSMUST00000045583; BC061247	Crhbp	corticotropin releasing hormone binding protein	chr13
17396143	3.54	4.17	0.24	0.23	-1.55	0.0005	NM_024495; ENSMUST00000029071; AF231123; BC064050; OTTMUST00000065408	Car13	carbonic anhydrase 13	chr3
17269333	2.92	3.56	0.22	0.36	-1.55	0.0025	NM_001174099; XM_006532332; XM_011248769; ENSMUST00000107416; OTTMUST00000004977; X65506	Krt36	keratin 36	chr11
17382592	10.09	10.72	0.31	0.24	-1.55	0.0033	NM_008963; XM_006497786; XM_006497787; ENSMUST00000015234; ENSMUST00000114251; ENSMUST00000114259; ENSMUST00000137417; ENSMUST00000144016; AB006361; BC038083; BC043015; OTTMUST00000028912; OTTMUST00000028913; OTTMUST00000028914; OTTMUST00000028915; OTTMUST00000028916	Ptgds	prostaglandin D2 synthase (brain)	chr2
17378337	5.77	6.4	0.4	0.36	-1.55	0.0347	NM_025735; NR_046364; ENSMUST00000029128; ENSMUST00000145086; ENSMUST00000154596; BC010596; OTTMUST00000038114; OTTMUST00000038115; OTTMUST00000038116	Map1lc3a	microtubule-associated protein 1 light chain 3 alpha	chr2
17529807	3.4	4.02	0.27	0.15	-1.54	0.0032	NM_001311135; NM_011279; ENSMUST00000057500; ENSMUST00000071301; ENSMUST00000128955; AF092877; BC011127; OTTMUST00000055285; OTTMUST00000055286; OTTMUST00000055287	Rnf7	ring finger protein 7	chr9
17224577	5.74	6.37	0.5	0.28	-1.54	0.0036	NM_009049; XR_373538; ENSMUST00000039534; ENSMUST00000186229; ENSMUST00000189203; ENSMUST00000191283; BC027535; FJ621497; L34214; OTTMUST00000060135; OTTMUST00000124882; OTTMUST00000124883; OTTMUST00000124884	Resp18	regulated endocrine-specific protein 18	chr1
17461581	4.17	4.79	0.27	0.4	-1.54	0.0195	NM_170673; XM_006505851; XM_006505852; XM_011241277; ENSMUST00000041203; ENSMUST00000124574; ENSMUST00000128148; ENSMUST00000130191; ENSMUST00000132372; ENSMUST00000134523; ENSMUST00000136728; ENSMUST00000138388; ENSMUST00000155779; ENSMUST00000204050; AK220550; BC115728; OTTMUST00000052837; OTTMUST00000052838; OTTMUST00000052839; OTTMUST00000052840; OTTMUST00000052841; OTTMUST00000052842; OTTMUS…	Cpne9	copine family member IX	chr6
17304177	6.82	7.43	0.33	0.34	-1.53	0.0134	NM_001270495; NM_001270496; NM_001270498; NM_001270499; NM_025311; NM_026679; XM_006519371; ENSMUST00000022418; ENSMUST00000100806; ENSMUST00000100811; ENSMUST00000100813; ENSMUST00000100818; ENSMUST00000100819; ENSMUST00000183976; ENSMUST00000184129; ENSMUST00000184440; ENSMUST00000184797; ENSMUST00000185006; OTTMUST00000117257; OTTMUST00000117258; OTTMUST00000117259; OTTMUST00000117260; OTTMUST…	Tmem254b; Tmem254c; Tmem254a	transmembrane protein 254b; transmembrane protein 254c; transmembrane protein 254a	chr14
17358821	3.65	4.27	0.23	0.29	-1.53	0.0252	NM_010501; XM_011247151; XM_011247152; XM_011247153; ENSMUST00000102825; BC003804; BC089563; L32974; OTTMUST00000040263	Ifit3	interferon-induced protein with tetratricopeptide repeats 3	chr19
17238862	3.78	4.39	0.3	0.23	-1.52	0.0083	XM_006512458; XM_006512465; XM_011243083; XM_011243084; XM_011243085; XM_011243086; XM_011243087; XM_011243088; XM_011243089; XM_011243090; XM_011243091; XM_011243092; XM_011243093; XM_011243094; XM_011243095; XM_011243096; XM_011243097	Syne1	spectrin repeat containing, nuclear envelope 1	chr10
17333465	3.77	4.38	0.23	0.36	-1.52	0.0308	NM_022315; XM_006524777; ENSMUST00000024660; BC019527	Smoc2	SPARC related modular calcium binding 2	chr17
17260119	3.87	4.46	0.21	0.22	-1.5	0.0308	NM_080595; XM_006514514; XM_006514515; XM_006514516; XM_006514517; XM_006514518; XM_006514520; XM_006514521; XM_006514522; XM_006514524; XM_006514525; XM_011243662; XM_011243663; XR_380959; ENSMUST00000062821; ENSMUST00000132196; ENSMUST00000132328; ENSMUST00000138551; ENSMUST00000151906; ENSMUST00000153308; ENSMUST00000156492; ENSMUST00000163299; BC021849; BC130023; OTTMUST00000011362; OTTMUST00…	Emid1	EMI domain containing 1	chr11
17291694	2.78	3.36	0.26	0.28	-1.49	0.0166	NM_025429; XM_006516724; ENSMUST00000076352; ENSMUST00000091668; AF426024; BC011140; BC104333; OTTMUST00000001326	Serpinb1a	serine (or cysteine) peptidase inhibitor, clade B, member 1a	chr13
17391899	3.08	3.66	0.22	0.39	-1.49	0.0222	NM_013460; ENSMUST00000103184; OTTMUST00000038773	Adra1d	adrenergic receptor, alpha 1d	chr2
17515090	3.86	4.44	0.14	0.33	-1.49	0.0311	NM_008319; ENSMUST00000019616; BC113140; U06483	Icam5	intercellular adhesion molecule 5, telencephalin	chr9
17512494	4.02	4.58	0.18	0.16	-1.48	0.0002	NM_198299; XM_006530543; XM_006530544; XM_006530545; XR_387725; ENSMUST00000013299; BC052498	Enkd1	enkurin domain containing 1	chr8
17463441	6.89	7.46	0.23	0.22	-1.48	0.0029	XM_006530843; XM_006530844; BC021633; BC093520; BC157905; BC158042	Tom1	target of myb1 homolog (chicken)	chr6
17532615	9.9	10.47	0.44	0.06	-1.48	0.0047	ENSMUST00000082406	mt-Tk	mitochondrially encoded tRNA lysine [Source:MGI Symbol;Acc:MGI:102483]	chrM
17214400	7.04	7.61	0.24	0.25	-1.48	0.0069	NM_009872; ENSMUST00000160379; OTTMUST00000088334	Cdk5r2	cyclin-dependent kinase 5, regulatory subunit 2 (p39)	chr1
17311519	6.96	7.53	0.25	0.24	-1.48	0.0149	NM_010930; XR_875252; ENSMUST00000050027; BC003774; OTTMUST00000083385; X96585	Nov	nephroblastoma overexpressed gene	chr15
17342999	6.68	7.25	0.47	0.13	-1.48	0.0301	NM_153166; XM_006524249; XM_006524251; ENSMUST00000024805; ENSMUST00000124917; ENSMUST00000126755; ENSMUST00000126993; ENSMUST00000137727; BC036971; OTTMUST00000071750; OTTMUST00000071751; OTTMUST00000071752; OTTMUST00000078447; OTTMUST00000078448	Cpne5	copine V	chr17
17431861	5.28	5.84	0.3	0.26	-1.47	0.0041	NM_008675; XM_006538625; XM_006538626; ENSMUST00000042844; ENSMUST00000132900; ENSMUST00000132940; BC099856; BC099857; BC099858; BC107810; D50263; OTTMUST00000022949; OTTMUST00000022950; OTTMUST00000022951	Nbl1	neuroblastoma, suppression of tumorigenicity 1	chr4
17356216	5.63	6.18	0.26	0.29	-1.47	0.0349	NM_001162946; NM_008797; XM_006531678; XM_006531679; ENSMUST00000068004; ENSMUST00000113825; BC055030; L09192	Pcx	pyruvate carboxylase	chr19
17261425	3.14	3.7	0.18	0.23	-1.47	0.0375	NM_011491; ENSMUST00000020546; ENSMUST00000134199; ENSMUST00000139991; ENSMUST00000149467; AF031035; AF056244; BC012206; OTTMUST00000011957; OTTMUST00000011959; OTTMUST00000011960; OTTMUST00000011961; ENSMUST00000152094; OTTMUST00000011958	Stc2	stanniocalcin 2	chr11
17224551	7.78	8.33	0.28	0.2	-1.46	0.002	NM_008985; XM_006496444; XM_006496445; XM_011238677; XM_011238678; ENSMUST00000027404; ENSMUST00000185849; ENSMUST00000186178; ENSMUST00000187216; ENSMUST00000188401; ENSMUST00000189769; DQ832283; OTTMUST00000124490; OTTMUST00000124492; OTTMUST00000124493; OTTMUST00000124494; OTTMUST00000124495; OTTMUST00000124496; U11812; X74438	Ptprn	protein tyrosine phosphatase, receptor type, N	chr1
17375244	6.97	7.51	0.3	0.17	-1.46	0.017	NM_001173506; NM_032393; XM_006498872; ENSMUST00000094639; ENSMUST00000110639; ENSMUST00000131901; ENSMUST00000133283; AF182212; OTTMUST00000036069; OTTMUST00000036070; OTTMUST00000044905; OTTMUST00000061001	Map1a	microtubule-associated protein 1 A	chr2
17247948	4.02	4.57	0.35	0.37	-1.46	0.034	NM_146015; XM_006514660; XM_011243695; XM_011243696; ENSMUST00000020759; ENSMUST00000124103; ENSMUST00000139713; AY251056; BC031184; OTTMUST00000011842; OTTMUST00000011843; OTTMUST00000011844	Efemp1	epidermal growth factor-containing fibulin-like extracellular matrix protein 1	chr11
17488292	8.23	8.76	0.18	0.11	-1.45	0.0009	NM_011116; XM_006539642; XM_006539643; XM_006539644; XM_006539645; XM_006539646; XM_011250455; XM_011250456; ENSMUST00000117095; ENSMUST00000117611; ENSMUST00000127240; ENSMUST00000131106; ENSMUST00000142981; ENSMUST00000143903; ENSMUST00000150964; ENSMUST00000155287; AF026124; BC076586; OTTMUST00000078885; OTTMUST00000078886; OTTMUST00000078887; OTTMUST00000078888; OTTMUST00000078889; OTTMUST000…	Pld3	phospholipase D family, member 3	chr7
17489464	6.85	7.39	0.16	0.2	-1.45	0.0014	NM_011322; ENSMUST00000098548; ENSMUST00000187469; ENSMUST00000188002; BC009652; BC039140; OTTMUST00000119567; OTTMUST00000119568; OTTMUST00000119570; U46681; U85786	Scn1b	sodium channel, voltage-gated, type I, beta	chr7
17527982	3.77	4.3	0.23	0.15	-1.45	0.0017	NR_039595; XM_006511571; XM_006511572; ENSMUST00000185510; ENSMUST00000185675; ENSMUST00000185873; AF325532; OTTMUST00000120989; OTTMUST00000120991; OTTMUST00000120992	Mir5133; Glce	microRNA 5133; glucuronyl C5-epimerase	chr9
17504707	4.02	4.55	0.22	0.17	-1.45	0.0023	NM_030152; XM_006531503; ENSMUST00000014920; AY459322; BC027290	Nol3	nucleolar protein 3 (apoptosis repressor with CARD domain)	chr8
17217373	5.15	5.69	0.23	0.29	-1.45	0.0041	NM_021355; ENSMUST00000048183; ENSMUST00000162779; BC064779; OTTMUST00000088428; OTTMUST00000088429	Fmod	fibromodulin	chr1
17513311	4.67	5.2	0.21	0.32	-1.45	0.0442	NM_026844; XM_006531282; XM_011248485; ENSMUST00000078589; ENSMUST00000128304; ENSMUST00000131616; ENSMUST00000134356; ENSMUST00000148235; ENSMUST00000150128; ENSMUST00000155260; BC027549; OTTMUST00000044955; OTTMUST00000081775; OTTMUST00000081776; OTTMUST00000081777; OTTMUST00000081778; OTTMUST00000081779; OTTMUST00000081780	Cmc2	COX assembly mitochondrial protein 2	chr8
17266038	4.49	5.02	0.13	0.11	-1.45	8.06e-05	NM_029658; ENSMUST00000021207; OTTMUST00000014048	Fam101b	family with sequence similarity 101, member B	chr11
17532629	4.34	4.87	0.31	0.17	-1.44	0.0001	ENSMUST00000082416; ENSMUST00000082417	mt-Ts2; mt-Tl2	mitochondrially encoded tRNA serine 2 [Source:MGI Symbol;Acc:MGI:102474]; mitochondrially encoded tRNA leucine 2 [Source:MGI Symbol;Acc:MGI:102481]	chrM
17517132	6	6.53	0.15	0.21	-1.44	0.0004	NM_001289782; NM_001289784; NM_001289785; NM_009964; XM_006509970; XM_011242390; ENSMUST00000034562; BC010768; BC094033; CT010341	Cryab	crystallin, alpha B	chr9
17250660	3.82	4.34	0.23	0.17	-1.44	0.0072	NM_007413; ENSMUST00000018644; BC116415; BC116416; OTTMUST00000013020; U05673	Adora2b	adenosine A2b receptor	chr11
17489420	4.71	5.23	0.29	0.31	-1.44	0.0079	NM_019503; NM_052991; NM_052992; NM_194321; XM_006540218; XM_006540219; XM_011250648; XM_011250649; XM_011250650; XM_011250651; XM_011250652; ENSMUST00000039909; ENSMUST00000071697; ENSMUST00000108110; AF089734; BC024671	Fxyd1	FXYD domain-containing ion transport regulator 1	chr7
17318013	6.28	6.81	0.25	0.18	-1.44	0.0087	NM_011838; ENSMUST00000023259; ENSMUST00000189128; ENSMUST00000189696; AF141377; BC037541; OTTMUST00000118627; OTTMUST00000118628; OTTMUST00000118629	Lynx1	Ly6/neurotoxin 1	chr15
17315178	5.72	6.25	0.26	0.33	-1.44	0.0189	NM_010444; XM_006520455; XM_006520456; XM_006520458; XM_006520459; ENSMUST00000023779; BC004770; CT010287; J04113	Nr4a1	nuclear receptor subfamily 4, group A, member 1	chr15
17514078	5.43	5.95	0.29	0.2	-1.43	0.0021	NM_007428; ENSMUST00000063278; BC019496; BC028877; BC054387	Agt	angiotensinogen (serpin peptidase inhibitor, clade A, member 8)	chr8
17405017	2.62	3.14	0.25	0.34	-1.43	0.0047	NR_040385	Platr4	pluripotency associated transcript 4	chr3
17324961	3.53	4.05	0.22	0.25	-1.43	0.0049	NM_001130484; NM_001130485; NM_021338; ENSMUST00000078804; ENSMUST00000115075; ENSMUST00000115076; ENSMUST00000115078; ENSMUST00000115079; ENSMUST00000133785; ENSMUST00000137720; BC027223; OTTMUST00000061051; OTTMUST00000061052; OTTMUST00000061053; OTTMUST00000061054; OTTMUST00000061055; OTTMUST00000061056; OTTMUST00000061057	Rpl35a	ribosomal protein L35A	chr16
17322429	7.2	7.72	0.18	0.22	-1.43	0.0163	NM_021391; XM_006521219; ENSMUST00000023133; AF281676; BC025123	Ppp1r1a	protein phosphatase 1, regulatory (inhibitor) subunit 1A	chr15
17248276	8.35	8.86	0.36	0.29	-1.43	0.0185	NM_001083955; ENSMUST00000093207; ENSMUST00000147010; OTTMUST00000011990; OTTMUST00000068454	Hba-a2	hemoglobin alpha, adult chain 2	chr11
17533469	2.25	2.77	0.24	0.28	-1.43	0.0467	NM_001039941; NM_001039943; NM_001310461; NM_025738; AF463502; AM040457; BC061079; OTTMUST00000041058; OTTMUST00000041059	Cypt8; Cypt7; Cypt1	cysteine-rich perinuclear theca 8; cysteine-rich perinuclear theca 7; cysteine-rich perinuclear theca 1	chrX
17247039	5.27	5.78	0.21	0.09	-1.42	0.0009	NM_001291857; NM_009636; XM_006514460; ENSMUST00000102923; ENSMUST00000109829; ENSMUST00000138103; AF053943; BC082577; OTTMUST00000011403; OTTMUST00000011404; OTTMUST00000011405; X80478	Aebp1	AE binding protein 1	chr11
17251565	5.33	5.83	0.14	0.15	-1.42	0.0015	NM_011786; XM_006533257; XR_388449; XR_388450; XR_388451; XR_388452; ENSMUST00000021268; ENSMUST00000139257; ENSMUST00000155324; ENSMUST00000156874; ENSMUST00000175661; ENSMUST00000176087; BC116258; BC116259; OTTMUST00000013322; OTTMUST00000013323; OTTMUST00000013325; OTTMUST00000090316; OTTMUST00000110926; OTTMUST00000111185	Aloxe3	arachidonate lipoxygenase 3	chr11
17315763	3.58	4.09	0.23	0.25	-1.42	0.0099	NM_001289496; NM_001289498; NM_178748; XM_006519991; XM_011245332; XM_011245333; ENSMUST00000058593; ENSMUST00000096494; ENSMUST00000159726; ENSMUST00000160207; ENSMUST00000160273; ENSMUST00000160314; ENSMUST00000162105; BC051455; BC095994; BC150710; DQ223720; OTTMUST00000072508; OTTMUST00000072509; OTTMUST00000072510; OTTMUST00000072511; OTTMUST00000072515; OTTMUST00000072516; OTTMUST00000072517	Egflam	EGF-like, fibronectin type III and laminin G domains	chr15
17304193	7.44	7.94	0.32	0.33	-1.42	0.0172	NM_001270495; NM_001270496; NM_001270498; NM_001270499; NM_025311; NM_026679; XM_006519371; ENSMUST00000022418; ENSMUST00000100806; ENSMUST00000100811; ENSMUST00000100813; ENSMUST00000100818; ENSMUST00000100819; ENSMUST00000183976; ENSMUST00000184129; ENSMUST00000184440; ENSMUST00000184797; ENSMUST00000185006; OTTMUST00000117257; OTTMUST00000117258; OTTMUST00000117259; OTTMUST00000117260; OTTMUST…	Tmem254b; Tmem254c; Tmem254a	transmembrane protein 254b; transmembrane protein 254c; transmembrane protein 254a	chr14
17216727	6.51	7.02	0.2	0.28	-1.42	0.0217	NM_028787; XM_006529910; XM_006529911; XM_006529912; ENSMUST00000027580; ENSMUST00000189443; ENSMUST00000190037; BC026858; OTTMUST00000125639; OTTMUST00000125640; OTTMUST00000125641	Slc35f5	solute carrier family 35, member F5	chr1
17471744	2.56	3.06	0.26	0.28	-1.42	0.0225	NR_104105; NR_104106; OTTMUST00000066629; OTTMUST00000140295; AY860969	Klra14-ps	killer cell lectin-like receptor subfamily A, member 14, pseudogene	chr6
17234936	5.56	6.06	0.29	0.15	-1.42	0.0287	NM_008226; ENSMUST00000020581; ENSMUST00000099513; AB154248; OTTMUST00000068991	Hcn2	hyperpolarization-activated, cyclic nucleotide-gated K+ 2	chr10
17532635	5.28	5.78	0.67	0.12	-1.42	0.048	ENSMUST00000082422	mt-Tt	mitochondrially encoded tRNA threonine [Source:MGI Symbol;Acc:MGI:102473]	chrM
17315305	3.42	3.92	0.21	0.18	-1.41	0.0028	NM_008344; ENSMUST00000023807; BC012723; CT010184; OTTMUST00000089026	Igfbp6	insulin-like growth factor binding protein 6	chr15
17231203	2.97	3.46	0.12	0.21	-1.41	0.0036	NM_153137; ENSMUST00000043550; ENSMUST00000159666; ENSMUST00000159805; ENSMUST00000160302; ENSMUST00000160332; ENSMUST00000161145; ENSMUST00000161151; ENSMUST00000161367; ENSMUST00000161403; ENSMUST00000162480; ENSMUST00000162905; ENSMUST00000192020; ENSMUST00000194278; BC137605; BC171933; OTTMUST00000066950; OTTMUST00000066951; OTTMUST00000066952; OTTMUST00000066953; OTTMUST00000066954; OTTMUST0…	Traf3ip3	TRAF3 interacting protein 3	chr1
17491026	5.5	6	0.31	0.2	-1.41	0.0053	NM_001146346; NM_010129; ENSMUST00000038876; ENSMUST00000164119; BC001999; U87948; AF011750	Emp3	epithelial membrane protein 3	chr7
17265570	4.41	4.91	0.38	0.14	-1.41	0.0057	NM_001024927; NM_001081641; XM_006533563; XM_006533564; XM_006533565; XM_006533566; XM_011249083; XR_388480; ENSMUST00000075258; ENSMUST00000108508; ENSMUST00000132781; ENSMUST00000142471; BC112411; OTTMUST00000013780; OTTMUST00000013782; OTTMUST00000013783; OTTMUST00000062059	Pitpnm3	PITPNM family member 3	chr11
17507910	3.49	3.98	0.3	0.18	-1.41	0.015	NM_007844; ENSMUST00000098890; OTTMUST00000047333; BC145556; BC171966; BC117042; BC117044; EU760894; M33226	Defa-rs1	defensin, alpha, related sequence 1	chr8
17285859	4.19	4.69	0.36	0.19	-1.41	0.0198	NM_015786; ENSMUST00000040914; BC089604; OTTMUST00000001376	Hist1h1c	histone cluster 1, H1c	chr13
17317801	5.94	6.44	0.21	0.19	-1.41	0.0216	NM_001033876; XM_006520768; ENSMUST00000044624; BC139167; BC139168; DQ185133	Kcnk9	potassium channel, subfamily K, member 9	chr15
17239384	4.98	5.48	0.25	0.29	-1.41	0.0476	NM_001033257; NM_001195065; NM_001195066; NM_001195096; XM_006512665; XM_006512666; XM_006512667; XM_006512669; XM_006512670; XM_006512671; XM_006512672; XM_006512673; XM_006512674; XM_006512675; XM_006512676; XM_006512677; ENSMUST00000079698; ENSMUST00000105543; ENSMUST00000105545; ENSMUST00000105546; ENSMUST00000105547; ENSMUST00000154265; BC130264; OTTMUST00000049492; OTTMUST00000049493; OTTMU…	Phactr2	phosphatase and actin regulator 2	chr10
17529625	5.34	5.84	0.18	0.13	-1.41	2.24e-05	NM_153509; XM_006510955; XM_006510956; XM_006510957; XM_006510958; XM_006510959; XM_011242697; XR_379408; ENSMUST00000044491; ENSMUST00000191465; AF529169; BC113792	AF529169	cDNA sequence AF529169	chr9
17420121	2.86	3.35	0.15	0.16	-1.4	0.0005	XM_011251926; ENSMUST00000084593	LOC105247626; 6030445D17Rik	uncharacterized LOC105247626; RIKEN cDNA 6030445D17 gene [Source:MGI Symbol;Acc:MGI:2443447]	chr4
17407594	4.8	5.29	0.22	0.14	-1.4	0.0007	NM_001037711; NM_001293727; XM_006502061; XM_006502062; XM_006502064; XM_006543801; XR_375578; ENSMUST00000107272; ENSMUST00000107273; ENSMUST00000153263; ENSMUST00000155485; BC052941; BC087546; BC108378; OTTMUST00000047033; OTTMUST00000047034; OTTMUST00000047035; OTTMUST00000047036	Cgn	cingulin	chr3
17323755	5.9	6.38	0.3	0.17	-1.4	0.0018	NM_013805; ENSMUST00000043577; AF035814; AF087823; BC002016; BC083341; U82758	Cldn5	claudin 5	chr16
17490939	2.98	3.46	0.14	0.25	-1.4	0.0049	NM_017465; XM_006540997; XM_006540998; XM_006540999; XM_006541000; ENSMUST00000075571; ENSMUST00000107735; ENSMUST00000123250; ENSMUST00000138525; ENSMUST00000140127; AF026072; AF478566; BC009811; BC009813; OTTMUST00000054048; OTTMUST00000054049; OTTMUST00000054050; OTTMUST00000054051; OTTMUST00000054052	Sult2b1	sulfotransferase family, cytosolic, 2B, member 1	chr7
17527678	4.06	4.55	0.39	0.14	-1.4	0.0211	NM_001311088; NM_008884; NM_178087; XM_006510860; XM_006510861; XM_006510862; XM_006510864; ENSMUST00000085673; ENSMUST00000114136; ENSMUST00000124063; ENSMUST00000124982; ENSMUST00000126690; ENSMUST00000135310; ENSMUST00000138775; ENSMUST00000148301; ENSMUST00000148628; ENSMUST00000153820; ENSMUST00000154572; BC020990; KJ650238; OTTMUST00000083649; OTTMUST00000083650; OTTMUST00000083651; OTTMUST…	Pml	promyelocytic leukemia	chr9
17488463	5.92	6.4	0.21	0.28	-1.4	0.0318	NM_026042; ENSMUST00000003536; BC023192; BC083314; OTTMUST00000057967	Med29	mediator complex subunit 29	chr7
17505148	3.93	4.42	0.23	0.22	-1.4	0.0443	NM_009864; ENSMUST00000000312; ENSMUST00000136580; ENSMUST00000167688; BC098501; OTTMUST00000048788; OTTMUST00000048790	Cdh1	cadherin 1	chr8
17420514	5.47	5.94	0.09	0.08	-1.39	0.0001	NM_025451; ENSMUST00000050918; AY523601; OTTMUST00000023263	Camk2n1	calcium/calmodulin-dependent protein kinase II inhibitor 1	chr4
17427067	2.77	3.25	0.17	0.33	-1.39	0.001	NM_206870; ENSMUST00000102809; OTTMUST00000017564	Ifna15	interferon alpha 15	chr4
17312829	5.05	5.52	0.29	0.03	-1.39	0.0014	NM_008495; ENSMUST00000089377; BC002063; BC099479; M57470	Lgals1	lectin, galactose binding, soluble 1	chr15
17510136	5.72	6.2	0.23	0.23	-1.39	0.0026	NM_023065; ENSMUST00000034299; AF309649; BC054852	Ifi30	interferon gamma inducible protein 30	chr8
17434555	2.91	3.38	0.19	0.22	-1.39	0.0028	NM_011075; XM_006503549; XM_006503550; ENSMUST00000009058; ENSMUST00000196580; ENSMUST00000197961; ENSMUST00000199955; ENSMUST00000199994; BC141363; BC150811; M14757; OTTMUST00000134831; OTTMUST00000134832; OTTMUST00000134844; OTTMUST00000134846; OTTMUST00000134848	Abcb1b	ATP-binding cassette, sub-family B (MDR/TAP), member 1B	chr5
17370209	5	5.47	0.16	0.14	-1.39	0.0029	NM_001206367; NM_001206368; NM_001206369; NM_146120; XM_006497990; XM_006497991; XM_006497992; XM_006497993; ENSMUST00000028239; ENSMUST00000124323; ENSMUST00000139867; ENSMUST00000142324; ENSMUST00000201185; ENSMUST00000202899; ENSMUST00000202990; BC023143; BC060377; OTTMUST00000028765; OTTMUST00000030967; OTTMUST00000030968; OTTMUST00000030969; OTTMUST00000139149; OTTMUST00000139150; OTTMUST000…	Gsn	gelsolin	chr2
17238854	3.85	4.32	0.29	0.13	-1.39	0.0044	XM_006512458; XM_006512465; XM_011243083; XM_011243084; XM_011243085; XM_011243086; XM_011243087; XM_011243088; XM_011243089; XM_011243090; XM_011243091; XM_011243092; XM_011243093; XM_011243094; XM_011243095; XM_011243096; XM_011243097	Syne1	spectrin repeat containing, nuclear envelope 1	chr10
17490695	4.15	4.62	0.26	0.33	-1.39	0.0066	NM_015789; XM_006540985; ENSMUST00000033057; AF177399; AF274312; BC002215	Dkkl1	dickkopf-like 1	chr7
17525649	8.02	8.49	0.17	0.19	-1.39	0.0079	NM_022029; ENSMUST00000065668; BC061102; BC138511; BC138513; OTTMUST00000113604; ENSMUST00000182070; OTTMUST00000113605	Nrgn	neurogranin	chr9
17361683	5.58	6.05	0.2	0.21	-1.39	0.0082	NM_001164480; NM_001164481; NM_001164482; NM_001164568; NM_011379; XM_006531699; XM_006531700; XM_011248616; ENSMUST00000071857; ENSMUST00000080824; ENSMUST00000164304; ENSMUST00000169854; BC054824; D11374	Sipa1	signal-induced proliferation associated gene 1	chr19
17410974	5.23	5.7	0.32	0.18	-1.39	0.0083	NM_010516; ENSMUST00000029846; BC066019; M32490; OTTMUST00000136695	Cyr61	cysteine rich protein 61	chr3
17227077	5.43	5.9	0.1	0.23	-1.39	0.0106	NM_054077; XM_006529083; XM_006529084; XM_006529085; ENSMUST00000048432; ENSMUST00000127583; BC019775; OTTMUST00000066465; OTTMUST00000066608	Prelp	proline arginine-rich end leucine-rich repeat	chr1
17254745	8.42	8.89	0.2	0.26	-1.39	0.0126	NR_004415; NR_004416; NR_027863	Rnu3b1; Rnu3b3; Rnu3b2	U3B small nuclear RNA 1; U3B small nuclear RNA 3; U3B small nuclear RNA 2	chr11
17254747	8.42	8.89	0.2	0.26	-1.39	0.0126	NR_002843; NR_004415; NR_004416; NR_027863	Rnu3b4; Rnu3b1; Rnu3b3; Rnu3b2	U3B small nuclear RNA 4; U3B small nuclear RNA 1; U3B small nuclear RNA 3; U3B small nuclear RNA 2	chr11
17254749	8.42	8.89	0.2	0.26	-1.39	0.0126	NR_002843; NR_004415; NR_004416; NR_027863	Rnu3b4; Rnu3b1; Rnu3b3; Rnu3b2	U3B small nuclear RNA 4; U3B small nuclear RNA 1; U3B small nuclear RNA 3; U3B small nuclear RNA 2	chr11
17253656	7.65	8.13	0.34	0.21	-1.39	0.0168	NM_011707; ENSMUST00000017488; ENSMUST00000128479; ENSMUST00000146997; ENSMUST00000153628; AF440693; BC012690; M77123; OTTMUST00000000458; OTTMUST00000000459; OTTMUST00000000460; OTTMUST00000000461	Vtn	vitronectin	chr11
17532694	6.49	6.97	0.22	0.6	-1.39	0.0199	NR_003518; BC003217	Pisd-ps3	phosphatidylserine decarboxylase, pseudogene 3	chrUn_JH584304
17379533	3.65	4.11	0.21	0.11	-1.38	0.0006	NM_133924; XM_006498527; XM_006498528; XM_006498529; XM_006498530; XM_006498531; XM_006498532; XM_006498533; ENSMUST00000056181; ENSMUST00000140519; ENSMUST00000152471; ENSMUST00000172577; ENSMUST00000173945; ENSMUST00000174070; ENSMUST00000174342; BC017623; BC117542; OTTMUST00000002161; OTTMUST00000002162; OTTMUST00000039366; OTTMUST00000096686; OTTMUST00000096688; OTTMUST00000096689; OTTMUST000…	Snx21	sorting nexin family member 21	chr2
17335145	6	6.47	0.23	0.1	-1.38	0.0006	NM_001286743; NM_001286744; NM_011861; NM_178365; XM_006524226; XM_006536750; XM_011245305; XM_011246431; ENSMUST00000045896; ENSMUST00000097360; ENSMUST00000114872; ENSMUST00000114873; ENSMUST00000155259; BC014698; OTTMUST00000050596; OTTMUST00000050597; OTTMUST00000050598; OTTMUST00000050599; OTTMUST00000050633	Pacsin1	protein kinase C and casein kinase substrate in neurons 1	chr17
17226847	4.41	4.88	0.29	0.18	-1.38	0.0014	NM_008795; XM_011247940; XR_387152; ENSMUST00000027697; ENSMUST00000112362; ENSMUST00000185601; ENSMUST00000188387; ENSMUST00000189733; BC119617; OTTMUST00000125871; OTTMUST00000125872; OTTMUST00000125875; OTTMUST00000125876	Cdk18	cyclin-dependent kinase 18	chr1
17212364	4.07	4.54	0.24	0.16	-1.38	0.0025	NM_024283; ENSMUST00000027217; BC002254	1500015O10Rik	RIKEN cDNA 1500015O10 gene	chr1
17479596	5.56	6.02	0.28	0.17	-1.38	0.0067	NM_026812; XM_006541153; XM_006541154; XM_006541155; ENSMUST00000032747; BC038310; BC055847	Hddc3	HD domain containing 3	chr7
17268810	6.98	7.44	0.12	0.23	-1.38	0.0082	NM_025559; ENSMUST00000002655; BC021589; OTTMUST00000014486	Mien1	migration and invasion enhancer 1	chr11
17482366	4.85	5.31	0.18	0.27	-1.38	0.0093	NM_145586; XM_006507682; ENSMUST00000033210; ENSMUST00000118737; ENSMUST00000155330; AY167031; BC006689; OTTMUST00000067708; OTTMUST00000067709; OTTMUST00000067710	Tmem159	transmembrane protein 159	chr7
17532627	7.55	8.01	0.41	0.3	-1.38	0.0102	ENSMUST00000082415	mt-Th	mitochondrially encoded tRNA histidine [Source:MGI Symbol;Acc:MGI:102485]	chrM
17308257	3.75	4.22	0.34	0.22	-1.38	0.0105	NM_001271407; NM_001271408; NM_001271409; NM_011366; XM_006518736; XM_006518737; XM_006518738; XM_006518739; XM_006518740; XM_006518741; XM_006518742; XM_006518743; XM_011244999; ENSMUST00000022682; AB190911; AF064806; BC030933	Sorbs3	sorbin and SH3 domain containing 3	chr14
17328625	4.68	5.14	0.28	0.12	-1.38	0.0149	NM_022324; ENSMUST00000023453; AB043006; BC053425; OTTMUST00000061184	Sdf2l1	stromal cell-derived factor 2-like 1	chr16
17491691	2.55	3.02	0.36	0.2	-1.38	0.0396	ENSMUST00000085228	Ube2nl	ubiquitin-conjugating enzyme E2N-like [Source:MGI Symbol;Acc:MGI:3643295]	chr7
17328742	5.25	5.71	0.35	0.24	-1.38	0.0429	NM_144852; XM_006522038; XR_384548; XR_384549; XR_384551; XR_384553; XR_875779; XR_875780; XR_875781; ENSMUST00000063544; ENSMUST00000090165; ENSMUST00000116648; ENSMUST00000164490; ENSMUST00000164545; ENSMUST00000164623; ENSMUST00000172164; BC016100; OTTMUST00000092151; OTTMUST00000092152; OTTMUST00000092153; OTTMUST00000092154; OTTMUST00000092155; OTTMUST00000092156; OTTMUST00000092157	Slc7a4	solute carrier family 7 (cationic amino acid transporter, y+ system), member 4	chr16
17216280	5.74	6.2	0.31	0.31	-1.38	0.0432	NM_011800; ENSMUST00000062528; AF007116; BC119606; BC119607; OTTMUST00000062566	Cdh20	cadherin 20	chr1
17536995	1.89	2.34	0.06	0.19	-1.37	0.0006	NR_037298	Mir374c	microRNA 374c	chrX
17345349	5.08	5.53	0.2	0.14	-1.37	0.0008	NM_001252473; NM_001252474; NM_001252475; NM_028751; XM_011246662; XM_011246663; XM_011246664; XM_011246665; XM_011246666; XM_011246667; XM_011246668; XM_011246669; XM_011246670; XM_011246671; XM_011246672; XM_011246673; XM_011246674; XM_011246675; XM_011246676; XM_011246677; XM_011246678; AB712252; BC023316	Tjap1	tight junction associated protein 1	chr17
17451390	3.08	3.53	0.14	0.06	-1.37	0.0016	NM_008153; XM_006530164; XM_006530165; XM_006530166; ENSMUST00000047936; ENSMUST00000132065; ENSMUST00000142854; ENSMUST00000151460; BC100612; OTTMUST00000063592; OTTMUST00000063593; OTTMUST00000063594; OTTMUST00000063595; U79525	Cmklr1	chemokine-like receptor 1	chr5
17390490	5.02	5.47	0.19	0.15	-1.37	0.0017	NM_178795; XM_006499739; XM_006499740; XM_006499741; XM_006499742; XM_006499743; XM_006499744; XM_011239603; XM_011239604; XM_011239605; XM_011239606; XM_011239607; XM_011239608; XM_011239609; XM_011239610; XM_011239611; XM_011239612; XM_011239613; XM_011239614; XM_011239615; XM_011239616; XM_011239617; XM_011239618; XM_011239619; XM_011239620; XM_011239621; ENSMUST00000052029; ENSMUST00000110625…	Ppip5k1	diphosphoinositol pentakisphosphate kinase 1	chr2
17243113	6.02	6.47	0.22	0.23	-1.37	0.0177	NM_001013758; XM_006513620; XM_006513621; XM_006513622; XM_006513623; ENSMUST00000053986; BC072620	Lingo3	leucine rich repeat and Ig domain containing 3	chr10
17379623	7.44	7.9	0.27	0.09	-1.37	0.0185	NM_020333; XM_006499943; XM_006499944; ENSMUST00000099092; ENSMUST00000124372; ENSMUST00000125867; ENSMUST00000135918; ENSMUST00000137302; ENSMUST00000202136; ENSMUST00000202223; ENSMUST00000202479; ENSMUST00000202623; AF332063; AF332064; BC054808; KJ535320; KJ535321; KJ535322; OTTMUST00000002164; OTTMUST00000002165; OTTMUST00000002183; OTTMUST00000039547; OTTMUST00000039548; OTTMUST00000137740; …	Slc12a5	solute carrier family 12, member 5	chr2
17312531	7.4	7.86	0.33	0.25	-1.37	0.0191	NM_010630; XM_006520508; XM_006520509; XM_006520510; XM_006520511; XR_383986; XR_383987; XR_383988; ENSMUST00000004294; D49545; U92949	Kifc2	kinesin family member C2	chr15
17487993	6.32	6.78	0.31	0.16	-1.37	0.0287	NM_001290497; NM_001290498; NM_177102; XM_006540067; XM_006540068; XM_006540069; XM_006540070; XM_006540071; XM_006540073; XM_011250598; ENSMUST00000079439; ENSMUST00000108404; ENSMUST00000108405; ENSMUST00000126983; ENSMUST00000150306; ENSMUST00000150883; BC058996; OTTMUST00000057886; OTTMUST00000057887; OTTMUST00000057888; OTTMUST00000057889; OTTMUST00000057890; OTTMUST00000057891	Tmem91	transmembrane protein 91	chr7
17282216	7.99	8.44	0.38	0.2	-1.37	0.0468	NM_007564; ENSMUST00000021552; ENSMUST00000165114; BC016621; BC037998; M58566	Zfp36l1	zinc finger protein 36, C3H type-like 1	chr12
17227089	4.23	4.67	0.14	0.15	-1.36	0.0003	NM_007570; ENSMUST00000020692; BC132259; BC138639; OTTMUST00000088224	Btg2	B cell translocation gene 2, anti-proliferative	chr1
17486959	5.22	5.67	0.18	0.06	-1.36	0.0005	NM_173430; XM_006539928; XM_006539929; XM_006539930; XM_011250562; ENSMUST00000061390; BC053072	Fkrp	fukutin related protein	chr7
17368069	3.03	3.48	0.1	0.2	-1.36	0.0005	NM_027085; XM_006498296; ENSMUST00000102918; ENSMUST00000114265; ENSMUST00000132311; ENSMUST00000140022; ENSMUST00000142006; ENSMUST00000143862; BC060967; OTTMUST00000028906; OTTMUST00000028907; OTTMUST00000028908; OTTMUST00000028909; OTTMUST00000028910; OTTMUST00000028911	Clic3	chloride intracellular channel 3	chr2
17259810	4.75	5.19	0.25	0.08	-1.36	0.0019	NM_172439; XM_006514553; XM_006514554; XM_006514555; ENSMUST00000044507; ENSMUST00000110018; ENSMUST00000110019; ENSMUST00000148939; ENSMUST00000154756; ENSMUST00000183684; BC131634; BC131635; OTTMUST00000011159; OTTMUST00000011160; OTTMUST00000011161; OTTMUST00000011162; OTTMUST00000011163; OTTMUST00000117922	Inpp5j	inositol polyphosphate 5-phosphatase J	chr11
17229639	5.95	6.39	0.15	0.14	-1.36	0.0031	NM_025557; ENSMUST00000111332; AY304481; BC126965; OTTMUST00000051423	Pcp4l1	Purkinje cell protein 4-like 1	chr1
17457430	4.19	4.63	0.25	0.14	-1.36	0.0036	NM_025363; ENSMUST00000019833; ENSMUST00000147651; BC059710	1110001J03Rik	RIKEN cDNA 1110001J03 gene	chr6
17497584	7.46	7.9	0.24	0.18	-1.36	0.0074	NM_001190385; NM_001190386; NM_026769; XM_006536235; XM_006536236; XM_006536237; XM_011249853; ENSMUST00000026541; ENSMUST00000166758; BC049663	Caly	calcyon neuron-specific vesicular protein	chr7
17501839	5.38	5.82	0.24	0.2	-1.36	0.013	NM_001293797; NM_145597; NR_122028; XM_006509639; XM_006509640; XM_006509641; XM_006509642; XM_011242296; ENSMUST00000002413; ENSMUST00000123923; ENSMUST00000125755; ENSMUST00000125906; ENSMUST00000126268; ENSMUST00000133084; ENSMUST00000133339; ENSMUST00000143543; ENSMUST00000147656; ENSMUST00000149105; ENSMUST00000182365; ENSMUST00000182715; ENSMUST00000182980; BC021367; OTTMUST00000052728; OTT…	Tmem161a	transmembrane protein 161A	chr8
17212882	6.37	6.82	0.25	0.18	-1.36	0.018	NM_008303; ENSMUST00000075242; ENSMUST00000134628; BC099385; OTTMUST00000051785; OTTMUST00000051786; U09659	Hspe1	heat shock protein 1 (chaperonin 10)	chr1
17375257	5.76	6.21	0.27	0.16	-1.36	0.0209	NM_009897; XM_006498655; XM_006498656; ENSMUST00000000317; ENSMUST00000078222; ENSMUST00000125221; ENSMUST00000125812; ENSMUST00000126130; ENSMUST00000128612; ENSMUST00000129130; ENSMUST00000145380; ENSMUST00000150271; ENSMUST00000153040; BC025976; OTTMUST00000036155; OTTMUST00000036156; OTTMUST00000036157; OTTMUST00000036158; OTTMUST00000063561; OTTMUST00000063562; OTTMUST00000063563; OTTMUST000…	Ckmt1	creatine kinase, mitochondrial 1, ubiquitous	chr2
17496547	9.32	9.76	0.24	0.21	-1.36	0.0218	NM_001102563; XM_006508174; ENSMUST00000159916; ENSMUST00000160767; ENSMUST00000161728; ENSMUST00000201606; ENSMUST00000202045; ENSMUST00000202624; ENSMUST00000202936; OTTMUST00000083061; OTTMUST00000083429; OTTMUST00000137518; OTTMUST00000137519	Prrt2; Pagr1a	proline-rich transmembrane protein 2; PAXIP1 associated glutamate rich protein 1A	chr7
17541378	4.58	5.02	0.16	0.24	-1.36	0.0275	NM_013912; ENSMUST00000039026; AB023494; BC020015; DQ832282; OTTMUST00000042500	Apln	apelin	chrX
17529582	3.87	4.31	0.29	0.26	-1.36	0.0286	NR_037982; NR_037983	9330159M07Rik	RIKEN cDNA 9330159M07 gene	chr9
17547662	5.37	5.81	0.2	0.34	-1.36	0.0305	ENSMUST00000181735	S100a11-ps	S100 calcium binding protein A11, pseudogene [Source:MGI Symbol;Acc:MGI:3645720]	chr12
17263011	3.25	3.7	0.16	0.36	-1.36	0.037	NM_001290821; NM_020492; ENSMUST00000075603; ENSMUST00000102716; ENSMUST00000108853; AY129229; BC131949; BC137725; OTTMUST00000012678; OTTMUST00000012679; OTTMUST00000012680	Glra1	glycine receptor, alpha 1 subunit	chr11
17447831	3.28	3.72	0.15	0.05	-1.35	0.0003	NM_001271616; NM_008009; XM_006503711; XM_006503712; ENSMUST00000061299; ENSMUST00000199481; ENSMUST00000199894; AF065441; BC065774; OTTMUST00000133820; OTTMUST00000133821; OTTMUST00000133822; U49641	Fgfbp1	fibroblast growth factor binding protein 1	chr5
17322985	7.64	8.07	0.18	0.11	-1.35	0.0008	NM_001174086; NM_028277; ENSMUST00000023138; ENSMUST00000170672; ENSMUST00000182154; ENSMUST00000182889; GU479981; GU479982; OTTMUST00000116722; OTTMUST00000116724; OTTMUST00000116725; OTTMUST00000116726	Shisa9	shisa family member 9	chr16
17353934	3.33	3.76	0.14	0.19	-1.35	0.001	NR_015475; NR_027903; NR_027904	1700086O06Rik	RIKEN cDNA 1700086O06 gene	chr18
17462395	6.37	6.8	0.15	0.19	-1.35	0.0016	NM_001081048; XM_006506649; XM_006506650; XM_006507131; XM_006507132; ENSMUST00000112682; BC116828; BC137603; OTTMUST00000140182	Slc25a18	solute carrier family 25 (mitochondrial carrier), member 18	chr6
17436877	6.28	6.72	0.19	0.13	-1.35	0.0044	NM_001177696; NM_001177697; NM_001177698; NM_001177699; NM_001177700; NM_177678; XM_006503906; XM_006503907; XM_006503908; XM_006503909; XM_006503910; XM_006503911; XM_006503912; XM_006503913; XM_006503914; XM_006503915; XM_006503916; XM_006503917; XM_006503918; XM_006503919; XM_006503920; XM_006503921; XM_006503922; XM_006503923; XM_006503924; XM_006503925; XM_006503926; ENSMUST00000054598; ENSM…	Ablim2	actin-binding LIM protein 2	chr5
17465805	6.55	6.98	0.38	0.18	-1.35	0.0044	NM_172892; ENSMUST00000031868; ENSMUST00000122829; ENSMUST00000155366; BC089161; OTTMUST00000053619; OTTMUST00000053620; OTTMUST00000053621	Slc13a4	solute carrier family 13 (sodium/sulfate symporters), member 4	chr6
17312191	4.7	5.13	0.37	0.2	-1.35	0.0063	NM_198607; ENSMUST00000070923; BC047266; OTTMUST00000118873	Them6	thioesterase superfamily member 6	chr15
17337232	6.01	6.44	0.25	0.15	-1.35	0.0078	NM_008027; XM_006523656; XM_006523657; XM_006536516; XM_006536517; XM_006537249; XM_006537250; ENSMUST00000001569; ENSMUST00000172846; ENSMUST00000173147; ENSMUST00000173273; ENSMUST00000173337; ENSMUST00000173381; ENSMUST00000173493; ENSMUST00000173628; ENSMUST00000174080; ENSMUST00000174227; ENSMUST00000174297; AF145044; AY167925; BC004647; OTTMUST00000096512; OTTMUST00000096513; OTTMUST0000009…	Flot1	flotillin 1	chr17
17356897	6.29	6.72	0.22	0.15	-1.35	0.0188	NM_011242; XM_006531685; XM_006531686; XM_006531687; XM_006531688; XM_006531689; XM_006531690; XM_006531691; XM_006531692; XM_011248611; XM_011248612; XM_011248613; XM_011248614; XM_011248615; ENSMUST00000035716; ENSMUST00000113467; ENSMUST00000113468; ENSMUST00000113469; ENSMUST00000113471; ENSMUST00000113472; ENSMUST00000113475; ENSMUST00000113476; ENSMUST00000122930; ENSMUST00000123661; ENSMUS…	Rasgrp2	RAS, guanyl releasing protein 2	chr19
17278328	6.75	7.18	0.45	0.13	-1.35	0.0189	NM_009252; XM_011244046; XM_011244047; XM_011244048; ENSMUST00000021506; BC013651; OTTMUST00000039207; M64086	Serpina3n	serine (or cysteine) peptidase inhibitor, clade A, member 3N	chr12
17441097	4.32	4.75	0.22	0.22	-1.35	0.0194	NM_026398; XM_006530124; ENSMUST00000081497; ENSMUST00000128830; ENSMUST00000135455; ENSMUST00000140083; ENSMUST00000142233; ENSMUST00000154800; BC022670; OTTMUST00000034705; OTTMUST00000034708; OTTMUST00000034709; OTTMUST00000034710; OTTMUST00000034711; OTTMUST00000034712	Pop5	processing of precursor 5, ribonuclease P/MRP family (S. cerevisiae)	chr5
17307007	2.63	3.06	0.33	0.19	-1.35	0.0406	NM_001305808; NM_153052; XM_006519020; ENSMUST00000015587; AB049454; AB100426; BC120809	Gzmn	granzyme N	chr14
17346094	6.56	7	0.34	0.19	-1.35	0.0407	NM_001252471; NM_013664; XM_011246333; ENSMUST00000003268; BC138602; BC138603; U58885	Sh3gl1	SH3-domain GRB2-like 1	chr17
17304434	3.56	3.99	0.07	0.22	-1.34	0.0007	NM_008407; XM_006518585; XM_006518586; XM_006518587; XM_006518588; ENSMUST00000006697; ENSMUST00000112141; ENSMUST00000166622; ENSMUST00000169620; ENSMUST00000170415; BC015276; OTTMUST00000090986; OTTMUST00000090987; OTTMUST00000090988; OTTMUST00000090998; OTTMUST00000090999	Itih3	inter-alpha trypsin inhibitor, heavy chain 3	chr14
17476732	5.48	5.9	0.22	0.04	-1.34	0.0012	NM_017394; XM_006540196; XM_006540197; XM_006540198; XM_011250630; ENSMUST00000001854; ENSMUST00000131048; ENSMUST00000135452; ENSMUST00000146959; ENSMUST00000167441; ENSMUST00000168751; AB026688; BC054765; OTTMUST00000067287; OTTMUST00000067288; OTTMUST00000067289; OTTMUST00000067290; OTTMUST00000092500; OTTMUST00000092502	Slc7a10	solute carrier family 7 (cationic amino acid transporter, y+ system), member 10	chr7
17320486	4.47	4.89	0.03	0.25	-1.34	0.0024	NM_001013022; XM_006521387; XM_006521388; ENSMUST00000049968; BC037508; BC087962	Odf3b	outer dense fiber of sperm tails 3B	chr15
17347839	3.77	4.19	0.23	0.22	-1.34	0.006	NM_011380; XM_006523931; XM_011246335; ENSMUST00000024947; ENSMUST00000163568; BC068021; OTTMUST00000104038; X80338	Six2	sine oculis-related homeobox 2	chr17
17291091	2.54	2.96	0.13	0.27	-1.34	0.0071	NM_134218; ENSMUST00000124841; OTTMUST00000001102	Vmn1r208	vomeronasal 1 receptor 208	chr13
17437585	6.69	7.12	0.12	0.17	-1.34	0.0076	NM_177006; XM_006503991; XM_011240741; ENSMUST00000159584; ENSMUST00000160066; ENSMUST00000162166; ENSMUST00000162757; OTTMUST00000076327; OTTMUST00000076328; OTTMUST00000076329; OTTMUST00000076330	Nwd2	NACHT and WD repeat domain containing 2	chr5
17329622	1.97	2.4	0.09	0.27	-1.34	0.0087	ENSMUST00000122495	n-R5s32	nuclear encoded rRNA 5S 32 [Source:MGI Symbol;Acc:MGI:4421877]	chr16
17307117	5.24	5.66	0.35	0.2	-1.34	0.009	NM_008125; ENSMUST00000055698; BC013634; BC051437; OTTMUST00000088021	Gjb2	gap junction protein, beta 2	chr14
17278090	7.33	7.75	0.25	0.16	-1.34	0.0104	NM_007693; ENSMUST00000021610; BC026554; M64278	Chga	chromogranin A	chr12
17396652	6.52	6.94	0.43	0.1	-1.34	0.0106	NM_008770; ENSMUST00000046174; AF124426; BC021659; OTTMUST00000054268; U19582	Cldn11	claudin 11	chr3
17238826	4.8	5.23	0.28	0.21	-1.34	0.0116	XM_006512458; XM_006512465; XM_011243083; XM_011243084; XM_011243085; XM_011243086; XM_011243087; XM_011243088; XM_011243089; XM_011243090; XM_011243091; XM_011243092; XM_011243093; XM_011243094; XM_011243095; XM_011243096; XM_011243097	Syne1	spectrin repeat containing, nuclear envelope 1	chr10
17470879	8.55	8.97	0.2	0.19	-1.34	0.0121	NM_009415; ENSMUST00000133251; ENSMUST00000139716; ENSMUST00000149610; ENSMUST00000154883; ENSMUST00000172132; ENSMUST00000204602; BC046761; L31793; OTTMUST00000042601; OTTMUST00000042608; OTTMUST00000042609; OTTMUST00000042610; OTTMUST00000042611; OTTMUST00000139869	Tpi1	triosephosphate isomerase 1	chr6
17521428	4.26	4.68	0.28	0.18	-1.34	0.0128	NM_008317; ENSMUST00000010195; ENSMUST00000112387; ENSMUST00000122985; ENSMUST00000123005; ENSMUST00000127380; ENSMUST00000130053; ENSMUST00000139274; ENSMUST00000139581; ENSMUST00000144392; ENSMUST00000149638; ENSMUST00000184695; AF011567; AF422176; BC021636; OTTMUST00000071415; OTTMUST00000071416; OTTMUST00000071421; OTTMUST00000071422; OTTMUST00000085686; OTTMUST00000085813; OTTMUST00000085814…	Hyal1; Nat6	hyaluronoglucosaminidase 1; N-acetyltransferase 6	chr9
17220417	6.75	7.17	0.27	0.12	-1.34	0.0181	NM_144796; XM_006497061; XM_006497062; XM_006497063; XM_006497064; ENSMUST00000085724; ENSMUST00000153348; ENSMUST00000155229; ENSMUST00000193660; ENSMUST00000194981; BC021842; OTTMUST00000066786; OTTMUST00000067235; OTTMUST00000067236; OTTMUST00000128079; OTTMUST00000128080	Susd4	sushi domain containing 4	chr1
17519875	3.7	4.11	0.12	0.21	-1.34	0.0237	NM_175213; XM_006511521; ENSMUST00000057067; ENSMUST00000189391; ENSMUST00000189832; BC096613; OTTMUST00000067951; OTTMUST00000067952; OTTMUST00000067973	Mei4	meiosis-specific, MEI4 homolog (S. cerevisiae)	chr9
17274021	7.11	7.53	0.39	0.2	-1.34	0.0254	NM_011859; ENSMUST00000057021; AF117814; BC023922	Osr1	odd-skipped related 1 (Drosophila)	chr12
17532288	4.3	4.73	0.26	0.26	-1.34	0.0261	NM_177589; XM_006512022; XM_006512023; XM_006512024; XM_006512025; XM_006512026; XM_011242952; ENSMUST00000051479; ENSMUST00000051565; ENSMUST00000164336; ENSMUST00000164969; ENSMUST00000169176; ENSMUST00000170237; ENSMUST00000170406; ENSMUST00000171061; ENSMUST00000171923; BC109364; BC109365; OTTMUST00000092947; OTTMUST00000092948; OTTMUST00000092949; OTTMUST00000092950; OTTMUST00000092951; OTTM…	Ulk4	unc-51-like kinase 4	chr9
17359994	4.69	5.12	0.13	0.2	-1.34	0.0269	NM_133694; XM_006527316; ENSMUST00000026256; ENSMUST00000177667; BC016499	Fbxl15	F-box and leucine-rich repeat protein 15	chr19
17233613	8.93	9.35	0.2	0.14	-1.34	0.0271	NM_052994; XM_006514347; ENSMUST00000121820; ENSMUST00000138976; ENSMUST00000165024; AK122233; BC057324; BC060210; OTTMUST00000073921; OTTMUST00000073922	Spock2	sparc/osteonectin, cwcv and kazal-like domains proteoglycan 2	chr10
17362050	4.07	4.5	0.25	0.19	-1.34	0.0292	NM_019924; NR_039555; XM_011247300; ENSMUST00000025903; ENSMUST00000170516; AF074714; BC012964	Rps6ka4; Mir5046	ribosomal protein S6 kinase, polypeptide 4; microRNA 5046	chr19
17257157	2.88	3.3	0.21	0.22	-1.34	0.0371	NM_009521; XM_006533168; ENSMUST00000000127; BC141271; BC141274; BC152304; BC152305; BC152537; M32502; OTTMUST00000006193	Wnt3	wingless-type MMTV integration site family, member 3	chr11
17246602	4.95	5.37	0.31	0.22	-1.34	0.0412	NM_172791; XM_006514689; XM_006514690; XM_006514691; XM_011243719; XR_872206; ENSMUST00000044682; ENSMUST00000064265; ENSMUST00000151860; BC079556; OTTMUST00000011174; OTTMUST00000011175; OTTMUST00000011176	Pla2g3	phospholipase A2, group III	chr11
17512434	7.05	7.47	0.31	0.22	-1.34	0.0434	NM_026481; XM_006531324; ENSMUST00000014990; ENSMUST00000176419; ENSMUST00000177126; BC010788; OTTMUST00000110686; OTTMUST00000110687; OTTMUST00000110688	Tppp3	tubulin polymerization-promoting protein family member 3	chr8
17490995	5.97	6.4	0.31	0.18	-1.34	0.0469	NM_008172; XM_006540631; XM_006540633; XM_011250799; XM_011250800; XM_011250801; XM_011250802; XM_011250803; XM_011250804; XM_011250805; XM_011250806; XR_882021; ENSMUST00000002848; ENSMUST00000146672; AB154244; AB154245; D12822; OTTMUST00000053152; OTTMUST00000053153	Grin2d	glutamate receptor, ionotropic, NMDA2D (epsilon 4)	chr7
17263594	5.01	5.43	0.16	0.19	-1.33	0.0011	NM_145427; XM_006533343; XM_006533344; XM_006533345; XM_006533346; XM_011249024; XM_011249025; XM_011249026; ENSMUST00000108721; ENSMUST00000138696; ENSMUST00000141987; ENSMUST00000145532; ENSMUST00000154387; ENSMUST00000156966; BC013607; OTTMUST00000012909; OTTMUST00000012910; OTTMUST00000012911; OTTMUST00000012912; OTTMUST00000012913; OTTMUST00000012914	Atpaf2	ATP synthase mitochondrial F1 complex assembly factor 2	chr11
17366670	5.76	6.17	0.12	0.1	-1.33	0.0013	NM_172471; XM_006497435; ENSMUST00000026886; BC043314; BC062196; OTTMUST00000026269	Itih5	inter-alpha (globulin) inhibitor H5	chr2
17211774	7.52	7.93	0.11	0.15	-1.33	0.002	NM_145516; NM_175421; XM_006495898; XM_011238479; ENSMUST00000027297; ENSMUST00000152654; ENSMUST00000156687; AF189817; BC057994; OTTMUST00000073322; OTTMUST00000073323; OTTMUST00000073324	Plekhb2	pleckstrin homology domain containing, family B (evectins) member 2	chr1
17483793	5.37	5.79	0.31	0.16	-1.33	0.0031	NM_001080963; ENSMUST00000094018; BC120497	Plpp4	phospholipid phosphatase 4	chr7
17340772	2.69	3.1	0.27	0.1	-1.33	0.0042	U44941	Qk	quaking	chr17
17431619	4.9	5.31	0.15	0.19	-1.33	0.0056	NM_007572; ENSMUST00000046285; BC002086; OTTMUST00000022609	C1qa	complement component 1, q subcomponent, alpha polypeptide	chr4
17453776	5.11	5.53	0.29	0.17	-1.33	0.0061	NM_024474; XM_006504361; XM_006504362; XM_006504363; XM_006504364; XM_006504365; XM_011240856; XM_011240857; XM_011240858; ENSMUST00000057497; ENSMUST00000111103; ENSMUST00000125061; ENSMUST00000126311; ENSMUST00000140245; ENSMUST00000141744; ENSMUST00000153127; ENSMUST00000156962; ENSMUST00000173496; ENSMUST00000196053; AB085837; BC002218; BC075713; OTTMUST00000054403; OTTMUST00000054404; OTTMUS…	Col26a1	collagen, type XXVI, alpha 1	chr5
17388332	5.21	5.63	0.29	0.15	-1.33	0.0071	NM_011957; ENSMUST00000028663; AB017614; BC016447; OTTMUST00000034017	Creb3l1	cAMP responsive element binding protein 3-like 1	chr2
17376783	3.85	4.26	0.2	0.29	-1.33	0.0079	NM_029530; XM_006500364; ENSMUST00000057503; ENSMUST00000123436; ENSMUST00000143777; ENSMUST00000144403; ENSMUST00000154674; BC004791; OTTMUST00000038047; OTTMUST00000038048; OTTMUST00000038049; OTTMUST00000038050; OTTMUST00000038051	Lamp5	lysosomal-associated membrane protein family, member 5	chr2
17372233	2.8	3.22	0.09	0.18	-1.33	0.0098	NM_001080711; XM_006499814; XM_006499815; XM_006499816; XM_006499817; ENSMUST00000099986; ENSMUST00000144817; ENSMUST00000153471; DQ365828; OTTMUST00000031696; OTTMUST00000077406; OTTMUST00000077407	Dfnb59	deafness, autosomal recessive 59 (human)	chr2
17257444	6.12	6.53	0.12	0.22	-1.33	0.0124	NM_001281819; NM_009598; NM_207624; ENSMUST00000001963; ENSMUST00000001964; ENSMUST00000132280; ENSMUST00000151657; BC040404; BC110362; M55333; OTTMUST00000006415; OTTMUST00000006416; OTTMUST00000006417; OTTMUST00000006418	Ace	angiotensin I converting enzyme (peptidyl-dipeptidase A) 1	chr11
17336228	6.02	6.42	0.2	0.24	-1.33	0.0131	NM_001025313; NM_009318; ENSMUST00000025161; ENSMUST00000172489; ENSMUST00000172619; ENSMUST00000172653; ENSMUST00000172888; AF043943; AF106278; BC015074; KJ650208; OTTMUST00000095370; OTTMUST00000095371; OTTMUST00000095372; OTTMUST00000097905; OTTMUST00000098181	Tapbp	TAP binding protein	chr17
17260066	4.49	4.89	0.26	0.23	-1.33	0.0209	NM_010904; ENSMUST00000093369; M35131; OTTMUST00000011325	Nefh	neurofilament, heavy polypeptide	chr11
17437969	4.42	4.83	0.15	0.24	-1.33	0.0246	NM_001033415; ENSMUST00000087241; ENSMUST00000142843; BC120534; BC120536; OTTMUST00000053977; OTTMUST00000053978	Shisa3	shisa family member 3	chr5
17283930	8.05	8.46	0.18	0.24	-1.33	0.0253	NM_001164314; NM_001164488; NM_011710; XM_006515819; ENSMUST00000109848; ENSMUST00000160477; ENSMUST00000160974; ENSMUST00000161154; ENSMUST00000161410; ENSMUST00000162748; ENSMUST00000162952; BC003450; BC046232; CT010258; OTTMUST00000088862; OTTMUST00000088863; OTTMUST00000088864; OTTMUST00000088865; OTTMUST00000088866; OTTMUST00000088867; OTTMUST00000088868	Wars	tryptophanyl-tRNA synthetase	chr12
17399812	3.8	4.21	0.29	0.09	-1.33	0.0261	NM_011313; ENSMUST00000001051; ENSMUST00000197189; ENSMUST00000198128; ENSMUST00000200289; AF549497; BC010774; M37761; OTTMUST00000132086; OTTMUST00000132087; OTTMUST00000132088; OTTMUST00000132089; X52278	S100a6	S100 calcium binding protein A6 (calcyclin)	chr3
17357444	8.07	8.48	0.24	0.19	-1.33	0.0277	NM_021890; XM_006527247; XM_006527248; ENSMUST00000115995	Fads3	fatty acid desaturase 3	chr19
17222193	4.07	4.47	0.31	0.19	-1.33	0.0291	NM_001310521; NM_153502; ENSMUST00000054665; ENSMUST00000193083; ENSMUST00000193991; ENSMUST00000194853; AF492400; BC022973; BC132370; BC138797; BC145421; OTTMUST00000126919; OTTMUST00000126921; OTTMUST00000126922; OTTMUST00000126923	Ankrd23	ankyrin repeat domain 23	chr1
17305709	5.46	5.87	0.49	0.14	-1.33	0.03	NM_001316360; NM_007554; XM_006518467; XM_006518468; XM_011244934; XM_011244935; ENSMUST00000074077; ENSMUST00000100676; ENSMUST00000135408; BC013459; BC034053; BC052846; OTTMUST00000046636; OTTMUST00000046637; OTTMUST00000046638; X56848	Bmp4	bone morphogenetic protein 4	chr14
17368212	5.94	6.35	0.37	0.15	-1.33	0.0322	NM_001145403; NM_001302351; NM_175462; XM_006497877; XM_006497878; XM_006497879; XM_006497880; XM_006497881; XM_006497882; XM_006497883; XM_006497884; XM_006497886; XM_006497889; XM_006497890; XM_006497891; XM_006497892; XM_006497893; XM_006497894; XM_006497895; XM_006497896; XM_011239061; XR_374076; ENSMUST00000037580; ENSMUST00000114170; ENSMUST00000114172; ENSMUST00000114176; ENSMUST0000012850…	Kcnt1	potassium channel, subfamily T, member 1	chr2
17439646	4.72	5.13	0.26	0.19	-1.33	0.0333	NM_173370; XM_006535263; XM_006535264; ENSMUST00000031273; ENSMUST00000132213; AF533367; BC055292; OTTMUST00000073500; OTTMUST00000073501	Cds1	CDP-diacylglycerol synthase 1	chr5
17527661	6.88	7.28	0.14	0.09	-1.32	0.0004	NM_001195431; NM_012043; XM_006511204; XM_011242750; ENSMUST00000041477; ENSMUST00000168864; AB024538; BC006602	Islr	immunoglobulin superfamily containing leucine-rich repeat	chr9
17289009	4.05	4.45	0.12	0.14	-1.32	0.0006	NM_013500; XM_006517075; ENSMUST00000022108; AF139572; BC066853	Hapln1	hyaluronan and proteoglycan link protein 1	chr13
17272926	4.73	5.13	0.18	0.16	-1.32	0.0018	NM_008730; ENSMUST00000026670; BC093479; BC139018; BC139020; OTTMUST00000008850	Nptx1	neuronal pentraxin 1	chr11
17530884	3.56	3.96	0.23	0.13	-1.32	0.0019	NM_133984; XM_006511819; XM_006511821; XM_006511822; XM_006511823; XM_006511824; XM_006511825; XM_006511826; XM_011242913; ENSMUST00000035196; ENSMUST00000118051; ENSMUST00000128396; ENSMUST00000128895; ENSMUST00000148165; ENSMUST00000194260; OTTMUST00000074906; OTTMUST00000074907; OTTMUST00000074908; OTTMUST00000074910; OTTMUST00000074911; OTTMUST00000129139; ENSMUST00000194735; BC011431; BC0244…	Hemk1	HemK methyltransferase family member 1	chr9
17276591	3.16	3.57	0.15	0.12	-1.32	0.0034	NM_153804; XM_006515869; XM_006515870; XM_006515871; XM_006515872; XM_006515873; XM_006515874; XM_006515875; XM_006515876; XM_006515877; XM_006515878; XM_006515880; ENSMUST00000075249; AK172977; BC030417; BC031136; BC049264; BC096443	Plekhg3	pleckstrin homology domain containing, family G (with RhoGef domain) member 3	chr12
17489399	4.73	5.14	0.26	0.09	-1.32	0.0039	NM_001111073; NM_001287213; NM_001287217; NM_008761; ENSMUST00000009831; ENSMUST00000159753; ENSMUST00000159924; ENSMUST00000160006; ENSMUST00000160689; ENSMUST00000161259; ENSMUST00000161684; ENSMUST00000161805; ENSMUST00000162087; ENSMUST00000162116; ENSMUST00000162250; ENSMUST00000162733; ENSMUST00000202395; OTTMUST00000088059; OTTMUST00000088060; OTTMUST00000088061; OTTMUST00000088094; OTTMUS…	Fxyd5	FXYD domain-containing ion transport regulator 5	chr7
17301746	4.51	4.91	0.2	0.23	-1.32	0.0046	NM_145219; ENSMUST00000047331; AF515590; AY174077; BC055315; BC061460	Lgi3	leucine-rich repeat LGI family, member 3	chr14
17250839	4.93	5.34	0.15	0.12	-1.32	0.0062	NM_001302255; NM_001302257; NM_001302258; NM_001302259; NM_001302260; NM_001302261; NM_008885; ENSMUST00000018361; ENSMUST00000108700; ENSMUST00000108701; ENSMUST00000108702; ENSMUST00000140648; BC010765; M32240; OTTMUST00000013101; OTTMUST00000013102; OTTMUST00000013103; OTTMUST00000013104; OTTMUST00000013105	Pmp22	peripheral myelin protein 22	chr11
17250325	5.85	6.25	0.18	0.16	-1.32	0.0071	NM_138675; ENSMUST00000081980; AF467888; BC019367; OTTMUST00000018413	Med9	mediator complex subunit 9	chr11
17283463	7.01	7.4	0.19	0.15	-1.32	0.0089	NM_172584; ENSMUST00000046518; ENSMUST00000178697; ENSMUST00000179210; ENSMUST00000179417; ENSMUST00000191320; BC056464; OTTMUST00000111525; OTTMUST00000111526; OTTMUST00000111527; OTTMUST00000111528; OTTMUST00000118573	Itpk1	inositol 1,3,4-triphosphate 5/6 kinase	chr12
17365270	5.67	6.06	0.29	0.19	-1.32	0.0153	NM_001276358; NM_030716; NM_145703; NM_145704; XM_006527469; XM_006527470; ENSMUST00000026247; ENSMUST00000079431; ENSMUST00000086993; ENSMUST00000111906; ENSMUST00000159210; ENSMUST00000159245; ENSMUST00000159446; ENSMUST00000161886; ENSMUST00000162528; ENSMUST00000162661; AF439339; AF439340; AF439341; AJ278535; AY647241; BC056434; BC132215; BC138496; DQ148496; DQ148497; DQ148498; DQ148505; OTTM…	Kcnip2	Kv channel-interacting protein 2	chr19
17533031	5.1	5.5	0.23	0.19	-1.32	0.0175	NM_138606; ENSMUST00000033495; ENSMUST00000126715; ENSMUST00000145177; ENSMUST00000190448; BC027376; L41495; OTTMUST00000043463; OTTMUST00000043464; OTTMUST00000043465	Pim2	proviral integration site 2	chrX
17305034	4.37	4.77	0.39	0.19	-1.32	0.0189	NM_011430; ENSMUST00000023826; AF017255; BC028508; OTTMUST00000085864	Sncg	synuclein, gamma	chr14
17451356	6	6.4	0.21	0.14	-1.32	0.0201	NM_001162965; NM_001254731; NM_001309526; NM_001309528; NM_172718; XM_006535122; ENSMUST00000048112; ENSMUST00000057209; ENSMUST00000112324; ENSMUST00000112325; ENSMUST00000138266; ENSMUST00000140981; ENSMUST00000145708; ENSMUST00000147856; ENSMUST00000154248; ENSMUST00000156340; BC138049; BC138050; OTTMUST00000063626; OTTMUST00000063633; OTTMUST00000063634; OTTMUST00000063635; OTTMUST00000063636…	Sgsm1	small G protein signaling modulator 1	chr5
17361352	5.16	5.56	0.2	0.19	-1.32	0.021	NM_016892; XM_006531645; ENSMUST00000037246; AF121906; AF173379; BC026938	Ccs	copper chaperone for superoxide dismutase	chr19
17502462	5.62	6.01	0.3	0.22	-1.32	0.0239	NM_144534; XM_006509771; XM_006509772; XM_006509773; ENSMUST00000034244; AB261158; BC014728; BC024788; EF988666	Tmem38a	transmembrane protein 38A	chr8
17463898	5.32	5.72	0.45	0.15	-1.32	0.0284	NM_172733; ENSMUST00000087675; ENSMUST00000203046; ENSMUST00000203136; ENSMUST00000203216; ENSMUST00000203507; ENSMUST00000203693; ENSMUST00000203754; ENSMUST00000204356; ENSMUST00000204779; ENSMUST00000205060; BC016218; OTTMUST00000141497; OTTMUST00000141654; OTTMUST00000141655; OTTMUST00000141657; OTTMUST00000141658; OTTMUST00000141659; OTTMUST00000141831; OTTMUST00000141832; OTTMUST00000141952…	Dera	2-deoxyribose-5-phosphate aldolase homolog (C. elegans)	chr6
17319957	7.46	7.86	0.22	0.22	-1.32	0.0294	NM_013873; XM_006521065; ENSMUST00000082365; AF059257; BC051132; BC054757	Sult4a1	sulfotransferase family 4A, member 1	chr15
17255949	5.48	5.88	0.31	0.23	-1.32	0.0315	NM_001313970; NM_144828; ENSMUST00000078694; ENSMUST00000132443; ENSMUST00000133700; ENSMUST00000137634; ENSMUST00000147415; ENSMUST00000150762; ENSMUST00000152525; AY640620; AY640621; BC011122; BC026568; BC031129; OTTMUST00000005141; OTTMUST00000005344; OTTMUST00000005345; OTTMUST00000005346; OTTMUST00000083442; OTTMUST00000083443; OTTMUST00000083444	Ppp1r1b	protein phosphatase 1, regulatory (inhibitor) subunit 1B	chr11
17388104	5.16	5.57	0.2	0.26	-1.32	0.0348	NM_001290765; NM_026721; NR_110981; XM_006500099; XM_006500100; XM_006500101; XM_006500102; XM_011239756; XR_374515; ENSMUST00000073575; ENSMUST00000079976; ENSMUST00000111436; ENSMUST00000123685; ENSMUST00000130252; ENSMUST00000133047; ENSMUST00000141328; ENSMUST00000142943; ENSMUST00000149430; ENSMUST00000150348; ENSMUST00000153367; BC020106; BC100463; BC125525; BC137752; OTTMUST00000033939; OT…	Slc39a13	solute carrier family 39 (metal ion transporter), member 13	chr2
17457802	3.32	3.73	0.18	0.39	-1.32	0.0414	OTTMUST00000129900; U21402; X05736; X56702; JX277209; JX277482	Trbj2-7; Tcrb-J; Trbv13-2; Trbv29	T cell receptor beta joining 2-7; T cell receptor beta, joining region; T cell receptor beta, variable 13-2; T cell receptor beta, variable 29	chr6
17342689	5.8	6.19	0.13	0.1	-1.31	0.0007	NM_026063; XM_006524821; ENSMUST00000025045; ENSMUST00000118613; ENSMUST00000119227; ENSMUST00000145148; BC030629; OTTMUST00000077688; OTTMUST00000077689; OTTMUST00000077690; OTTMUST00000077691	Uqcc2	ubiquinol-cytochrome c reductase complex assembly factor 2	chr17
17265958	4.71	5.1	0.18	0.08	-1.31	0.0007	NM_011340; ENSMUST00000000769; ENSMUST00000125982; ENSMUST00000137103; ENSMUST00000138661; ENSMUST00000139403; ENSMUST00000155009; ENSMUST00000167281; ENSMUST00000168902; AF017057; AF036164; BC019852; D50460; D87975; OTTMUST00000013988; OTTMUST00000013989; OTTMUST00000013990; OTTMUST00000013991; OTTMUST00000013992; OTTMUST00000073520; OTTMUST00000090882; OTTMUST00000090886	Serpinf1	serine (or cysteine) peptidase inhibitor, clade F, member 1	chr11
17294559	3.29	3.68	0.05	0.22	-1.31	0.0017	ENSMUST00000161006	1700023H06Rik	RIKEN cDNA 1700023H06 gene [Source:MGI Symbol;Acc:MGI:1916692]	chr13
17485545	3.84	4.23	0.11	0.2	-1.31	0.0019	NM_027203; ENSMUST00000019878; BC023108; OTTMUST00000069119	Leng1	leukocyte receptor cluster (LRC) member 1	chr7
17429245	3.39	3.79	0.15	0.09	-1.31	0.0053	NM_026789; XM_006503370; XM_006503371; XM_006503372; ENSMUST00000071972; ENSMUST00000081921; BC062805; BC094257; OTTMUST00000020076	Cfap57	cilia and flagella associated protein 57	chr4
17238834	5.59	5.98	0.14	0.21	-1.31	0.0057	XM_006512458; XM_006512465; XM_011243083; XM_011243084; XM_011243085; XM_011243086; XM_011243087; XM_011243088; XM_011243089; XM_011243090; XM_011243091; XM_011243092; XM_011243093; XM_011243094; XM_011243095; XM_011243096; XM_011243097	Syne1	spectrin repeat containing, nuclear envelope 1	chr10
17307125	2.81	3.2	0.25	0.2	-1.31	0.0059	NM_001010937; NM_001271663; XM_006518560; XM_006518561; ENSMUST00000039380; ENSMUST00000160703; ENSMUST00000162931; BC013811; BC016507; BC063762; OTTMUST00000088018; OTTMUST00000088019; OTTMUST00000088020	Gjb6	gap junction protein, beta 6	chr14
17356369	5.04	5.43	0.19	0.2	-1.31	0.0074	NM_054042; ENSMUST00000070630; AF378758; AF388572; BC046318; BC128295; BC152362	Cd248	CD248 antigen, endosialin	chr19
17334474	4.22	4.61	0.32	0.07	-1.31	0.0179	NM_001163750; NM_001163751; NM_027141; XM_006525165; XM_006525166; XM_006525168; XM_006525169; XM_006525170; XM_011246733; XR_385398; ENSMUST00000024976; ENSMUST00000068508; ENSMUST00000117890; ENSMUST00000119829; ENSMUST00000120943; ENSMUST00000130194; ENSMUST00000134932; ENSMUST00000144430; ENSMUST00000168265; AF403038; BC072556; OTTMUST00000075358; OTTMUST00000075359; OTTMUST00000075360; OTTMU…	Spsb3	splA/ryanodine receptor domain and SOCS box containing 3	chr17
17530733	7.01	7.4	0.21	0.27	-1.31	0.0193	NM_001160353; ENSMUST00000023959; ENSMUST00000200826; ENSMUST00000201681; ENSMUST00000201955; BC115866; OTTMUST00000126075; OTTMUST00000126077; OTTMUST00000126078; OTTMUST00000126079	Grm2	glutamate receptor, metabotropic 2	chr9
17266586	5.5	5.9	0.19	0.15	-1.31	0.0222	NM_019409; ENSMUST00000164465; BC024757; OTTMUST00000000577	Omg	oligodendrocyte myelin glycoprotein	chr11
17513779	4.3	4.68	0.25	0.32	-1.31	0.0248	NM_001193645; NM_016722; XM_006531177; XR_387754; XR_387755; XR_387756; XR_878846; ENSMUST00000015171; AF111346; BC004002	Galns	galactosamine (N-acetyl)-6-sulfate sulfatase	chr8
17420016	5.65	6.04	0.23	0.3	-1.31	0.0293	NM_008321; ENSMUST00000008016; ENSMUST00000133946; ENSMUST00000151001; BC145871; BC145873; M60523; OTTMUST00000022874; OTTMUST00000022875; OTTMUST00000086552	Id3	inhibitor of DNA binding 3	chr4
17369896	5.89	6.28	0.19	0.2	-1.31	0.032	NM_001025310; NM_001025311; NM_001289547; NM_001289548; NM_001289549; NM_016973; NR_110347; ENSMUST00000072111; ENSMUST00000081879; ENSMUST00000095044; ENSMUST00000095045; ENSMUST00000113290; ENSMUST00000126636; ENSMUST00000128811; ENSMUST00000129165; ENSMUST00000131229; ENSMUST00000140983; ENSMUST00000143625; ENSMUST00000149220; ENSMUST00000183538; AB035123; BC022924; OTTMUST00000028379; OTTMUST…	St6galnac6	ST6 (alpha-N-acetyl-neuraminyl-2,3-beta-galactosyl-1,3)-N-acetylgalactosaminide alpha-2,6-sialyltransferase 6	chr2
17299487	2.3	2.7	0.13	0.4	-1.31	0.038	NM_146667; ENSMUST00000089838	Olfr740	olfactory receptor 740	chr14
17351952	5.67	6.07	0.4	0.15	-1.31	0.0411	NM_013666; NM_153124; XM_006526429; XM_006526430; XM_006526431; ENSMUST00000075290; ENSMUST00000079618; BC034855; OTTMUST00000069886; OTTMUST00000069887	St8sia5	ST8 alpha-N-acetyl-neuraminide alpha-2,8-sialyltransferase 5	chr18
17468405	3.84	4.22	0.17	0.13	-1.3	0.001	NM_020596; ENSMUST00000095759; OTTMUST00000138489	Egr4	early growth response 4	chr6
17286020	4.96	5.34	0.22	0.09	-1.3	0.002	NM_001081051; NR_131787; XM_006516632; XM_006516633; XM_006516634; XR_382065; XR_873131; ENSMUST00000006893; ENSMUST00000141572; ENSMUST00000169411; ENSMUST00000171262; BC115723; BC115940	D130043K22Rik	RIKEN cDNA D130043K22 gene	chr13
17256404	4.58	4.96	0.12	0.15	-1.3	0.002	NM_001146318; NM_009923; XM_006532120; ENSMUST00000103120; ENSMUST00000147403; ENSMUST00000148034; ENSMUST00000150414; AF332055; AF332056; BC005544; BC021904; M31810; M58045; OTTMUST00000004035; OTTMUST00000004036; OTTMUST00000004037; OTTMUST00000004090	Cnp	2,3-cyclic nucleotide 3 phosphodiesterase	chr11
17490750	6.13	6.51	0.22	0.14	-1.3	0.0022	NM_029741; XM_006541273; XM_011250912; XM_011250913; XM_011250914; XM_011250915; ENSMUST00000003961; ENSMUST00000107779; ENSMUST00000127948; ENSMUST00000130143; ENSMUST00000131154; ENSMUST00000137578; ENSMUST00000151970; BC058404; EU568871; OTTMUST00000058158; OTTMUST00000058159; OTTMUST00000058211; OTTMUST00000058212; OTTMUST00000058213; OTTMUST00000058214	Ppfia3	protein tyrosine phosphatase, receptor type, f polypeptide (PTPRF), interacting protein (liprin), alpha 3	chr7
17453179	5.31	5.69	0.15	0.13	-1.3	0.0023	NM_133768; XM_006504341; ENSMUST00000159096; ENSMUST00000159619; ENSMUST00000160129; ENSMUST00000160557; ENSMUST00000161094; ENSMUST00000161640; ENSMUST00000162230; BC016670; OTTMUST00000085071; OTTMUST00000085072; OTTMUST00000085369; OTTMUST00000085413; OTTMUST00000085414; OTTMUST00000085476; OTTMUST00000085581; ENSMUST00000161884; OTTMUST00000085475	Asl	argininosuccinate lyase	chr5
17542180	7.83	8.21	0.13	0.04	-1.3	0.0032	NM_001199349; NM_138309; XM_006527886; XM_006527887; XM_011247540; XM_011247541; XM_011247542; ENSMUST00000037391; ENSMUST00000080035; ENSMUST00000114586; ENSMUST00000114587; ENSMUST00000128515; ENSMUST00000148177; AY078163; BC029837; BC031736; EF516990; OTTMUST00000043457; OTTMUST00000043458; OTTMUST00000043459; OTTMUST00000043460; OTTMUST00000043461; OTTMUST00000043462	Cd99l2	CD99 antigen-like 2	chrX
17439037	6.43	6.8	0.21	0.13	-1.3	0.0052	NM_145562; ENSMUST00000040576; BC006604; EF564364; OTTMUST00000090364	Parm1	prostate androgen-regulated mucin-like protein 1	chr5
17224462	5.73	6.11	0.29	0.08	-1.3	0.008	NM_026977; XM_006496479; XM_006496480; XM_006496481; XM_006496482; XM_006496540; XM_006496541; XM_006496542; XR_373540; ENSMUST00000041213; ENSMUST00000168720; ENSMUST00000187888; ENSMUST00000188037; ENSMUST00000189043; ENSMUST00000189403; ENSMUST00000189809; ENSMUST00000190679; BC013714; BC028815; OTTMUST00000124176; OTTMUST00000124177; OTTMUST00000124178; OTTMUST00000124179; OTTMUST00000124180;…	Cnppd1; Slc23a3	cyclin Pas1/PHO80 domain containing 1; solute carrier family 23 (nucleobase transporters), member 3	chr1
17287536	6.7	7.07	0.2	0.22	-1.3	0.0103	NM_028841; XM_006517414; XM_006517415; XM_006517417; XM_011244575; XR_382461; ENSMUST00000026993; ENSMUST00000099503; ENSMUST00000130568; ENSMUST00000131692; ENSMUST00000139574; ENSMUST00000145574; ENSMUST00000163796; ENSMUST00000163915; ENSMUST00000171859; BC010346; OTTMUST00000081270; OTTMUST00000081271; OTTMUST00000081272; OTTMUST00000081273; OTTMUST00000081274; OTTMUST00000092046; OTTMUST0000…	Tspan17	tetraspanin 17	chr13
17355565	5.11	5.49	0.22	0.18	-1.3	0.0119	NM_001171010; NM_001171011; NM_028122; ENSMUST00000091813; ENSMUST00000160292; ENSMUST00000160639; AF448798; BC058594; BC086673; BC100570; OTTMUST00000088105; OTTMUST00000088107; OTTMUST00000088108	Slc14a1	solute carrier family 14 (urea transporter), member 1	chr18
17466932	5.39	5.76	0.21	0.09	-1.3	0.0134	NM_025817; ENSMUST00000127748; BC043099; BC059224; OTTMUST00000084298	Tril	TLR4 interactor with leucine-rich repeats	chr6
17369218	6.12	6.5	0.27	0.09	-1.3	0.0147	NM_001290508; NM_001290509; NM_020329; NR_110963; XM_006498207; ENSMUST00000028209; ENSMUST00000113612; ENSMUST00000123202; ENSMUST00000133991; ENSMUST00000137248; ENSMUST00000151018; ENSMUST00000152303; ENSMUST00000155196; ENSMUST00000156059; ENSMUST00000156704; ENSMUST00000156984; AB030189; BC026544; OTTMUST00000040784; OTTMUST00000040785; OTTMUST00000040786; OTTMUST00000040787; OTTMUST00000040…	Dolpp1	dolichyl pyrophosphate phosphatase 1	chr2
17512467	3.2	3.58	0.15	0.32	-1.3	0.0178	NM_001271806; NM_007427; ENSMUST00000005849; ENSMUST00000194091; ENSMUST00000194654; BC079902; OTTMUST00000127664; OTTMUST00000127665; OTTMUST00000127666; U89484	Agrp	agouti related neuropeptide	chr8
17255862	3.79	4.18	0.22	0.17	-1.3	0.0213	NM_011971; ENSMUST00000103147; ENSMUST00000138265; OTTMUST00000005449; OTTMUST00000005450	Psmb3	proteasome (prosome, macropain) subunit, beta type 3	chr11
17516699	4.03	4.41	0.2	0.27	-1.3	0.0248	NM_007962; XM_006509999; XM_006510000; ENSMUST00000034600; AF030454; BC015076; OTTMUST00000040499	Mpzl2	myelin protein zero-like 2	chr9
17502962	6.83	7.2	0.18	0.21	-1.3	0.027	NM_018771; ENSMUST00000019577; AF061263; AF104358; BC003490; AF089818	Gipc1	GIPC PDZ domain containing family, member 1	chr8
17276565	4.16	4.55	0.22	0.09	-1.3	0.0315	NM_001002012; NM_008301; XM_006515484; ENSMUST00000080449; BC004714; BC052350	Hspa2	heat shock protein 2	chr12
17484952	4.35	4.73	0.38	0.18	-1.3	0.0339	NM_001252588; NM_053082; XM_006536224; ENSMUST00000026585; ENSMUST00000117634; ENSMUST00000130402; ENSMUST00000138092; ENSMUST00000140858; ENSMUST00000146305; BC003482; BC083070; CT010285; OTTMUST00000071730; OTTMUST00000071731; OTTMUST00000071732; OTTMUST00000071733; OTTMUST00000071734; OTTMUST00000071735	Tspan4	tetraspanin 4	chr7
17378848	7.71	8.09	0.4	0.27	-1.3	0.0474	NM_175692; ENSMUST00000109488; ENSMUST00000137320; ENSMUST00000138307; ENSMUST00000148965; ENSMUST00000149303; BC030414; BC049241; OTTMUST00000037853; OTTMUST00000037854; OTTMUST00000037855; OTTMUST00000037889; OTTMUST00000078170	Snhg11	small nucleolar RNA host gene 11	chr2
17361805	4.02	4.39	0.06	0.09	-1.29	0.0001	NR_003513; NR_131212	Neat1	nuclear paraspeckle assembly transcript 1 (non-protein coding)	chr19
17298631	4.65	5.02	0.15	0.11	-1.29	0.0004	NM_178791; XM_006519132; ENSMUST00000053175; ENSMUST00000100721; OTTMUST00000036106; OTTMUST00000036107	Vstm4	V-set and transmembrane domain containing 4	chr14
17269486	4.28	4.65	0.13	0.13	-1.29	0.001	NM_176830; ENSMUST00000066489; ENSMUST00000141840; BC031856; OTTMUST00000014187; OTTMUST00000014188	P3h4	prolyl 3-hydroxylase family member 4 (non-enzymatic)	chr11
17507933	3.49	3.85	0.1	0.17	-1.29	0.0012	NM_001007582; ENSMUST00000071886; AY761184; EU760895	AY761184	cDNA sequence AY761184	chr8
17352175	4.21	4.58	0.09	0.13	-1.29	0.0013	NM_001025245; NM_001025251; NM_001025254; NM_001025255; NM_001025256; NM_001025258; NM_001025259; NM_010777; XM_006526452; XM_006526453; XM_006526454; XM_006526455; XM_006526456; XM_006526457; XM_006526458; ENSMUST00000047865; ENSMUST00000062446; ENSMUST00000075372; ENSMUST00000080658; ENSMUST00000091789; ENSMUST00000102812; ENSMUST00000114674; ENSMUST00000114676; ENSMUST00000123251; ENSMUST00000…	Mbp	myelin basic protein	chr18
17361890	4.99	5.36	0.17	0.19	-1.29	0.0018	NM_001110504; NM_007600; ENSMUST00000025891; ENSMUST00000164843; AF021847; AF084459; BC026138; BC050276	Capn1	calpain 1	chr19
17364139	3.47	3.84	0.15	0.14	-1.29	0.0023	NM_172838; XM_006527078; XM_006527079; XM_011247246; ENSMUST00000009522; BC111902; BC113803; OTTMUST00000070384	Slc16a12	solute carrier family 16 (monocarboxylic acid transporters), member 12	chr19
17313862	2.64	3.01	0.13	0.16	-1.29	0.0056	NM_001113418; NM_011144; XM_006520619; XM_006520620; XM_006520621; XM_006520622; XM_006520623; XM_006520624; XM_011245516; XM_011245517; XM_011245518; XM_011245519; ENSMUST00000057979; ENSMUST00000109422; ENSMUST00000109423; ENSMUST00000134880; ENSMUST00000136453; ENSMUST00000138813; BC016892; OTTMUST00000057581; OTTMUST00000057582; OTTMUST00000057583; OTTMUST00000057584; OTTMUST00000057585; OTTM…	Ppara	peroxisome proliferator activated receptor alpha	chr15
17271281	3.78	4.15	0.11	0.26	-1.29	0.0082	NM_153782; XM_006532724; XR_388388; ENSMUST00000020938; ENSMUST00000144972; ENSMUST00000146408; ENSMUST00000155559; BC023310; BC029169; OTTMUST00000007030; OTTMUST00000007049; OTTMUST00000007050; OTTMUST00000007051	Fam20a	family with sequence similarity 20, member A	chr11
17310072	2.57	2.94	0.1	0.33	-1.29	0.0083	NM_001301332; NM_001301333; NM_001301357; NM_010275; ENSMUST00000022744; BC119031; D49921; D88264; U37459	Gdnf	glial cell line derived neurotrophic factor	chr15
17347948	4.33	4.69	0.17	0.22	-1.29	0.0094	NM_199251; ENSMUST00000055221; AB052939; BC138133; BC138134	Kcnk12	potassium channel, subfamily K, member 12	chr17
17235584	6.48	6.85	0.23	0.18	-1.29	0.0102	NM_001190473; NM_001190474; NM_007828; XM_006513194; XM_006513195; ENSMUST00000047665; ENSMUST00000178422; AB007143; BC125443; BC137680	Dapk3	death-associated protein kinase 3	chr10
17419369	3.53	3.89	0.05	0.22	-1.29	0.0134	NM_001201367; XM_006539082; ENSMUST00000094666	Tmem200b	transmembrane protein 200B	chr4
17461923	8	8.37	0.16	0.07	-1.29	0.0153	NM_001111015; NM_013681; XM_011241271; ENSMUST00000009538; ENSMUST00000169345; ENSMUST00000203450; ENSMUST00000203707; ENSMUST00000203768; ENSMUST00000204617; ENSMUST00000204726; AF096867; BC085129; OTTMUST00000139764; OTTMUST00000139765; OTTMUST00000139766; OTTMUST00000139767; OTTMUST00000139768; OTTMUST00000139801	Syn2	synapsin II	chr6
17520667	2.53	2.9	0.12	0.31	-1.29	0.0165	NM_028033; ENSMUST00000167951; BC128017	Prr23a3	proline rich 23A, member 3	chr9
17257928	3.89	4.26	0.27	0.18	-1.29	0.0167	NM_001252207; NM_001252208; NM_001252209; NM_001252210; NM_010604; ENSMUST00000106635; ENSMUST00000106636; ENSMUST00000125692; ENSMUST00000150902; ENSMUST00000178798; ENSMUST00000180023; AY377989; BC033442; OTTMUST00000006977; OTTMUST00000006978; OTTMUST00000006979; OTTMUST00000006980; BC092296	Kcnj16	potassium inwardly-rectifying channel, subfamily J, member 16	chr11
17512023	3.55	3.92	0.16	0.15	-1.29	0.0188	NM_001310539; NM_027640; XM_006531365; XM_006531366; XM_006531368; ENSMUST00000052690; ENSMUST00000180075; BC144859; BC145787	Prss54	protease, serine 54	chr8
17402662	5.43	5.8	0.31	0.16	-1.29	0.0203	NM_001276402; NM_001276403; NM_010703; XM_006501068; XM_006501069; XM_006501070; ENSMUST00000029611; ENSMUST00000066849; ENSMUST00000098611; ENSMUST00000106341; ENSMUST00000132737; ENSMUST00000136147; ENSMUST00000198624; ENSMUST00000200166; BC057543; OTTMUST00000048123; OTTMUST00000048124; OTTMUST00000048125; OTTMUST00000048126; OTTMUST00000048127; OTTMUST00000048128; OTTMUST00000135752; OTTMUST0…	Lef1	lymphoid enhancer binding factor 1	chr3
17358350	2.7	3.07	0.08	0.21	-1.29	0.0213	NM_015826; XM_006527181; XM_011247280; ENSMUST00000025755; ENSMUST00000087525; ENSMUST00000160814; AF202778; AY169785; AY169786; AY169787; AY943925; BC125474; DQ530630; OTTMUST00000087042; OTTMUST00000087043; OTTMUST00000087045	Dmrt1	doublesex and mab-3 related transcription factor 1	chr19
17547674	2.64	3.01	0.17	0.34	-1.29	0.0218	XM_006516435	LOC102636530	ubiquitin-like protein 5	chr12
17322099	2.92	3.29	0.25	0.19	-1.29	0.0223	NM_212487; XM_006521113; XM_006521114; XM_011245680; ENSMUST00000164932; BC119600	Krt78	keratin 78	chr15
17242376	6.54	6.9	0.21	0.18	-1.29	0.0235	NM_008826; ENSMUST00000020522; ENSMUST00000145716; ENSMUST00000148818; ENSMUST00000149271; BC020097; J03928; OTTMUST00000041169; OTTMUST00000041170; OTTMUST00000041171; OTTMUST00000042544; BC052914	Pfkl	phosphofructokinase, liver, B-type	chr10
17398895	5.12	5.49	0.32	0.15	-1.29	0.0237	NM_007759; ENSMUST00000005019; ENSMUST00000163040; BC018397; M35523; OTTMUST00000067255; OTTMUST00000067256	Crabp2	cellular retinoic acid binding protein II	chr3
17338882	6.92	7.29	0.23	0.18	-1.29	0.0243	NM_144858; XM_006524161; XM_006524162; ENSMUST00000007747; AY040840; BC023942; BC052481	Dus3l	dihydrouridine synthase 3-like (S. cerevisiae)	chr17
17253494	3.65	4.02	0.21	0.23	-1.29	0.0401	NM_001045516; XM_006532963; XM_006532964; ENSMUST00000060539; ENSMUST00000078099; ENSMUST00000108317; ENSMUST00000124772; OTTMUST00000000330; OTTMUST00000000331; OTTMUST00000000332; OTTMUST00000063996	Proca1	protein interacting with cyclin A1	chr11
17294797	4.63	5	0.19	0.18	-1.29	0.044	NR_015501; NR_028313; NR_028314	4833422C13Rik	RIKEN cDNA 4833422C13 gene	chr13
17229403	6.66	7.02	0.28	0.18	-1.29	0.0464	NM_025569; ENSMUST00000028005; BC029669; OTTMUST00000054194	Mgst3	microsomal glutathione S-transferase 3	chr1
17291874	7.86	8.23	0.38	0.17	-1.29	0.047	NM_153529; XM_006516738; ENSMUST00000037623; ENSMUST00000122286; BC035531; OTTMUST00000068597; OTTMUST00000068625	Nrn1	neuritin 1	chr13
17466599	4.15	4.51	0.18	0.12	-1.28	0.0017	NM_027852; XM_006506623; XM_006506624; XM_011241467; ENSMUST00000009425; ENSMUST00000203541; ENSMUST00000204182; ENSMUST00000204267; ENSMUST00000204930; BC038914; OTTMUST00000140894; OTTMUST00000140895; OTTMUST00000140896; OTTMUST00000140897; OTTMUST00000140898	Rarres2	retinoic acid receptor responder (tazarotene induced) 2	chr6
17531227	4.81	5.16	0.16	0.12	-1.28	0.0017	NM_028944; XM_011242914; XR_379773; ENSMUST00000006853; ENSMUST00000192080; ENSMUST00000193621; ENSMUST00000194900; ENSMUST00000195181; BC111871; OTTMUST00000128681; OTTMUST00000128683; OTTMUST00000128684; OTTMUST00000128685; OTTMUST00000128686	P4htm	prolyl 4-hydroxylase, transmembrane (endoplasmic reticulum)	chr9
17364932	7.95	8.31	0.1	0.08	-1.28	0.0026	NM_010324; XR_386441; ENSMUST00000026196; ENSMUST00000124954; ENSMUST00000132504; ENSMUST00000133325; BC002057; J02623; OTTMUST00000057631; OTTMUST00000057632; OTTMUST00000057633; OTTMUST00000057634	Got1	glutamic-oxaloacetic transaminase 1, soluble	chr19
17255260	6.57	6.93	0.27	0.27	-1.28	0.0031	NM_007742; ENSMUST00000001547; ENSMUST00000139974; ENSMUST00000148046; ENSMUST00000148593; BC050014; BC059281; OTTMUST00000004184; OTTMUST00000004185; OTTMUST00000004186; OTTMUST00000072725; U08020	Col1a1	collagen, type I, alpha 1	chr11
17476709	5.71	6.06	0.18	0.11	-1.28	0.0039	NM_008820; XM_006539622; ENSMUST00000075068; ENSMUST00000160320; ENSMUST00000160459; ENSMUST00000161128; ENSMUST00000161900; ENSMUST00000162509; BC086644; BC131945; BC131973; D82983; OTTMUST00000078912; OTTMUST00000078913; OTTMUST00000078981; OTTMUST00000078982; OTTMUST00000081482; OTTMUST00000081640; U51014	Pepd	peptidase D	chr7
17313721	3.95	4.31	0.18	0.05	-1.28	0.0041	NM_001162500; NM_022321; XM_006521241; XM_011245706; ENSMUST00000023074; ENSMUST00000125928; ENSMUST00000127551; ENSMUST00000139235; ENSMUST00000145809; ENSMUST00000151072; ENSMUST00000163667; AF312712; BC011200; OTTMUST00000064505; OTTMUST00000064506; OTTMUST00000064507; OTTMUST00000064508; OTTMUST00000064509; OTTMUST00000064510	Parvg	parvin, gamma	chr15
17362128	4.98	5.34	0.27	0.16	-1.28	0.0044	NM_008431; XM_006526716; XM_006526717; XM_006526718; XM_006526719; XM_006526720; XM_006526721; ENSMUST00000025908; AF056492; BC119784	Kcnk4	potassium channel, subfamily K, member 4	chr19
17268884	6.36	6.71	0.13	0.15	-1.28	0.005	NM_145434; ENSMUST00000064941; ENSMUST00000139220; BC008989; OTTMUST00000014594; OTTMUST00000014595	Nr1d1	nuclear receptor subfamily 1, group D, member 1	chr11
17376993	7.68	8.04	0.11	0.13	-1.28	0.0056	NM_008792; ENSMUST00000028905; ENSMUST00000124751; AF483512; AF483513; BC052013; BC057348; M55669; OTTMUST00000006366; OTTMUST00000006367	Pcsk2	proprotein convertase subtilisin/kexin type 2	chr2
17367139	4.86	5.22	0.28	0.14	-1.28	0.0084	NM_001012305; XM_006497481; ENSMUST00000082290; ENSMUST00000114731; ENSMUST00000133258; BC089362; BC113764; BC113765; OTTMUST00000026694; OTTMUST00000026695; OTTMUST00000026696	Slc39a12	solute carrier family 39 (zinc transporter), member 12	chr2
17502970	3.89	4.24	0.18	0.2	-1.28	0.0084	NM_013641; XM_006530771; ENSMUST00000019608; ENSMUST00000159935; BC138739; BC138744; D16338; OTTMUST00000064025; OTTMUST00000064026	Ptger1	prostaglandin E receptor 1 (subtype EP1)	chr8
17284450	2.09	2.45	0.03	0.19	-1.28	0.0087	M19571; OTTMUST00000111711	Igh-VJ558; Ighv14-3	immunoglobulin heavy chain (J558 family); immunoglobulin heavy variable V14-3	chr12
17529099	3.75	4.1	0.2	0.15	-1.28	0.0089	NM_001290308; XM_006510797; XM_006510800; ENSMUST00000071750; ENSMUST00000121227; ENSMUST00000122827; ENSMUST00000135009; ENSMUST00000141667; ENSMUST00000150289; OTTMUST00000050653; OTTMUST00000050655; OTTMUST00000050656; OTTMUST00000050657; OTTMUST00000050658; OTTMUST00000071319; U25652	Col12a1	collagen, type XII, alpha 1	chr9
17417824	2.66	3.02	0.1	0.2	-1.28	0.0107	NM_146334; ENSMUST00000094830; BC108943; OTTMUST00000019914	Olfr1330	olfactory receptor 1330	chr4
17517592	4.57	4.93	0.08	0.14	-1.28	0.0114	NM_139001; ENSMUST00000035661; AF352400; AK220559	Cspg4	chondroitin sulfate proteoglycan 4	chr9
17506296	4.38	4.74	0.28	0.28	-1.28	0.0139	NM_013519; ENSMUST00000054691; BC139208; OTTMUST00000112934	Foxc2	forkhead box C2	chr8
17458950	2.07	2.42	0.11	0.17	-1.28	0.0146	NM_053235; XM_006505385; XM_006505386; XM_006505387; ENSMUST00000078885; OTTMUST00000103680	Vmn1r13	vomeronasal 1 receptor 13	chr6
17224071	7.42	7.77	0.23	0.16	-1.28	0.0149	NM_001276408; NM_001276409; NM_001276410; NM_001276411; NM_001276412; NM_001276413; NM_010233; XM_006495697; XM_006495699; XM_006495700; ENSMUST00000055226; ENSMUST00000185408; ENSMUST00000186129; ENSMUST00000186575; ENSMUST00000186613; ENSMUST00000186736; ENSMUST00000186879; ENSMUST00000186940; ENSMUST00000186985; ENSMUST00000187627; ENSMUST00000187938; ENSMUST00000188092; ENSMUST00000188674; EN…	Fn1	fibronectin 1	chr1
17214106	6.84	7.19	0.13	0.22	-1.28	0.0149	NM_001310659; NM_008342; ENSMUST00000047328; ENSMUST00000120564; ENSMUST00000155703; BC012724; BC054473; OTTMUST00000073338; OTTMUST00000073339; OTTMUST00000073340	Igfbp2	insulin-like growth factor binding protein 2	chr1
17325206	6.8	7.16	0.25	0.08	-1.28	0.015	NM_001012765; ENSMUST00000114913; BC035550; BC090846	Adcy5	adenylate cyclase 5	chr16
17455801	6.1	6.46	0.28	0.14	-1.28	0.0156	NM_007743; ENSMUST00000031668; ENSMUST00000124686; ENSMUST00000132029; ENSMUST00000138511; ENSMUST00000141483; ENSMUST00000148864; ENSMUST00000155687; BC007158; BC042503; OTTMUST00000050501; OTTMUST00000050502; OTTMUST00000050503; OTTMUST00000050504; OTTMUST00000050505; OTTMUST00000050506; OTTMUST00000050508	Col1a2	collagen, type I, alpha 2	chr6
17314460	3.79	4.15	0.1	0.19	-1.28	0.0157	NM_029926; XM_011245645; ENSMUST00000074936; ENSMUST00000109248; ENSMUST00000138306; AF445803; BC051676; OTTMUST00000040437; OTTMUST00000040438; OTTMUST00000040439	Irak4	interleukin-1 receptor-associated kinase 4	chr15
17258994	6.85	7.21	0.21	0.2	-1.28	0.0161	NM_001159324; NM_008064; ENSMUST00000026666; ENSMUST00000106258; ENSMUST00000106259; ENSMUST00000128753; ENSMUST00000132706; ENSMUST00000138510; ENSMUST00000143288; ENSMUST00000150562; BC010210; OTTMUST00000008875; OTTMUST00000008876; OTTMUST00000008877; OTTMUST00000008878; OTTMUST00000008879; OTTMUST00000008880; OTTMUST00000008881; OTTMUST00000008882; U49351	Gaa	glucosidase, alpha, acid	chr11
17418976	3.94	4.3	0.27	0.08	-1.28	0.0175	NM_023485; XM_006503373; XM_006503374; XM_006537018; XM_011240608; ENSMUST00000102599; ENSMUST00000146448; BC106855; FJ752162; FJ752163; FJ752164; OTTMUST00000022167; OTTMUST00000022168	Sync	syncoilin	chr4
17513672	4.61	4.97	0.21	0.14	-1.28	0.0193	NM_001301284; NM_007806; XM_011248301; ENSMUST00000017604; BC026791; EU791539	Cyba	cytochrome b-245, alpha polypeptide	chr8
17496408	3.82	4.17	0.18	0.32	-1.28	0.0228	NM_001177307; NM_001177308; NM_007438; XM_006507209; XM_006507210; XM_006507211; XR_869640; XR_869641; XR_869642; ENSMUST00000032934; ENSMUST00000087566; ENSMUST00000106348; ENSMUST00000133514; ENSMUST00000135707; ENSMUST00000139657; ENSMUST00000141355; ENSMUST00000147748; ENSMUST00000151137; BC043026; BC050896; BC066218; BC066801; BC089495; EF662059; EF662060; OTTMUST00000061916; OTTMUST00000061…	Aldoa	aldolase A, fructose-bisphosphate	chr7
17451223	8.04	8.39	0.18	0.11	-1.28	0.0297	NM_001253916; NM_001253917; NM_019982; XM_006535154; XM_006535155; XM_006535156; XM_006535157; XM_006535158; ENSMUST00000075387; ENSMUST00000079491; ENSMUST00000197425; ENSMUST00000200575; AB206790; AF220355; BC065117; BC065129; BC099839; DQ167195; OTTMUST00000134806; OTTMUST00000134807; OTTMUST00000134808; OTTMUST00000134809	Sez6l	seizure related 6 homolog like	chr5
17516036	7.48	7.83	0.17	0.19	-1.28	0.0303	NM_175189; XM_006510638; ENSMUST00000051839; BC139057; BC139058; OTTMUST00000040747	Hepacam	hepatocyte cell adhesion molecule	chr9
17279349	3.43	3.79	0.24	0.29	-1.28	0.0304	NM_007421; ENSMUST00000021726; ENSMUST00000180015; BC039943; M74495	Adssl1	adenylosuccinate synthetase like 1	chr12
17287772	3.18	3.53	0.21	0.12	-1.28	0.0306	NM_028281; XM_006517398; XM_006517399; XM_006517401; XM_011244564; ENSMUST00000021958; ENSMUST00000124968; BC028642; OTTMUST00000084272	Pcbd2	pterin 4 alpha carbinolamine dehydratase/dimerization cofactor of hepatocyte nuclear factor 1 alpha (TCF1) 2	chr13
17326318	3.49	3.85	0.29	0.22	-1.28	0.0329	NM_001014399; NM_001014422; NM_001014423; NM_001014424; NM_178790; XM_006522251; XM_006522252; XM_006522253; XM_006522254; XM_006522255; XM_006522256; XM_006522257; XM_006522258; XM_006522259; XM_006522260; XM_006522261; XM_006522262; XM_006522263; XM_006522264; XM_006522265; XM_006522266; XM_006522267; XM_006522268; XM_006522269; XM_006522270; XM_006522271; XM_006522272; XM_006522273; XM_0065222…	Abi3bp	ABI gene family, member 3 (NESH) binding protein	chr16
17388389	6.75	7.1	0.16	0.19	-1.28	0.0342	NM_009963; ENSMUST00000090559; ENSMUST00000111278; ENSMUST00000125488; ENSMUST00000144842; AF156987; BC054794; BC066799; OTTMUST00000034400; OTTMUST00000034401; OTTMUST00000034402; OTTMUST00000034403	Cry2	cryptochrome 2 (photolyase-like)	chr2
17316350	2.73	3.09	0.13	0.35	-1.28	0.0374	NR_033608	1700084J12Rik	ribosomal protein L7-like 1 pseudogene	chr15
17436823	3.54	3.9	0.19	0.33	-1.28	0.039	NM_007418; ENSMUST00000049545; OTTMUST00000138580	Adra2c	adrenergic receptor, alpha 2c	chr5
17400521	8.06	8.41	0.2	0.16	-1.28	0.0392	NM_022030; ENSMUST00000035371; ENSMUST00000133665; ENSMUST00000196912; AK122360; BC046587; OTTMUST00000052009; OTTMUST00000052010; OTTMUST00000132744	Sv2a	synaptic vesicle glycoprotein 2 a	chr3
17357092	7.18	7.54	0.25	0.21	-1.28	0.0418	NM_001164634; NM_001164635; NM_031194; XM_006526787; XM_011247171; ENSMUST00000010251; ENSMUST00000170817; AF078869; BC014762	Slc22a8	solute carrier family 22 (organic anion transporter), member 8	chr19
17473135	7.86	8.21	0.22	0.19	-1.28	0.0432	NM_001291434; NM_011102; XM_006539637; XM_006544872; ENSMUST00000100301; ENSMUST00000172109; ENSMUST00000181221; ENSMUST00000181455; ENSMUST00000203081; ENSMUST00000203454; ENSMUST00000203600; BC111807; L28035; OTTMUST00000141776; OTTMUST00000141777; OTTMUST00000141778; OTTMUST00000141779; OTTMUST00000141780	Prkcg	protein kinase C, gamma	chr7
17227892	2.53	2.87	0.1	0.19	-1.27	0.0018	NM_001110146; NM_021400; XM_006529963; XM_006529966; ENSMUST00000006171; ENSMUST00000111901; ENSMUST00000111902; ENSMUST00000159035; ENSMUST00000161320; ENSMUST00000161611; ENSMUST00000162367; ENSMUST00000164600; AB034730; BC130021; OTTMUST00000084348; OTTMUST00000084349; OTTMUST00000084350; OTTMUST00000084351	Prg4	proteoglycan 4 (megakaryocyte stimulating factor, articular superficial zone protein)	chr1
17495172	4.94	5.28	0.13	0.14	-1.27	0.0027	NM_173739; XM_006507658; XR_869703; ENSMUST00000049430; ENSMUST00000106663; AB175685; BC024988; OTTMUST00000059559; OTTMUST00000059560	Galnt18	UDP-N-acetyl-alpha-D-galactosamine:polypeptide N-acetylgalactosaminyltransferase 18	chr7
17441275	6.15	6.5	0.21	0.07	-1.27	0.0031	NM_007708; XM_006530130; XM_006530131; XM_006530132; XM_006530133; XM_006530134; XM_006530135; XM_006530136; XM_006530137; XM_006530138; XM_006530139; XM_006530140; XM_006530141; XM_006530142; XM_006530143; XM_006530145; XM_006530146; XM_006530147; XM_006530148; XM_006530149; XM_006530150; XM_006530151; XM_006530152; XM_006530153; XM_011248163; ENSMUST00000051704; ENSMUST00000102560; ENSMUST00000…	Cit	citron	chr5
17327030	8.07	8.41	0.09	0.12	-1.27	0.0032	NM_016967; ENSMUST00000035608; AB038697; BC051967; OTTMUST00000047388	Olig2	oligodendrocyte transcription factor 2	chr16
17372114	2.8	3.15	0.2	0.23	-1.27	0.0058	NM_010467; ENSMUST00000047793; BC120537; BC120539; OTTMUST00000040130	Hoxd1	homeobox D1	chr2
17502944	5.04	5.38	0.13	0.17	-1.27	0.0062	NM_025843; ENSMUST00000036996; ENSMUST00000127162; BC034787; BC056984; OTTMUST00000081838; OTTMUST00000081839	Ndufb7	NADH dehydrogenase (ubiquinone) 1 beta subcomplex, 7	chr8
17282025	6.07	6.42	0.23	0.08	-1.27	0.0076	NM_013675; ENSMUST00000021458; ENSMUST00000166101; ENSMUST00000170532; BC117711; BC129806; BC150783; OTTMUST00000090781; OTTMUST00000090783; OTTMUST00000090784	Sptb	spectrin beta, erythrocytic	chr12
17369868	4.57	4.92	0.17	0.19	-1.27	0.008	NM_198191; XM_006497961; XM_011239080; XM_011239081; ENSMUST00000055304; ENSMUST00000100188; ENSMUST00000124980; ENSMUST00000134204; AY376879; BC094346; BC117018; BC119037; OTTMUST00000028354; OTTMUST00000028355; OTTMUST00000028356; OTTMUST00000028369	Pip5kl1	phosphatidylinositol-4-phosphate 5-kinase-like 1	chr2
17301452	7.49	7.83	0.1	0.15	-1.27	0.0082	NM_013492; XM_006518503; XM_006518504; ENSMUST00000022616; ENSMUST00000127387; ENSMUST00000128539; ENSMUST00000138191; ENSMUST00000138665; ENSMUST00000144619; ENSMUST00000146990; ENSMUST00000152903; ENSMUST00000153460; AF248057; AF248058; BC075668; D14077; L05670; L08235; OTTMUST00000081231; OTTMUST00000081398; OTTMUST00000081399; OTTMUST00000081400; OTTMUST00000081401; OTTMUST00000081406; OTTMUS…	Clu	clusterin	chr14
17220110	5.67	6.01	0.12	0.2	-1.27	0.0083	NM_001081175; XM_006496902; XM_006496903; ENSMUST00000070181; BC151160; BC157986; BC158000; OTTMUST00000051715	Itpkb	inositol 1,4,5-trisphosphate 3-kinase B	chr1
17299613	2.02	2.36	0.07	0.28	-1.27	0.0091	NM_011686; XM_006519400; XM_006519401; ENSMUST00000022438; ENSMUST00000159674; ENSMUST00000163019; AF011413; AF011423; OTTMUST00000083247; OTTMUST00000083248	Vmn2r88	vomeronasal 2, receptor 88	chr14
17525794	2.02	2.37	0.09	0.25	-1.27	0.0104	NM_146827; ENSMUST00000050996	Olfr983	olfactory receptor 983	chr9
17321326	6.91	7.25	0.22	0.16	-1.27	0.0144	NM_007478; XM_011245445; ENSMUST00000053183; ENSMUST00000129354; ENSMUST00000156572; BC014778; BC024935; OTTMUST00000041247; OTTMUST00000041248; OTTMUST00000041249; D87900	Arf3	ADP-ribosylation factor 3	chr15
17246613	5.63	5.97	0.19	0.18	-1.27	0.0151	NM_053267; ENSMUST00000094469; ENSMUST00000123677; ENSMUST00000131865; AY043488; BC019742; BC147332; BC147333; OTTMUST00000011154; OTTMUST00000011155; OTTMUST00000011156	Selm	selenoprotein M	chr11
17219248	3.4	3.74	0.19	0.25	-1.27	0.016	NM_172845; ENSMUST00000111314; ENSMUST00000111315; AK173001; BC027773; OTTMUST00000051062; OTTMUST00000051063	Adamts4	a disintegrin-like and metallopeptidase (reprolysin type) with thrombospondin type 1 motif, 4	chr1
17258131	6.13	6.48	0.24	0.24	-1.27	0.0161	NM_012030; XM_006533443; ENSMUST00000021077; BC085141; OTTMUST00000007862	Slc9a3r1	solute carrier family 9 (sodium/hydrogen exchanger), member 3 regulator 1	chr11
17287827	4.81	5.15	0.17	0.15	-1.27	0.0181	NM_009369; ENSMUST00000045173; BC129900; BC129901; L19932	Tgfbi	transforming growth factor, beta induced	chr13
17242516	6.78	7.12	0.23	0.14	-1.27	0.0182	NM_172134; ENSMUST00000041616; ENSMUST00000105385; BC027745; OTTMUST00000048157; OTTMUST00000048158	Pdxk	pyridoxal (pyridoxine, vitamin B6) kinase	chr10
17418035	3.75	4.1	0.26	0.25	-1.27	0.0188	NM_019563; ENSMUST00000094814; AF143369; BC025116; BC080723; BC132360; BC132362; OTTMUST00000020059	Cited4	Cbp/p300-interacting transactivator, with Glu/Asp-rich carboxy-terminal domain, 4	chr4
17342359	6.41	6.76	0.22	0.14	-1.27	0.0189	NM_001271433; NM_001271434; NM_001271435; NM_001271436; NM_001271437; NM_026897; XM_006524867; XM_006524868; XM_006524869; XM_006524870; ENSMUST00000077938; ENSMUST00000129917; ENSMUST00000133071; ENSMUST00000137587; ENSMUST00000138100; ENSMUST00000138759; ENSMUST00000140738; ENSMUST00000143248; ENSMUST00000145053; ENSMUST00000148986; ENSMUST00000150324; BC030466; BC083322; OTTMUST00000085449; OT…	Haghl	hydroxyacylglutathione hydrolase-like	chr17
17483577	4.13	4.48	0.16	0.2	-1.27	0.0193	NM_001082960; NM_008401; XM_011241684; XM_011241685; ENSMUST00000064821; ENSMUST00000098015; ENSMUST00000106240; ENSMUST00000106242; ENSMUST00000119696; ENSMUST00000120355; ENSMUST00000126475; ENSMUST00000134694; ENSMUST00000156593; EF101557; OTTMUST00000076530; OTTMUST00000076531; OTTMUST00000076532; OTTMUST00000076533; OTTMUST00000076536; OTTMUST00000076537; OTTMUST00000076538; OTTMUST000000765…	Itgam	integrin alpha M	chr7
17241849	4.73	5.07	0.28	0.21	-1.27	0.023	NM_001162913; NM_027890; XM_011243577; ENSMUST00000077610; ENSMUST00000095541; BC026837; BC066833	Susd2	sushi domain containing 2	chr10
17263789	5.79	6.14	0.31	0.23	-1.27	0.026	NM_001291024; NM_009548; XM_006533178; XM_006533179; XM_006533180; XM_006533181; XM_006533182; XM_006533183; XM_006533184; XM_006533185; ENSMUST00000054927; ENSMUST00000060255; ENSMUST00000102661; ENSMUST00000126859; ENSMUST00000130648; ENSMUST00000136966; ENSMUST00000152137; AB013097; BC013139; BC037118; OTTMUST00000012946; OTTMUST00000012947; OTTMUST00000012948; OTTMUST00000012949; OTTMUST00000…	Rnf112	ring finger protein 112	chr11
17213808	6.38	6.73	0.2	0.13	-1.27	0.0273	NM_175510; XM_006496086; XM_006496092; XM_006496093; XM_006536915; XM_006536916; XM_011238540; XM_011238541; XM_011238542; XM_011238543; XM_011238544; XM_011238545; XM_011238546; XM_011238547; ENSMUST00000061620; ENSMUST00000114008; ENSMUST00000136727; ENSMUST00000152844; ENSMUST00000187179; BC116430; FJ210934; OTTMUST00000064844; OTTMUST00000064845; OTTMUST00000064846; OTTMUST00000103888; OTTMUS…	Unc80	unc-80 homolog (C. elegans)	chr1
17511878	4.87	5.22	0.25	0.16	-1.27	0.0287	NM_026385; ENSMUST00000034227; BC024534	Pllp	plasma membrane proteolipid	chr8
17246850	3.93	4.27	0.14	0.13	-1.27	0.0296	NM_026015; XM_006514786; XM_006514787; ENSMUST00000009220; ENSMUST00000141970; ENSMUST00000154341; BC031796; OTTMUST00000011292; OTTMUST00000011293; OTTMUST00000011294	Zmat5	zinc finger, matrin type 5	chr11
17490589	7.05	7.39	0.29	0.1	-1.27	0.0306	NM_010189; XM_006540603; ENSMUST00000003512; BC003786; D37874; L17022	Fcgrt	Fc receptor, IgG, alpha chain transporter	chr7
17447404	5.56	5.9	0.25	0.12	-1.27	0.0313	NM_030889; XM_006504202; ENSMUST00000037370; ENSMUST00000070720; ENSMUST00000135324; ENSMUST00000137040; ENSMUST00000141508; AY004316; BC138873; BC138875; OTTMUST00000069382; OTTMUST00000069383; OTTMUST00000069384; OTTMUST00000069385; OTTMUST00000069386	Sorcs2	sortilin-related VPS10 domain containing receptor 2	chr5
17260029	3.63	3.98	0.17	0.33	-1.27	0.0348	NM_138948; ENSMUST00000009219; AF419324; BC104356; BC104357; OTTMUST00000011295	Cabp7	calcium binding protein 7	chr11
17272945	5.76	6.11	0.18	0.13	-1.27	0.0385	NM_001198785; NM_001198787; NM_007377; XM_006531991; XM_006531992; XM_006531993; XM_006531994; XM_006531995; XR_388325; ENSMUST00000064307; ENSMUST00000103019; ENSMUST00000103020; ENSMUST00000128836; ENSMUST00000132575; ENSMUST00000134319; ENSMUST00000136386; ENSMUST00000142959; ENSMUST00000150730; AB288871; AF011908; AY236858; AY236859; BC080846; OTTMUST00000009037; OTTMUST00000009038; OTTMUST00…	Aatk	apoptosis-associated tyrosine kinase	chr11
17329074	4.45	4.79	0.3	0.2	-1.27	0.0434	NM_198599; ENSMUST00000040880; BC116220; BC116221	Map6d1	MAP6 domain containing 1	chr16
17243051	6.83	7.18	0.33	0.16	-1.27	0.0449	NM_172457; XM_006513428; ENSMUST00000003438; BC058238	Mob3a	MOB kinase activator 3A	chr10
17400539	7.08	7.41	0.15	0.11	-1.26	0.0033	NM_178213; ENSMUST00000073115; OTTMUST00000110348	Hist2h2ab	histone cluster 2, H2ab	chr3
17342581	7.25	7.58	0.17	0.11	-1.26	0.0034	NM_011933; XM_006524297; XM_006524298; ENSMUST00000040907; ENSMUST00000123056; ENSMUST00000134696; ENSMUST00000137672; ENSMUST00000150534; AF155575; BC021865; OTTMUST00000050550; OTTMUST00000065555; OTTMUST00000065556; OTTMUST00000065557; OTTMUST00000065558	Decr2	2-4-dienoyl-Coenzyme A reductase 2, peroxisomal	chr17
17468086	2.51	2.84	0.1	0.25	-1.26	0.0062	NM_009392; ENSMUST00000089641; ENSMUST00000174674; BC138240; BC138241; M75953; OTTMUST00000096813; OTTMUST00000096814	Tlx2	T cell leukemia, homeobox 2	chr6
17423030	7.34	7.68	0.2	0.08	-1.26	0.008	NM_001002927; XM_006537675; ENSMUST00000070375; ENSMUST00000133567; BC049766; M13227; M55181; OTTMUST00000009988; OTTMUST00000009989	Penk	preproenkephalin	chr4
17246700	3.75	4.08	0.18	0.23	-1.26	0.008	NM_001177691; NM_001177703; NM_016922; XM_006514756; XM_006514757; ENSMUST00000063004; ENSMUST00000078757; ENSMUST00000109981; AB032939; BC026806; OTTMUST00000011236; OTTMUST00000011237; OTTMUST00000011238	Gal3st1	galactose-3-O-sulfotransferase 1	chr11
17358214	6.66	6.99	0.22	0.12	-1.26	0.0088	NM_010638; ENSMUST00000036884; BC138724; BC138725; CT010185; Y14296	Klf9	Kruppel-like factor 9	chr19
17395165	6	6.33	0.24	0.08	-1.26	0.0094	NM_025983; ENSMUST00000016396; ENSMUST00000149191; ENSMUST00000153132; AY341882; BC024339; BC046612; OTTMUST00000039900; OTTMUST00000039901; OTTMUST00000039902	Atp5e	ATP synthase, H+ transporting, mitochondrial F1 complex, epsilon subunit	chr2
17539271	4.62	4.95	0.13	0.06	-1.26	0.0103	NM_001079847; NM_001079848; NM_001079857; NM_001290445; NM_001290446; NM_178712; XM_006528806; XM_006528807; XM_006528808; XM_006528809; XM_006528810; XM_006528811; XM_006528812; XM_006528813; XM_006528814; XM_006528816; XM_006528819; XM_006528824; XM_006528827; XM_006528829; XM_011247816; XM_011247817; ENSMUST00000112398; ENSMUST00000112400; ENSMUST00000112401; ENSMUST00000112402; ENSMUST0000011…	Adgrg2	adhesion G protein-coupled receptor G2	chrX
17440692	5.48	5.82	0.26	0.16	-1.26	0.0103	NM_138646; XM_006534830; XM_006534831; XM_006534832; ENSMUST00000035279; ENSMUST00000112359; ENSMUST00000129839; ENSMUST00000133708; ENSMUST00000175718; ENSMUST00000176737; ENSMUST00000177121; AY043415; BC063055; OTTMUST00000056957; OTTMUST00000056958; OTTMUST00000056959; OTTMUST00000056960; OTTMUST00000111202; OTTMUST00000111203; OTTMUST00000111205	Hps4	Hermansky-Pudlak syndrome 4 homolog (human)	chr5
17542670	3.55	3.88	0.16	0.19	-1.26	0.0107	NM_001256104; NM_001278271; NM_001278272; NM_145406; NR_103489; ENSMUST00000037967; ENSMUST00000073067; ENSMUST00000114146; ENSMUST00000114147; BC023050; BC027440; EU599043; EU599044; EU599045; OTTMUST00000042862; OTTMUST00000047326; OTTMUST00000047327; OTTMUST00000054346	Slc10a3; SlcUbl4a	solute carrier family 10 (sodium/bile acid cotransporter family), member 3; Slc10a3-Ubl4a readthrough transcript (NMD candidate)	chrX
17544618	5.29	5.63	0.22	0.13	-1.26	0.0131	NM_025355; ENSMUST00000033783; BC087890; OTTMUST00000045115	Tceal6	transcription elongation factor A (SII)-like 6	chrX
17520198	6.44	6.77	0.28	0.07	-1.26	0.0131	NM_001039655; NM_011245; XM_006510875; XM_011242680; ENSMUST00000034909; ENSMUST00000034912; ENSMUST00000189545; ENSMUST00000190073; AF169826; BC138682; BC138683; OTTMUST00000120679; OTTMUST00000120680; OTTMUST00000120681; OTTMUST00000121187	Rasgrf1	RAS protein-specific guanine nucleotide-releasing factor 1	chr9
17284049	3.33	3.66	0.13	0.14	-1.26	0.0139	NM_175207; XM_006516294; XM_006516295; ENSMUST00000043459; ENSMUST00000128353; ENSMUST00000135131; ENSMUST00000140788; ENSMUST00000142012; ENSMUST00000144882; ENSMUST00000148765; BC023687; OTTMUST00000082120; OTTMUST00000082121; OTTMUST00000082122; OTTMUST00000082123; OTTMUST00000082124; OTTMUST00000082125; OTTMUST00000082126	Ankrd9	ankyrin repeat domain 9	chr12
17327876	6.5	6.83	0.18	0.2	-1.26	0.0145	NM_133185; XM_011245993; ENSMUST00000023191; ENSMUST00000090453; ENSMUST00000201077; ENSMUST00000201118; ENSMUST00000201651; ENSMUST00000201726; ENSMUST00000202281; ENSMUST00000202640; ENSMUST00000202720; AY036117; BC006914; OTTMUST00000137581; OTTMUST00000137582; OTTMUST00000137583; OTTMUST00000137584; OTTMUST00000137585; OTTMUST00000137586; OTTMUST00000137587; OTTMUST00000137588; ENSMUST0000020…	Rogdi	rogdi homolog (Drosophila)	chr16
17527261	7.16	7.49	0.13	0.19	-1.26	0.0167	NM_019686; ENSMUST00000041901; AB016080; BC005739; OTTMUST00000074950	Cib2	calcium and integrin binding family member 2	chr9
17224180	8.43	8.76	0.22	0.08	-1.26	0.017	NM_010518; ENSMUST00000027377; ENSMUST00000137339; BC054812; BC057447; L12447; OTTMUST00000042008; OTTMUST00000042009	Igfbp5	insulin-like growth factor binding protein 5	chr1
17272785	4.62	4.95	0.23	0.13	-1.26	0.0187	NM_011150; ENSMUST00000043722; ENSMUST00000106290; ENSMUST00000127054; ENSMUST00000141459; ENSMUST00000144529; BC090658; L16894; OTTMUST00000008559; OTTMUST00000008560; OTTMUST00000008561; OTTMUST00000008562; OTTMUST00000094589	Lgals3bp	lectin, galactoside-binding, soluble, 3 binding protein	chr11
17410845	2.64	2.97	0.14	0.27	-1.26	0.0192	NM_009899; NR_130895; XM_006500965; XM_006500966; XM_006500967; XM_006500968; XM_011240004; XM_011240005; ENSMUST00000029932; ENSMUST00000059091; AF047838; AF052746; BC010260; BC132342; BC145057; OTTMUST00000065725; OTTMUST00000065726	Clca3a1; Clca1	chloride channel accessory 3A1; chloride channel accessory 1	chr3
17249524	2.97	3.3	0.11	0.31	-1.26	0.022	NM_001290789; NM_027917; XM_006534259; ENSMUST00000018531; ENSMUST00000093114; ENSMUST00000109010; ENSMUST00000109013; ENSMUST00000146001; ENSMUST00000155297; BC005761; BC031598; OTTMUST00000012544; OTTMUST00000012545; OTTMUST00000012546; OTTMUST00000071555; OTTMUST00000071556; OTTMUST00000071557	Shroom1	shroom family member 1	chr11
17458393	4.99	5.32	0.18	0.2	-1.26	0.0236	NM_001098271; NM_025326; ENSMUST00000101426; ENSMUST00000168406; ENSMUST00000203461; ENSMUST00000203639; ENSMUST00000204309; ENSMUST00000204482; AB063313; BC010831; CT010190; OTTMUST00000141186; OTTMUST00000141187; OTTMUST00000141188; OTTMUST00000141189; OTTMUST00000141190; OTTMUST00000141191; ENSMUST00000204400; OTTMUST00000141185	Tmem176a	transmembrane protein 176A	chr6
17471707	1.95	2.29	0.11	0.25	-1.26	0.0258	NM_008464; XM_006505649; XM_006505650; OTTMUST00000066553; U10092; NM_053154; XM_006536406; AF288378; BC116822; BC116824	Klra6; Klra19	killer cell lectin-like receptor, subfamily A, member 6; killer cell lectin-like receptor, subfamily A, member 19	chr6
17531877	6.05	6.38	0.31	0.15	-1.26	0.0294	NM_019922; ENSMUST00000084881; ENSMUST00000151377; BC049890; OTTMUST00000084593; OTTMUST00000084594	Crtap	cartilage associated protein	chr9
17321582	7.46	7.79	0.18	0.21	-1.26	0.0297	NM_001038658; NM_028224; XM_006521449; ENSMUST00000023750; AF468028	Faim2	Fas apoptotic inhibitory molecule 2	chr15
17364474	3.56	3.89	0.2	0.23	-1.26	0.0303	NM_016861; ENSMUST00000068439; ENSMUST00000182432; ENSMUST00000182540; ENSMUST00000182636; ENSMUST00000182813; AF053367; OTTMUST00000113837; OTTMUST00000113838; OTTMUST00000113839; OTTMUST00000113840; OTTMUST00000113841; BC004809	Pdlim1	PDZ and LIM domain 1 (elfin)	chr19
17321966	2.82	3.16	0.13	0.22	-1.26	0.031	NM_027011; ENSMUST00000023709; BC006780; BC108361; OTTMUST00000069431	Krt5	keratin 5	chr15
17285829	2.57	2.9	0.1	0.15	-1.26	0.0358	NM_145713; ENSMUST00000045301; BC117045; BC119173; OTTMUST00000001140	Hist1h1d	histone cluster 1, H1d	chr13
17372890	2.46	2.8	0.25	0.17	-1.26	0.0382	NM_001011834; ENSMUST00000051058; OTTMUST00000033088	Olfr1152	olfactory receptor 1152	chr2
17249079	4.36	4.69	0.3	0.12	-1.26	0.0438	NM_029004; XM_006534378; XM_006534379; XM_011249290; ENSMUST00000063444; ENSMUST00000093141; ENSMUST00000093142; ENSMUST00000109172; OTTMUST00000012378; OTTMUST00000012379; OTTMUST00000012380; OTTMUST00000093484	Rasgef1c	RasGEF domain family, member 1C	chr11
17257175	5.08	5.42	0.27	0.21	-1.26	0.0442	NM_001313928; NM_001313929; NM_007762; XM_006532123; ENSMUST00000093925; AB375515; AF483484; AF483485; BC103675; BC104735; BC105673; BC105675; FJ668671; OTTMUST00000006508	Crhr1	corticotropin releasing hormone receptor 1	chr11
17513297	5.63	5.97	0.3	0.19	-1.26	0.0453	NM_029441; ENSMUST00000109102; AY273799; BC058956	Cdyl2	chromodomain protein, Y chromosome-like 2	chr8
17510311	6.58	6.91	0.17	0.12	-1.26	0.0476	NM_022419; ENSMUST00000008094; AB030191; BC026540	Abhd8	abhydrolase domain containing 8	chr8
17273200	6.82	7.15	0.25	0.16	-1.26	0.0481	NM_024229; XM_006534069; XM_006534070; XM_006534071; XM_011249207; XM_011249208; XR_879733; ENSMUST00000026129; ENSMUST00000106187; ENSMUST00000106188; ENSMUST00000124468; ENSMUST00000124504; ENSMUST00000126148; ENSMUST00000126723; ENSMUST00000134671; ENSMUST00000142049; ENSMUST00000143502; ENSMUST00000145356; ENSMUST00000160059; BC003473; BC008276; OTTMUST00000009158; OTTMUST00000009159; OTTMUST…	Pcyt2	phosphate cytidylyltransferase 2, ethanolamine	chr11
17245923	7.84	8.17	0.15	0.08	-1.26	0.0487	NM_008512; ENSMUST00000049149; ENSMUST00000118455; ENSMUST00000121829; ENSMUST00000125480; ENSMUST00000129727; ENSMUST00000129877; ENSMUST00000133620; ENSMUST00000135188; ENSMUST00000140269; ENSMUST00000145947; AF367720; OTTMUST00000078868; OTTMUST00000078869; OTTMUST00000078870; OTTMUST00000078871; OTTMUST00000078873; OTTMUST00000078874; OTTMUST00000078875; OTTMUST00000078876; OTTMUST00000078877…	Lrp1	low density lipoprotein receptor-related protein 1	chr10
17424596	3.6	3.92	0.13	0.1	-1.25	0.0006	NM_001162381; NM_177377; XM_006538011; XM_006538012; XM_011250054; ENSMUST00000052829; ENSMUST00000107928; ENSMUST00000107929; ENSMUST00000149676; ENSMUST00000155080; ENSMUST00000171134; OTTMUST00000015738; OTTMUST00000015740; OTTMUST00000015744; OTTMUST00000015745; OTTMUST00000096162; OTTMUST00000096163	Fam166b	family with sequence similarity 166, member B	chr4
17211850	3.19	3.51	0.2	0.23	-1.25	0.0012	NM_009942; BC096048; BC099474; OTTMUST00000126138; OTTMUST00000126139; OTTMUST00000126142; OTTMUST00000126143	Cox5b	cytochrome c oxidase subunit Vb	chr1
17384355	3.09	3.42	0.07	0.08	-1.25	0.0014	NM_009421; XM_006497845; XM_011239050; XM_011239051; XM_011239052; XM_011239053; XM_011239054; XM_011239055; XM_011239056; XM_011239057; ENSMUST00000028234; ENSMUST00000113064; ENSMUST00000129131; ENSMUST00000135870; ENSMUST00000141238; ENSMUST00000156479; ENSMUST00000172159; ENSMUST00000201335; ENSMUST00000201690; BC096595; L35302; OTTMUST00000029205; OTTMUST00000029206; OTTMUST00000029207; OTTM…	Traf1	TNF receptor-associated factor 1	chr2
17385073	4.02	4.35	0.17	0.09	-1.25	0.003	NM_001141981; NM_001141982; NM_030243; XM_006498339; XM_006498340; XM_006498341; XM_006498342; XM_006498343; XM_006498344; XM_006498345; XM_011239185; XM_011239186; XM_011239187; ENSMUST00000102767; ENSMUST00000102768; ENSMUST00000126090; ENSMUST00000132703; ENSMUST00000152800; ENSMUST00000165313; OTTMUST00000029515; OTTMUST00000029516; OTTMUST00000029517; OTTMUST00000029518; OTTMUST00000029519; …	Rbm43	RNA binding motif protein 43	chr2
17266010	5.96	6.29	0.1	0.12	-1.25	0.0031	NM_007873; ENSMUST00000021209; BC067030; D85037; OTTMUST00000014046	Doc2b	double C2, beta	chr11
17231366	5.56	5.88	0.14	0.1	-1.25	0.0032	NM_001033253; NM_001159942; XM_006512439; XM_006512442; XM_006512443; XM_006512444; XM_011243076; XM_011243077; XM_011243078; ENSMUST00000042438; ENSMUST00000120274; ENSMUST00000131525; ENSMUST00000136671; ENSMUST00000137111; ENSMUST00000144543; ENSMUST00000154727; BC117965; BC117966; OTTMUST00000076586; OTTMUST00000076587; OTTMUST00000076588; OTTMUST00000076589; OTTMUST00000076590; OTTMUST000000…	Plekhg1	pleckstrin homology domain containing, family G (with RhoGef domain) member 1	chr10
17266978	5.08	5.4	0.04	0.14	-1.25	0.0036	NM_019819; XM_006533796; XM_006533797; XM_006533798; XM_006533799; ENSMUST00000018792; ENSMUST00000100705; ENSMUST00000108101; ENSMUST00000138208; ENSMUST00000164891; AF120113; BC002130; BC052836; OTTMUST00000001897; OTTMUST00000001898; OTTMUST00000001899; OTTMUST00000001900	Dusp14	dual specificity phosphatase 14	chr11
17303593	5.35	5.68	0.2	0.05	-1.25	0.0039	NM_146052; XM_006518005; XM_006518006; ENSMUST00000055211; ENSMUST00000163937; BC019794	Lrrc3b	leucine rich repeat containing 3B	chr14
17380340	6.02	6.34	0.16	0.15	-1.25	0.0055	NM_020580; XM_006499946; ENSMUST00000016397; ENSMUST00000109075; ENSMUST00000129716; ENSMUST00000137986; ENSMUST00000139390; ENSMUST00000143683; BC006959; BC031747; OTTMUST00000039655; OTTMUST00000039656; OTTMUST00000039657; OTTMUST00000039658; OTTMUST00000039659; OTTMUST00000039906	Nelfcd	negative elongation factor complex member C/D, Th1l	chr2
17495790	6.31	6.64	0.18	0.1	-1.25	0.006	NM_016669; ENSMUST00000033198; ENSMUST00000134067; AF039391; BC045159; OTTMUST00000067644; OTTMUST00000067645	Crym	crystallin, mu	chr7
17215113	2.19	2.51	0.14	0.2	-1.25	0.0107	OTTMUST00000123571	Rpl30-ps6	ribosomal protein L30, pseudogene 6	chr1
17497769	5.19	5.52	0.23	0.07	-1.25	0.0114	NM_001172100; NM_001172101; NM_145135; ENSMUST00000106033; ENSMUST00000167493; AF071546; BC010331	Rnh1	ribonuclease/angiogenin inhibitor 1	chr7
17341743	7.11	7.44	0.12	0.08	-1.25	0.0115	NM_001163847; NM_001163848; NM_001163849; NM_001163850; NM_001163851; NM_001163852; NM_001163853; NM_173186; BC080845; BC094417; OTTMUST00000138033; OTTMUST00000138034; OTTMUST00000138035; OTTMUST00000138036; OTTMUST00000138037; OTTMUST00000138038; OTTMUST00000138039; OTTMUST00000138041; OTTMUST00000138042; OTTMUST00000138043; OTTMUST00000138044; OTTMUST00000138052; OTTMUST00000138053; OTTMUST000…	Tbc1d24	TBC1 domain family, member 24	chr17
17461166	4.12	4.45	0.11	0.12	-1.25	0.0116	NM_198612; XM_006506007; ENSMUST00000032157; ENSMUST00000141333; BC049816; OTTMUST00000058613; OTTMUST00000058614	Gxylt2	glucoside xylosyltransferase 2	chr6
17511474	6.59	6.91	0.19	0.16	-1.25	0.0118	NM_019626; ENSMUST00000034076; ENSMUST00000169693; BC051956; BC055730; BC132120; BC132122; X61448	Cbln1	cerebellin 1 precursor protein	chr8
17271789	3.39	3.71	0.21	0.14	-1.25	0.0138	NM_025400; XM_006533921; XM_006533922; ENSMUST00000103038; ENSMUST00000103039; ENSMUST00000103040; ENSMUST00000103041; ENSMUST00000127419; ENSMUST00000134399; ENSMUST00000134769; ENSMUST00000137843; ENSMUST00000153796; OTTMUST00000007867; OTTMUST00000007868; OTTMUST00000007909; OTTMUST00000007910; OTTMUST00000007911; OTTMUST00000007912; OTTMUST00000007913; OTTMUST00000007914; OTTMUST00000007915; …	Nat9	N-acetyltransferase 9 (GCN5-related, putative)	chr11
17362555	3.48	3.81	0.19	0.19	-1.25	0.0153	NR_073559; DQ083989	Stxbp3-ps	syntaxin-binding protein 3, pseudogene	chr19
17370705	7.05	7.37	0.08	0.23	-1.25	0.0158	NM_177139; NR_033304; XM_011239116; ENSMUST00000053208; ENSMUST00000112712; ENSMUST00000126337; ENSMUST00000128451; ENSMUST00000169232; BC070462; OTTMUST00000029475; OTTMUST00000029476; OTTMUST00000029477	Lypd6	LY6/PLAUR domain containing 6	chr2
17373484	4.74	5.06	0.23	0.19	-1.25	0.0172	NM_145122; NR_028114; XM_006498924; XM_006498925; ENSMUST00000028650; ENSMUST00000148386; ENSMUST00000154669; ENSMUST00000155891; BC010822; OTTMUST00000034356; OTTMUST00000034357; OTTMUST00000034358; OTTMUST00000034359	Pex16	peroxisomal biogenesis factor 16	chr2
17481506	2.3	2.62	0.2	0.2	-1.25	0.019	NM_147033; ENSMUST00000054629; BC127999	Olfr714	olfactory receptor 714	chr7
17468340	6.96	7.28	0.16	0.12	-1.25	0.0206	NM_178639; XM_006506816; XM_011241508; ENSMUST00000045846; ENSMUST00000059034; ENSMUST00000113787; ENSMUST00000113788; ENSMUST00000134392; ENSMUST00000138489; ENSMUST00000148179; ENSMUST00000149362; ENSMUST00000203035; AF325264; OTTMUST00000054683; OTTMUST00000054684; OTTMUST00000054685; OTTMUST00000054686; OTTMUST00000054687; OTTMUST00000054688; OTTMUST00000054689; OTTMUST00000054690; OTTMUST000…	Sfxn5	sideroflexin 5	chr6
17219756	4.36	4.68	0.21	0.16	-1.25	0.0208	NM_207137; ENSMUST00000085862; OTTMUST00000127599	Olfr417	olfactory receptor 417	chr1
17259324	2.96	3.28	0.1	0.19	-1.25	0.0219	NM_145363; ENSMUST00000044105; ENSMUST00000143192; BC019991; OTTMUST00000009478; OTTMUST00000009479	Tspan10	tetraspanin 10	chr11
17382496	7.58	7.91	0.19	0.19	-1.25	0.0222	NM_001177656; NM_001177657; NM_008169; XM_006497722; XM_006497723; XM_006497724; XM_006497725; XM_006497726; ENSMUST00000028335; ENSMUST00000114307; ENSMUST00000114308; ENSMUST00000114310; ENSMUST00000114312; ENSMUST00000114314; ENSMUST00000114317; ENSMUST00000114318; ENSMUST00000127171; ENSMUST00000135426; ENSMUST00000144402; ENSMUST00000153465; ENSMUST00000153551; ENSMUST00000155627; AY616022; …	Grin1	glutamate receptor, ionotropic, NMDA1 (zeta 1)	chr2
17270062	4.2	4.52	0.1	0.17	-1.25	0.0254	NM_029649; ENSMUST00000021296; ENSMUST00000143986; BC011109; OTTMUST00000004876; OTTMUST00000004878; ENSMUST00000136434; OTTMUST00000004877	Tmem101	transmembrane protein 101	chr11
17264515	3.79	4.1	0.15	0.17	-1.25	0.029	ENSMUST00000101007	9330160F10Rik	RIKEN cDNA 9330160F10 gene [Source:MGI Symbol;Acc:MGI:3693095]	chr11
17457942	5.35	5.68	0.24	0.22	-1.25	0.0313	NM_001289617; NM_001289618; NM_001289619; NM_011777; XM_006505936; ENSMUST00000070635; ENSMUST00000164375; ENSMUST00000203290; ENSMUST00000203329; ENSMUST00000203401; ENSMUST00000203626; ENSMUST00000203652; ENSMUST00000203846; ENSMUST00000203849; ENSMUST00000204270; ENSMUST00000204480; BC054775; OTTMUST00000141408; OTTMUST00000141409; OTTMUST00000141410; OTTMUST00000141411; OTTMUST00000141412; OT…	Zyx	zyxin	chr6
17218465	4.04	4.36	0.2	0.21	-1.25	0.0372	NM_001033284; XM_011238783; ENSMUST00000046743; ENSMUST00000119891; ENSMUST00000193791; ENSMUST00000194220; ENSMUST00000195702; BC045198	BC026585	cDNA sequence BC026585	chr1
17363794	4	4.32	0.24	0.25	-1.25	0.038	NM_011272; ENSMUST00000044143; ENSMUST00000182039; BC132654; BC132656; OTTMUST00000116686; OTTMUST00000116687; Z27088	Rln1	relaxin 1	chr19
17487796	7.41	7.73	0.26	0.17	-1.25	0.0394	NM_010261; ENSMUST00000076961; AF120162; AF252856; BC008242; L40934	Rabac1	Rab acceptor 1 (prenylated)	chr7
17520022	5.04	5.36	0.35	0.29	-1.25	0.0464	NM_001145968; NM_001145969; NM_027100; ENSMUST00000034988; ENSMUST00000179212; ENSMUST00000185566; BC115691; BC115692; OTTMUST00000118379; OTTMUST00000118432; OTTMUST00000118433	Rwdd2a	RWD domain containing 2A	chr9
17478195	2.81	3.13	0.16	0.22	-1.25	0.0472	NM_011314; XM_006540727; XM_011250828; XM_011250829; ENSMUST00000075982; M11130; U60438; BC024606; L22190; U60437	Saa2	serum amyloid A 2	chr7
17238896	5.15	5.47	0.24	0.24	-1.25	0.0477	XM_006512458; XM_006512465; XM_011243083; XM_011243084; XM_011243085; XM_011243086; XM_011243087; XM_011243088; XM_011243089; XM_011243090; XM_011243091; XM_011243092; XM_011243093; XM_011243094; XM_011243095; XM_011243096; XM_011243097	Syne1	spectrin repeat containing, nuclear envelope 1	chr10
17221213	2.6	2.92	0.29	0.33	-1.25	0.0481	XM_006495565; XM_006495566; XM_006495567	Ppp1r42	protein phosphatase 1, regulatory subunit 42	chr1
17342676	6.11	6.43	0.19	0.18	-1.25	0.0492	NM_007523; XR_385266; ENSMUST00000025034; ENSMUST00000078691; ENSMUST00000133448; ENSMUST00000143158; AF402617; BC057589; OTTMUST00000076752; OTTMUST00000076753; OTTMUST00000076754; OTTMUST00000076755	Bak1	BCL2-antagonist/killer 1	chr17
17304010	6.13	6.44	0.08	0.12	-1.24	0.0015	XM_006518591; XM_006518592; XM_006518593; XM_006518594; XM_006518595; XM_006518599; XM_006518602; XM_006518603; XM_006518604; XM_006518605; XM_006518606; XM_006518609; XM_006518610; XM_006518611; XM_011244967; BC038501	Kcnma1; A830039N20Rik	potassium large conductance calcium-activated channel, subfamily M, alpha member 1; RIKEN cDNA A830039N20 gene	chr14
17220748	3.38	3.7	0.09	0.14	-1.24	0.0016	XR_373845; XR_399245; XR_865851; XR_865852; XR_885266; XR_885267; ENSMUST00000110279	LOC102632463; Prox1os	uncharacterized LOC102632463; prospero homeobox 1, opposite strand [Source:MGI Symbol;Acc:MGI:4937200]	chr1
17235065	2.93	3.24	0.16	0.25	-1.24	0.0028	NM_130455; XM_006513287; XM_006513288; XM_006513289; ENSMUST00000045085; ENSMUST00000131816; ENSMUST00000149148; AF396649; AY062435; OTTMUST00000045870; OTTMUST00000045871; OTTMUST00000083821	Grin3b	glutamate receptor, ionotropic, NMDA3B	chr10
17391623	4.95	5.26	0.14	0.1	-1.24	0.0032	NM_019696; ENSMUST00000028897; ENSMUST00000130533; AF077738; BC003713; OTTMUST00000036855; OTTMUST00000075904	Cpxm1	carboxypeptidase X 1 (M14 family)	chr2
17483146	5.41	5.72	0.13	0.14	-1.24	0.004	NM_010069; XM_006507321; XM_006507322; XM_006507323; XM_006507324; XM_006507325; ENSMUST00000064110; ENSMUST00000137873; ENSMUST00000139174; ENSMUST00000141805; ENSMUST00000147257; ENSMUST00000152051; ENSMUST00000152406; ENSMUST00000176771; BC055768; OTTMUST00000056651; OTTMUST00000056652; OTTMUST00000056653; OTTMUST00000056654; OTTMUST00000056655; OTTMUST00000056656; OTTMUST00000056657; OTTMUST0…	Doc2a	double C2, alpha	chr7
17360260	6.48	6.79	0.17	0.07	-1.24	0.0043	NM_025696; ENSMUST00000078880; AF276314	Sorcs3	sortilin-related VPS10 domain containing receptor 3	chr19
17346950	7.18	7.49	0.17	0.09	-1.24	0.0071	NR_035427	Mir1195	microRNA 1195	chr17
17459300	2.44	2.75	0.2	0.26	-1.24	0.0077	OTTMUST00000131746	Igkv14-130	immunoglobulin kappa variable 14-130	chr6
17352102	4.24	4.55	0.15	0.15	-1.24	0.0081	BC158101	Gm6133	60S ribosomal protein L17 pseudogene	chr18
17445238	3.64	3.95	0.14	0.16	-1.24	0.0086	NM_013823; XM_006504917; XM_006504951; ENSMUST00000078856; ENSMUST00000202096; AB005141; AB010088; BC138258; BC138259; OTTMUST00000137495; OTTMUST00000137496	Kl	klotho	chr5
17506273	8.15	8.46	0.1	0.1	-1.24	0.0094	NM_001293559; NM_009941; ENSMUST00000034276; ENSMUST00000180856; ENSMUST00000181026; ENSMUST00000181172; ENSMUST00000181586; ENSMUST00000181795; ENSMUST00000181847; BC132269; BC132275; M37829; OTTMUST00000112917; OTTMUST00000112918; OTTMUST00000112920; OTTMUST00000112921; OTTMUST00000112922; OTTMUST00000112923; OTTMUST00000112924	Cox4i1	cytochrome c oxidase subunit IV isoform 1	chr8
17245481	4.06	4.37	0.2	0.09	-1.24	0.0097	NM_138956; XM_006513379; XM_011243388; ENSMUST00000026902; AF332864; BC011511; BC055023; BC071204	Rassf3	Ras association (RalGDS/AF-6) domain family member 3	chr10
17521541	3.01	3.32	0.15	0.22	-1.24	0.0102	NM_023738; ENSMUST00000035216; ENSMUST00000075082; ENSMUST00000175933; ENSMUST00000176037; ENSMUST00000176340; ENSMUST00000176478; ENSMUST00000176673; ENSMUST00000176743; ENSMUST00000176842; ENSMUST00000176858; ENSMUST00000177039; ENSMUST00000177071; ENSMUST00000177096; ENSMUST00000177392; ENSMUST00000177494; AK129009; BC037693; BC094906; BC138843; OTTMUST00000110081; OTTMUST00000110082; OTTMUST0…	Uba7	ubiquitin-like modifier activating enzyme 7	chr9
17292759	7.81	8.12	0.15	0.15	-1.24	0.0111	NM_033610; XM_006517015; XM_006517016; ENSMUST00000036825; ENSMUST00000134110; ENSMUST00000138067; ENSMUST00000153829; BC019409; OTTMUST00000081255; OTTMUST00000081256; OTTMUST00000081257; OTTMUST00000081258	Sncb	synuclein, beta	chr13
17406358	3.38	3.69	0.08	0.27	-1.24	0.0126	NR_040752	4930565D16Rik	RIKEN cDNA 4930565D16 gene	chr3
17358240	7.47	7.78	0.13	0.13	-1.24	0.0133	NM_177034; XM_006527139; XM_006527140; ENSMUST00000025830; BC141181	Apba1	amyloid beta (A4) precursor protein binding, family A, member 1	chr19
17525784	2.84	3.15	0.12	0.14	-1.24	0.0167	NM_146367; XM_006510348; ENSMUST00000169307; BC119350; BC120621	Olfr976	olfactory receptor 976	chr9
17300054	2.72	3.03	0.2	0.23	-1.24	0.0179	OTTMUST00000035747	Trav9-4	T cell receptor alpha variable 9-4	chr14
17233052	2.29	2.61	0.06	0.24	-1.24	0.0182	NR_001582; NR_027506; OTTMUST00000093871	Speer5-ps1	spermatogenesis associated glutamate (E)-rich protein 5, pseudogene 1	chr10
17392568	4.85	5.16	0.34	0.2	-1.24	0.0184	NM_009378; ENSMUST00000099270; BC019154; CT010375; OTTMUST00000037329	Thbd	thrombomodulin	chr2
17526363	5	5.31	0.2	0.14	-1.24	0.019	NM_027865; XM_006510608; XM_006510609; XM_006510610; XM_011242601; XM_011242602; XM_011242603; ENSMUST00000002100; ENSMUST00000114705; ENSMUST00000132020; BC060057; BC060243; OTTMUST00000040541; OTTMUST00000040542; OTTMUST00000040543	Tmem25	transmembrane protein 25	chr9
17217174	5.13	5.44	0.23	0.25	-1.24	0.0194	NM_144810; XM_006529354; XM_006529355; ENSMUST00000046071; BC011135; OTTMUST00000125888	Klhdc8a	kelch domain containing 8A	chr1
17424309	2.92	3.23	0.23	0.17	-1.24	0.0202	NM_001017362; NM_001252622; XM_011250074; XM_011250075; XM_011250076; XM_011250077; ENSMUST00000084698; ENSMUST00000150809; ENSMUST00000159930; ENSMUST00000171251; BC141237; BC145563; OTTMUST00000059391; OTTMUST00000087578; OTTMUST00000087579	Arid3c	AT rich interactive domain 3C (BRIGHT-like)	chr4
17473941	2.41	2.72	0.11	0.27	-1.24	0.0214	NM_009286; OTTMUST00000123602	Sult2a2	sulfotransferase family 2A, dehydroepiandrosterone (DHEA)-preferring, member 2	chr7
17353444	4.18	4.49	0.17	0.22	-1.24	0.0222	NM_080637; XM_006526319; XM_011247024; XR_386018; ENSMUST00000079287; ENSMUST00000134875; ENSMUST00000154342; ENSMUST00000155114; AF343565; OTTMUST00000082987; OTTMUST00000082988; OTTMUST00000082989; OTTMUST00000082990	Nme5	NME/NM23 family member 5	chr18
17345797	2.51	2.82	0.13	0.12	-1.24	0.0245	NM_009694; ENSMUST00000046549; AF161699; BC027530	Apobec2	apolipoprotein B mRNA editing enzyme, catalytic polypeptide 2	chr17
17356108	6.8	7.11	0.2	0.17	-1.24	0.0246	NM_008851; NR_075078; XM_006531680; XM_011251509; XR_388251; XR_388252; XR_882621; XR_882622; ENSMUST00000049658; ENSMUST00000100022; ENSMUST00000125596; ENSMUST00000126620; ENSMUST00000127056; ENSMUST00000128798; ENSMUST00000131265; ENSMUST00000139427; ENSMUST00000145214; ENSMUST00000145915; ENSMUST00000151957; ENSMUST00000180607; ENSMUST00000180660; ENSMUST00000180675; ENSMUST00000180760; ENSMU…	Pitpnm1	phosphatidylinositol transfer protein, membrane-associated 1	chr19
17448712	3.93	4.23	0.08	0.11	-1.24	0.0246	NM_001113460; NM_001113461; NM_001113464; NM_013689; XM_006503845; XM_006503846; XM_006503847; XM_006503848; XM_011240718; XM_011240719; ENSMUST00000071944; ENSMUST00000073843; ENSMUST00000113594; ENSMUST00000126481; ENSMUST00000138842; ENSMUST00000149533; ENSMUST00000150193; ENSMUST00000155342; ENSMUST00000202547; BC037071; BC062884; M33427; OTTMUST00000061564; OTTMUST00000061565; OTTMUST0000006…	Tec	tec protein tyrosine kinase	chr5
17256806	3.03	3.34	0.08	0.14	-1.24	0.0253	NM_025654; XM_006533945; XM_006533946; XM_011249178; ENSMUST00000010506; ENSMUST00000133727; ENSMUST00000139037; ENSMUST00000152484; ENSMUST00000155222; BC026811; BC055013; OTTMUST00000006017; OTTMUST00000006018; OTTMUST00000006019; OTTMUST00000006020; OTTMUST00000006021	Rdm1	RAD52 motif 1	chr11
17413615	4.77	5.08	0.12	0.22	-1.24	0.0269	NM_001081172; XM_006538175; XM_006538176; XM_006538177; XM_006538178; XM_011250085; ENSMUST00000044773; ENSMUST00000107804; ENSMUST00000134280; BC158060; OTTMUST00000017355; OTTMUST00000017356	Frmpd1	FERM and PDZ domain containing 1	chr4
17429632	7.58	7.9	0.15	0.16	-1.24	0.027	NM_029662; XM_006503477; ENSMUST00000030408; ENSMUST00000127047; ENSMUST00000138964; ENSMUST00000152308; BC046793; BC060526; OTTMUST00000020307; OTTMUST00000020308; OTTMUST00000020309; OTTMUST00000020310	Mfsd2a	major facilitator superfamily domain containing 2A	chr4
17398989	5.78	6.09	0.19	0.24	-1.24	0.0295	XR_867425; XR_886972; BC072659	AW047730	expressed sequence AW047730	chr3
17299867	3.91	4.22	0.11	0.17	-1.24	0.0295	OTTMUST00000133634; OTTMUST00000133879	Trav3d-3; Trav3n-3	T cell receptor alpha variable 3D-3; T cell receptor alpha variable 3N-3	chr14
17299944	3.91	4.22	0.11	0.17	-1.24	0.0295	OTTMUST00000133634; OTTMUST00000133879	Trav3d-3; Trav3n-3	T cell receptor alpha variable 3D-3; T cell receptor alpha variable 3N-3	chr14
17315463	3.88	4.19	0.1	0.33	-1.24	0.0299	U09541	Map3k12	mitogen-activated protein kinase kinase kinase 12	chr15
17454692	8.16	8.46	0.18	0.1	-1.24	0.03	NM_175217; XM_006504753; XM_011240988; ENSMUST00000037048; ENSMUST00000196972; AY134664; AY424299; BC025064; OTTMUST00000135974; OTTMUST00000135976	Mmd2	monocyte to macrophage differentiation-associated 2	chr5
17238828	5.16	5.47	0.18	0.21	-1.24	0.0306	XM_006512458; XM_006512465; XM_011243083; XM_011243084; XM_011243085; XM_011243086; XM_011243087; XM_011243088; XM_011243089; XM_011243090; XM_011243091; XM_011243092; XM_011243093; XM_011243094; XM_011243095; XM_011243096; XM_011243097	Syne1	spectrin repeat containing, nuclear envelope 1	chr10
17336811	5.39	5.7	0.21	0.14	-1.24	0.0313	NM_010893; ENSMUST00000007253; ENSMUST00000173269; ENSMUST00000174715; BC004666; OTTMUST00000096159; OTTMUST00000096160; OTTMUST00000096161; U93702	Neu1	neuraminidase 1	chr17
17229984	5.79	6.11	0.23	0.21	-1.24	0.032	NM_010045; ENSMUST00000038227; ENSMUST00000111220; ENSMUST00000194046; ENSMUST00000194298; AF016584; AF109159; AY289754; AY291295; BC005583; OTTMUST00000059629; OTTMUST00000127568; OTTMUST00000127569; OTTMUST00000127570	Ackr1; Cadm3	atypical chemokine receptor 1 (Duffy blood group); cell adhesion molecule 3	chr1
17490702	3.84	4.15	0.18	0.06	-1.24	0.034	NM_001290802; NM_001290804; NM_007645; XM_006540592; XM_006540593; ENSMUST00000033063; ENSMUST00000098461; ENSMUST00000107797; ENSMUST00000128823; ENSMUST00000131290; ENSMUST00000138404; ENSMUST00000145089; ENSMUST00000146293; ENSMUST00000154014; BC004610; BC019402; BC031724; CT010217; OTTMUST00000062490; OTTMUST00000062491; OTTMUST00000062492; OTTMUST00000062493; OTTMUST00000062494; OTTMUST00000…	Cd37	CD37 antigen	chr7
17517289	2.54	2.84	0.18	0.22	-1.24	0.0353	NM_176846; XM_006510425; ENSMUST00000051014; ENSMUST00000132410; ENSMUST00000139096; AB098163; BC120905; OTTMUST00000078893; OTTMUST00000078894; OTTMUST00000078895	Exph5	exophilin 5	chr9
17507209	2.49	2.8	0.12	0.29	-1.24	0.0354	NM_130903; XM_006508702; XM_006508703; XM_006508704; XM_006508705; ENSMUST00000044060; ENSMUST00000127592; ENSMUST00000153915; AF373410; BC120804; BC132635; BC145088; BC145090; OTTMUST00000067044; OTTMUST00000067045; OTTMUST00000067046	Cd209c	CD209c antigen	chr8
17501891	7.13	7.44	0.23	0.18	-1.24	0.0383	NM_021538; ENSMUST00000066469; ENSMUST00000128003; ENSMUST00000128822; ENSMUST00000134822; ENSMUST00000140363; ENSMUST00000150968; ENSMUST00000167850; ENSMUST00000168018; AB039837; BC009170; BC057328; BC083336; OTTMUST00000067558; OTTMUST00000067559; OTTMUST00000067560; OTTMUST00000067561; OTTMUST00000067562; OTTMUST00000067563; OTTMUST00000094228; OTTMUST00000094229	Cope	coatomer protein complex, subunit epsilon	chr8
17337955	3.55	3.86	0.19	0.33	-1.24	0.0386	NM_026732; XM_006524843; XM_006524844; ENSMUST00000024734; ENSMUST00000148537; ENSMUST00000149040; BC027021; OTTMUST00000077672; OTTMUST00000077673; OTTMUST00000077674	Mrpl14	mitochondrial ribosomal protein L14	chr17
17326541	3.97	4.27	0.18	0.24	-1.24	0.0391	NM_028572; XM_006523097; XM_006523098; XM_006523099; ENSMUST00000168064	Vgll3	vestigial like 3 (Drosophila)	chr16
17306507	8.75	9.07	0.26	0.16	-1.24	0.0411	NM_021551; XM_006519337; XM_006519338; ENSMUST00000050772; AB012808; BC005727; BC062878	Slc22a17	solute carrier family 22 (organic cation transporter), member 17	chr14
17345362	5.04	5.34	0.09	0.23	-1.24	0.0428	NM_145140; NM_170680; XM_006524142; XM_006524143; XR_385318; XR_876485; ENSMUST00000047970; ENSMUST00000095261; ENSMUST00000165733; ENSMUST00000167360; ENSMUST00000168490; ENSMUST00000170168; ENSMUST00000171584; AF406642; AF417121; AK131108; BC060644; BC150818; OTTMUST00000092741; OTTMUST00000092742; OTTMUST00000092743; OTTMUST00000092744; OTTMUST00000092745; OTTMUST00000092746; OTTMUST00000092747	Abcc10	ATP-binding cassette, sub-family C (CFTR/MRP), member 10	chr17
17259831	4.69	5	0.23	0.13	-1.24	0.0436	NM_001159284; NM_001284427; NM_001284428; NM_001284429; NM_013870; XM_006514718; XM_006514719; XM_006514720; XM_006514721; XM_006514724; XM_011243725; ENSMUST00000020718; ENSMUST00000020721; ENSMUST00000075118; ENSMUST00000110011; ENSMUST00000136243; ENSMUST00000144635; ENSMUST00000154861; ENSMUST00000156201; ENSMUST00000170588; AF064236; BC010599; BC066192; BC069836; BC069839; OTTMUST00000011165…	Smtn	smoothelin	chr11
17252712	1.91	2.22	0.12	0.19	-1.24	0.0437	NM_001126489; ENSMUST00000080407; ENSMUST00000145996; ENSMUST00000149560; BC137974; OTTMUST00000013878; OTTMUST00000013879; OTTMUST00000013880	Zfp735	zinc finger protein 735	chr11
17378663	5.55	5.86	0.27	0.16	-1.24	0.0441	NM_172118; XM_006500453; ENSMUST00000088552; ENSMUST00000131622; ENSMUST00000132985; ENSMUST00000145299; BC049974; BC055439; OTTMUST00000038239; OTTMUST00000038240; OTTMUST00000038241; OTTMUST00000038242	Myl9	myosin, light polypeptide 9, regulatory	chr2
17395766	8.76	9.07	0.29	0.17	-1.24	0.0472	NM_007906; ENSMUST00000055990; BC018235; OTTMUST00000040035; L26479	Eef1a2	eukaryotic translation elongation factor 1 alpha 2	chr2
17507605	6.96	7.26	0.2	0.21	-1.24	0.0473	NM_019521; ENSMUST00000033828; BC005444	Gas6	growth arrest specific 6	chr8
17383612	5.46	5.78	0.16	0.15	-1.24	0.0477	NM_177648; ENSMUST00000100219; AB073968; BC026973; OTTMUST00000040713	Dolk	dolichol kinase	chr2
17337612	2.08	2.4	0.18	0.51	-1.24	0.0478	NM_146890; ENSMUST00000076936; OTTMUST00000096669	Olfr126	olfactory receptor 126	chr17
17519967	4.8	5.11	0.08	0.04	-1.24	8.86e-05	NM_001164792; NM_011627; ENSMUST00000006559; ENSMUST00000098500; ENSMUST00000185559; OTTMUST00000118356; OTTMUST00000118357; OTTMUST00000118358; BC012713; BC058198	Tpbg	trophoblast glycoprotein	chr9
17512696	4.55	4.85	0.09	0.11	-1.23	0.0018	NM_139229; ENSMUST00000034391; ENSMUST00000095517; ENSMUST00000122903; ENSMUST00000134772; BC094654; OTTMUST00000053496; OTTMUST00000053497; OTTMUST00000053498; OTTMUST00000053499	Cog8	component of oligomeric golgi complex 8	chr8
17495106	3.12	3.42	0.09	0.13	-1.23	0.0018	NM_010826; NM_194464; XM_006507415; XM_006507416; XM_006507418; XM_011241686; XM_011241687; XR_869664; ENSMUST00000005751; ENSMUST00000125758; ENSMUST00000127935; ENSMUST00000135590; ENSMUST00000142368; ENSMUST00000149923; ENSMUST00000154466; OTTMUST00000085304; OTTMUST00000085305; OTTMUST00000085306; OTTMUST00000085307; OTTMUST00000085308; OTTMUST00000085309; OTTMUST00000085310; U63407; U63408	Mrvi1	MRV integration site 1	chr7
17418304	3.16	3.46	0.07	0.1	-1.23	0.0024	NR_030479	Mir697	microRNA 697	chr4
17422732	5.89	6.18	0.23	0.1	-1.23	0.0032	NM_024263; XM_006539235; XM_011250346; ENSMUST00000030947; ENSMUST00000126487; ENSMUST00000132142; ENSMUST00000133592; ENSMUST00000141766; ENSMUST00000141883; ENSMUST00000143886; AB040488; AB052097; BC002140; BC026438; EU849596; EU849597; OTTMUST00000025533; OTTMUST00000025534; OTTMUST00000025535; OTTMUST00000025536; OTTMUST00000025537; OTTMUST00000025538; OTTMUST00000071567	Mxra8	matrix-remodelling associated 8	chr4
17473161	7.26	7.55	0.11	0.09	-1.23	0.004	NM_133190; ENSMUST00000092351; ENSMUST00000182222; ENSMUST00000201660; ENSMUST00000202650; ENSMUST00000203061; ENSMUST00000203617; AF361350; OTTMUST00000116707; OTTMUST00000141785	Cacng8	calcium channel, voltage-dependent, gamma subunit 8	chr7
17528125	2.93	3.23	0.18	0.12	-1.23	0.0054	NM_008542; XM_006510822; ENSMUST00000041029; ENSMUST00000144323; AF010133; BC047280; OTTMUST00000050977; OTTMUST00000050978	Smad6	SMAD family member 6	chr9
17428749	3.19	3.49	0.12	0.16	-1.23	0.0055	ENSMUST00000138729	1700021J08Rik	RIKEN cDNA 1700021J08 gene [Source:MGI Symbol;Acc:MGI:1919485]	chr4
17367921	3.62	3.93	0.19	0.16	-1.23	0.0058	NM_001242940	Grin1os	glutamate receptor, ionotropic, NMDA1 (zeta 1), opposite strand	chr2
17306054	4.84	5.15	0.07	0.12	-1.23	0.0059	NM_133676; XM_006519374; ENSMUST00000006452; ENSMUST00000159292; ENSMUST00000160375; ENSMUST00000160393; ENSMUST00000160464; ENSMUST00000160890; ENSMUST00000162177; ENSMUST00000162850; OTTMUST00000085149; OTTMUST00000085150; OTTMUST00000085151; OTTMUST00000085152; OTTMUST00000085153; OTTMUST00000085164; OTTMUST00000085165; OTTMUST00000085166; BC002296; BC091757	Osgep	O-sialoglycoprotein endopeptidase	chr14
17496397	5.82	6.11	0.11	0.16	-1.23	0.0082	NM_019674; XM_006508049; ENSMUST00000032936; AF088911; BC001993	Ppp4c	protein phosphatase 4, catalytic subunit	chr7
17312367	4.34	4.63	0.24	0.11	-1.23	0.0085	NM_175399; ENSMUST00000059045; ENSMUST00000167515; BC012277; OTTMUST00000091479; OTTMUST00000091480	Exosc4	exosome component 4	chr15
17353626	3.47	3.76	0.13	0.29	-1.23	0.0089	NM_001270646; ENSMUST00000097619; ENSMUST00000190196; OTTMUST00000124513	Prob1	proline rich basic protein 1	chr18
17527848	4.69	4.99	0.2	0.26	-1.23	0.0093	NM_001040426; NM_172444; XM_006510905; XM_006510906; XM_006510907; ENSMUST00000034829; ENSMUST00000098660; ENSMUST00000126347; ENSMUST00000140824; ENSMUST00000146099; ENSMUST00000171654; BC139329; OTTMUST00000060691; OTTMUST00000060692; OTTMUST00000060693; OTTMUST00000060694; OTTMUST00000060699	Thsd4	thrombospondin, type I, domain containing 4	chr9
17350970	3.43	3.72	0.07	0.22	-1.23	0.0095	NM_020600; OTTMUST00000077751; OTTMUST00000077752; OTTMUST00000077753; OTTMUST00000077754; OTTMUST00000077755	Rps14	ribosomal protein S14	chr18
17427833	2.86	3.16	0.05	0.13	-1.23	0.0103	NM_001126487; XM_006503201; XM_011240561; XM_011240562; XM_011240563; XM_011240564; XM_011240565; XM_011240566; ENSMUST00000106770; ENSMUST00000134160; ENSMUST00000135000; ENSMUST00000142954; ENSMUST00000145044; ENSMUST00000145374; OTTMUST00000018605; OTTMUST00000018607; OTTMUST00000018608; OTTMUST00000018620; OTTMUST00000072396; OTTMUST00000072397	Mroh7	maestro heat-like repeat family member 7	chr4
17278339	2.58	2.87	0.11	0.17	-1.23	0.0111	XM_011244249	LOC105245450	vegetative cell wall protein gp1-like	chr12
17338388	2.73	3.03	0.1	0.2	-1.23	0.0117	NM_001033405; XM_006524440; XM_006524441; XM_006524442; XM_011246502; ENSMUST00000170941; DQ087184; DQ341272	Treml2	triggering receptor expressed on myeloid cells-like 2	chr17
17368422	3.08	3.38	0.16	0.16	-1.23	0.0119	NM_001001322; NM_001290463; NM_001290464; NM_001290465; XM_006498098; XM_006498100; XM_006498103; XM_006498104; XM_011239111; XR_374099; ENSMUST00000014996; ENSMUST00000102891; ENSMUST00000147216; AB071302; AB112362; EU034706; OTTMUST00000027822; OTTMUST00000027823; OTTMUST00000027824	Adamts13	a disintegrin-like and metallopeptidase (reprolysin type) with thrombospondin type 1 motif, 13	chr2
17488535	4.08	4.38	0.08	0.2	-1.23	0.0123	NM_011885; XM_006539908; ENSMUST00000056078; ENSMUST00000165004; ENSMUST00000165246; ENSMUST00000171183; BC012679; BC027522; OTTMUST00000090288; OTTMUST00000090291; OTTMUST00000090292; OTTMUST00000090294	Mrps12	mitochondrial ribosomal protein S12	chr7
17428054	4.46	4.76	0.2	0.18	-1.23	0.0126	NM_024198; ENSMUST00000030332; ENSMUST00000184609; BC003228; OTTMUST00000018751; OTTMUST00000018752	Gpx7	glutathione peroxidase 7	chr4
17262551	4.14	4.45	0.14	0.15	-1.23	0.0126	NM_199299; XM_006534466; XM_006534468; XM_006534469; XM_006534470; XM_011249309; ENSMUST00000020655; ENSMUST00000109090; ENSMUST00000109091; ENSMUST00000151277; BC117856; BC117857; OTTMUST00000012483; OTTMUST00000012484; OTTMUST00000012485; OTTMUST00000041623	Jade2	jade family PHD finger 2	chr11
17493807	6.44	6.74	0.15	0.12	-1.23	0.0136	NM_001163182; NM_001163183; NM_001163184; NM_001163185; NM_001163186; NM_001163187; NM_001291336; NM_013746; XM_006507906; XM_011241826; ENSMUST00000079176; ENSMUST00000107043; ENSMUST00000107044; ENSMUST00000107045; ENSMUST00000107046; ENSMUST00000107047; ENSMUST00000116287; ENSMUST00000135255; ENSMUST00000138830; ENSMUST00000139708; ENSMUST00000151123; AF000272; AF071000; AF100613; AF101053; BC…	Plekhb1	pleckstrin homology domain containing, family B (evectins) member 1	chr7
17361090	2.95	3.25	0.15	0.19	-1.23	0.0157	NM_144869; XM_006531725; XM_006531726; XM_006544894; XM_006544895; XM_011248620; XM_011251510; ENSMUST00000076451; ENSMUST00000180628; ENSMUST00000188771; ENSMUST00000189808; BC021614; BC034269	BC021614	cDNA sequence BC021614	chr19
17285530	1.94	2.24	0.11	0.46	-1.23	0.016	OTTMUST00000134774	Trgj3	T cell receptor gamma joining 3	chr13
17284636	2.46	2.75	0.15	0.17	-1.23	0.0167	OTTMUST00000131347	Ighv8-13	immunoglobulin heavy variable 8-13	chr12
17406514	4.59	4.89	0.13	0.3	-1.23	0.0192	NM_030707; XM_006502369; ENSMUST00000090986; ENSMUST00000146512; AB028174; AF329486; OTTMUST00000068039; OTTMUST00000068040; AF302046; AY506556; AY506557; BC016551	Fcrls	Fc receptor-like S, scavenger receptor	chr3
17430006	7.36	7.66	0.21	0.14	-1.23	0.0196	NM_001145970; NM_144941; XM_006503109; XM_006503110; XM_006503111; XM_006503112; XM_006503113; ENSMUST00000061143; ENSMUST00000106132; ENSMUST00000122129; ENSMUST00000125981; ENSMUST00000131579; ENSMUST00000137382; AK122462; BC016081; BC019977; BC023677; OTTMUST00000021314; OTTMUST00000021315; OTTMUST00000021316; OTTMUST00000021317; OTTMUST00000021318; OTTMUST00000071440	Map7d1	MAP7 domain containing 1	chr4
17513878	4.57	4.86	0.28	0.09	-1.23	0.0202	NM_030176; XM_006531504; XM_006531505; XM_006531506; ENSMUST00000098327; ENSMUST00000166768; AK220503; BC139310; BC139311	Spata2l	spermatogenesis associated 2-like	chr8
17225179	7.44	7.74	0.17	0.12	-1.23	0.022	NM_008801; XM_011247941; ENSMUST00000027444; ENSMUST00000143674; ENSMUST00000146220; ENSMUST00000148683; ENSMUST00000150653; AF039216; BC005636; OTTMUST00000051929; OTTMUST00000051930; OTTMUST00000051931; OTTMUST00000051932; OTTMUST00000078762	Pde6d	phosphodiesterase 6D, cGMP-specific, rod, delta	chr1
17502233	6.62	6.92	0.25	0.12	-1.23	0.0256	NM_011977; XM_006509670; XM_006509671; XM_006509673; XM_006509674; XM_006509675; XM_006509676; XM_006509677; XM_006509678; XR_379042; ENSMUST00000034267; BC028937; U15976	Slc27a1	solute carrier family 27 (fatty acid transporter), member 1	chr8
17517848	6.18	6.47	0.34	0.29	-1.23	0.0263	NM_001162475; NM_001162476; NM_001162479; NM_009291; XM_006510941; XM_006510943; XM_006510944; XM_006510945; XM_006510946; XM_011242695; ENSMUST00000034880; ENSMUST00000085677; ENSMUST00000128021; ENSMUST00000128378; ENSMUST00000133287; ENSMUST00000134450; ENSMUST00000134955; ENSMUST00000136154; ENSMUST00000136338; ENSMUST00000145886; ENSMUST00000147134; ENSMUST00000150820; ENSMUST00000167479; EN…	Stra6	stimulated by retinoic acid gene 6	chr9
17406846	5.26	5.56	0.14	0.18	-1.23	0.0266	NM_144898; ENSMUST00000107494; ENSMUST00000126245; ENSMUST00000128988; ENSMUST00000137243; ENSMUST00000147828; BC008103; BC108354; OTTMUST00000057860; OTTMUST00000057861; OTTMUST00000058139; OTTMUST00000058140; OTTMUST00000058141	Msto1	misato homolog 1 (Drosophila)	chr3
17375396	6.04	6.34	0.13	0.19	-1.23	0.0277	NM_146126; ENSMUST00000110551; BC024124; BC030875; BC092291; OTTMUST00000036985; U27014	Sord	sorbitol dehydrogenase	chr2
17459888	7.44	7.74	0.2	0.13	-1.23	0.0288	NM_001301649; NM_007517; NR_125891; XR_377415; XR_377416; ENSMUST00000092618; ENSMUST00000203123; ENSMUST00000203180; ENSMUST00000203331; ENSMUST00000203749; ENSMUST00000203915; ENSMUST00000204209; ENSMUST00000204343; ENSMUST00000204383; ENSMUST00000204385; ENSMUST00000204510; ENSMUST00000204719; ENSMUST00000204752; ENSMUST00000204761; ENSMUST00000204895; ENSMUST00000205042; ENSMUST00000205152; B…	Aup1	ancient ubiquitous protein 1	chr6
17469919	3.07	3.37	0.1	0.21	-1.23	0.0293	NM_001168256; NM_001168257; NM_144805; XM_006506819; XM_011241509; XM_011241510; XM_011241511; XM_011241512; XM_011241513; ENSMUST00000072933; ENSMUST00000112946; ENSMUST00000127728; ENSMUST00000151849; ENSMUST00000166254; ENSMUST00000170625; BC019416; CT010303; OTTMUST00000059275; OTTMUST00000059276; OTTMUST00000059277; OTTMUST00000139961; OTTMUST00000139962	Tmem40	transmembrane protein 40	chr6
17396228	2.84	3.14	0.13	0.32	-1.23	0.0316	NM_001163536; NM_001163537; NM_025489; XM_006535515; XM_006535516; ENSMUST00000029132; ENSMUST00000118735; ENSMUST00000118968; ENSMUST00000165693; BC049579; OTTMUST00000068805; OTTMUST00000068806; OTTMUST00000068807	Dnajc5b	DnaJ (Hsp40) homolog, subfamily C, member 5 beta	chr3
17383858	9.03	9.33	0.15	0.11	-1.23	0.032	NM_001301737; NM_010065; NR_125959; XM_006497649; XM_006497650; XM_006497651; XM_006497652; XM_006497653; XM_006497654; XM_006497655; XM_006497658; XM_006497659; XM_006497660; XM_006497661; XM_006497662; XR_374055; XR_374057; XR_374058; ENSMUST00000078352; ENSMUST00000091089; ENSMUST00000113350; ENSMUST00000113352; ENSMUST00000113365; ENSMUST00000129156; ENSMUST00000139238; ENSMUST00000139624; EN…	Dnm1	dynamin 1	chr2
17488485	4.1	4.4	0.15	0.26	-1.23	0.0336	NM_001024673; XM_006540121; ENSMUST00000081684; AY869695; BC150796	Ifnl2	interferon lambda 2	chr7
17308046	5.96	6.26	0.17	0.2	-1.23	0.0362	NM_008691; ENSMUST00000022638; ENSMUST00000111089; DQ201636; OTTMUST00000039418; OTTMUST00000047907	Nefm	neurofilament, medium polypeptide	chr14
17521475	5.87	6.16	0.22	0.17	-1.23	0.0366	NM_028369; XM_006511839; ENSMUST00000035202; ENSMUST00000191906; BC048852; BC058717; OTTMUST00000128719; OTTMUST00000128720	Mon1a	MON1 homolog A (yeast)	chr9
17351133	2.27	2.57	0.13	0.2	-1.23	0.0369	NR_045420	Bvht	braveheart long non-coding RNA	chr18
17470711	8.17	8.47	0.17	0.13	-1.23	0.0389	NM_153508; XM_006506031; ENSMUST00000008297; ENSMUST00000112523; ENSMUST00000124998; ENSMUST00000143283; ENSMUST00000147947; ENSMUST00000150774; ENSMUST00000156040; BC041781; BC055054; OTTMUST00000054787; OTTMUST00000054788; OTTMUST00000054789; OTTMUST00000054790; OTTMUST00000054791; OTTMUST00000054792; OTTMUST00000054793	Clstn3	calsyntenin 3	chr6
17455578	3.77	4.07	0.19	0.12	-1.23	0.0442	NM_001163493; NM_146258; XM_006504918; XM_006504920; XM_006504921; XM_006504922; XM_006504923; XM_006504924; XM_006504925; ENSMUST00000062015; ENSMUST00000110483; ENSMUST00000126770; ENSMUST00000129088; ENSMUST00000141117; ENSMUST00000146814; ENSMUST00000201680; ENSMUST00000202111; ENSMUST00000202385; ENSMUST00000202866; BC027830; OTTMUST00000056966; OTTMUST00000056967; OTTMUST00000056968; OTTMUS…	Stard13	StAR-related lipid transfer (START) domain containing 13	chr5
17278321	2.72	3.02	0.19	0.34	-1.23	0.0459	NM_009253; XM_006515637; ENSMUST00000101078; ENSMUST00000168797; BC011158; BC053337; OTTMUST00000090587	Serpina3m	serine (or cysteine) peptidase inhibitor, clade A, member 3M	chr12
17417090	3.83	4.12	0.11	0.31	-1.23	0.0494	NM_001085549; XM_006503276; XM_006503278; XM_011240586; ENSMUST00000094894; OTTMUST00000019403	Trabd2b	TraB domain containing 2B	chr4
17524698	6.21	6.5	0.16	0.16	-1.23	0.0495	NM_009878; XM_006509968; ENSMUST00000086374; BC013898; U19597; U20497	Cdkn2d	cyclin-dependent kinase inhibitor 2D (p19, inhibits CDK4)	chr9
17388733	3.51	3.8	0.1	0.08	-1.22	0.0016	NM_001039150; NM_001039151; NM_001177785; NM_001177786; NM_001177787; NM_009851; XM_006498645; XM_006498646; XM_006498647; XM_006498648; XM_006498649; ENSMUST00000005218; ENSMUST00000060516; ENSMUST00000099673; ENSMUST00000111190; ENSMUST00000111191; ENSMUST00000111192; ENSMUST00000111194; ENSMUST00000111198; ENSMUST00000124624; BC005676; BC051388; CT010324; J05163; M27129; M27130; M30655; OTTMUS…	Cd44	CD44 antigen	chr2
17345728	3.69	3.97	0.13	0.12	-1.22	0.003	NM_001109973; NM_001276390; NM_001276391; NM_010783; XM_006523742; XM_006523743; XM_006523744; XM_006523745; ENSMUST00000035375; ENSMUST00000066368; ENSMUST00000113280; ENSMUST00000125745; ENSMUST00000129360; ENSMUST00000131971; ENSMUST00000132125; ENSMUST00000140234; ENSMUST00000152455; BC006018; BC010259; BC083058; BC085233; OTTMUST00000044322; OTTMUST00000044323; OTTMUST00000044324; OTTMUST000…	Mdfi	MyoD family inhibitor	chr17
17456152	5.69	5.98	0.09	0.11	-1.22	0.004	NM_001277756; NM_016900; ENSMUST00000000058; ENSMUST00000115459; ENSMUST00000115462; AB049604; AB049605; AF141322; BC023095; OTTMUST00000058748; OTTMUST00000058749; OTTMUST00000058750	Cav2	caveolin 2	chr6
17428786	3.92	4.2	0.14	0.07	-1.22	0.0055	NM_009098; ENSMUST00000102696; OTTMUST00000023028	Rps8	ribosomal protein S8	chr4
17301995	2.6	2.9	0.04	0.2	-1.22	0.0059	NM_019775; ENSMUST00000022576; AB021968; AF164524; AF186188; BC089577	Cpb2	carboxypeptidase B2 (plasma)	chr14
17242281	7.01	7.3	0.11	0.1	-1.22	0.0061	NM_001024837; NM_130895; NR_004429; NR_021486; XM_006513062; XM_006513063; XM_006513064; XM_006513065; XM_011243265; ENSMUST00000020496; ENSMUST00000098374; ENSMUST00000105404; ENSMUST00000105406; ENSMUST00000126073; ENSMUST00000144547; ENSMUST00000146319; ENSMUST00000149738; ENSMUST00000150227; ENSMUST00000150512; ENSMUST00000154607; ENSMUST00000155117; ENSMUST00000156583; AF291049; AF403106; AF…	Adarb1	adenosine deaminase, RNA-specific, B1	chr10
17379260	2.86	3.15	0.11	0.09	-1.22	0.0075	NM_001099331; XM_006498522; XM_006498524; ENSMUST00000109416; OTTMUST00000002120	R3hdml	R3H domain containing-like	chr2
17382729	5.8	6.08	0.18	0.08	-1.22	0.0076	NM_001040130; NM_001109993; XM_006498180; ENSMUST00000028308; ENSMUST00000128149; ENSMUST00000132348; ENSMUST00000136952; ENSMUST00000142087; ENSMUST00000150165; ENSMUST00000155893; BC048537; OTTMUST00000029727; OTTMUST00000029728; OTTMUST00000029729; OTTMUST00000029730; OTTMUST00000029731; OTTMUST00000029732; OTTMUST00000029733	Tmem141	transmembrane protein 141	chr2
17343628	4.64	4.93	0.12	0.08	-1.22	0.0079	NM_020581; ENSMUST00000002360; ENSMUST00000173869; ENSMUST00000174858; ENSMUST00000174872; AB054540; AF123261; AF169313; AF278699; BC006611; BC021343; BC025797; KJ650202; OTTMUST00000095930; OTTMUST00000095931; OTTMUST00000095932; OTTMUST00000095933	Angptl4	angiopoietin-like 4	chr17
17412913	3.87	4.15	0.27	0.29	-1.22	0.0088	NM_001163401; NM_001172054; NM_010549; ENSMUST00000098132; ENSMUST00000108040; ENSMUST00000108042; BC057664; OTTMUST00000015311; OTTMUST00000015312; OTTMUST00000015313	Il11ra1	interleukin 11 receptor, alpha chain 1	chr4
17363374	5.15	5.44	0.17	0.16	-1.22	0.0147	NM_017375; ENSMUST00000025631; ENSMUST00000138860; ENSMUST00000156908; BC060986; OTTMUST00000071021; OTTMUST00000071022; OTTMUST00000072505	Ostf1	osteoclast stimulating factor 1	chr19
17310250	4.34	4.63	0.22	0.24	-1.22	0.0152	NM_029341; XM_006520185; XM_006520186; ENSMUST00000042360; BC037621; BC061015	Capsl	calcyphosine-like	chr15
17231482	3.55	3.84	0.34	0.24	-1.22	0.0171	NM_001313969; NM_011702; XM_006512446; XM_006512447; XM_006512448; ENSMUST00000019906; BC089511	Vip	vasoactive intestinal polypeptide	chr10
17321711	3.36	3.65	0.09	0.12	-1.22	0.0174	ENSMUST00000180953	5330439K02Rik	RIKEN cDNA 5330439K02 gene [Source:MGI Symbol;Acc:MGI:1925532]	chr15
17310816	5.07	5.35	0.16	0.2	-1.22	0.0178	NM_181588; XM_006520176; XM_006520177; XM_006520178; ENSMUST00000070918; ENSMUST00000161088; ENSMUST00000162532; BC024580; OTTMUST00000054339; OTTMUST00000054340; OTTMUST00000054341	Cmbl	carboxymethylenebutenolidase-like (Pseudomonas)	chr15
17314987	2.22	2.51	0.15	0.1	-1.22	0.0183	NM_183109; ENSMUST00000096200	Tmprss12	transmembrane (C-terminal) protease, serine 12	chr15
17300381	6.48	6.76	0.25	0.21	-1.22	0.0183	NM_026066; NM_029390; ENSMUST00000037814; AY241867; BC049665; DQ115983	Cmtm5	CKLF-like MARVEL transmembrane domain containing 5	chr14
17530107	4.13	4.42	0.14	0.38	-1.22	0.0184	NM_011440; ENSMUST00000054819; ENSMUST00000183065; BC044735; BC055767; OTTMUST00000116820; OTTMUST00000116821	Sox14	SRY (sex determining region Y)-box 14	chr9
17260668	6.87	7.16	0.16	0.11	-1.22	0.0184	NM_001177629; NM_010345; XM_006514529; XM_011243664; ENSMUST00000093321; ENSMUST00000109653; ENSMUST00000109654; ENSMUST00000124587; ENSMUST00000142877; ENSMUST00000143386; ENSMUST00000143915; ENSMUST00000148254; ENSMUST00000150972; AB106541; AF022072; BC016111; FJ425890; OTTMUST00000011548; OTTMUST00000011549; OTTMUST00000011550; OTTMUST00000011551; OTTMUST00000011552; OTTMUST00000011553; OTTMUS…	Grb10	growth factor receptor bound protein 10	chr11
17254827	6.65	6.93	0.18	0.16	-1.22	0.0185	NM_009296; XM_006532741; XM_006532742; XM_006536451; XM_006536452; BC024391; BC061174; BC087923; BC141092; OTTMUST00000002642; OTTMUST00000002643; OTTMUST00000002654; U43154	Supt4a	suppressor of Ty 4A	chr11
17471850	3.75	4.03	0.13	0.21	-1.22	0.0189	NM_172891; XM_006506131; XM_006506132; ENSMUST00000049150; ENSMUST00000121078; ENSMUST00000135859; ENSMUST00000145390; ENSMUST00000204371; AY563053; BC150724; OTTMUST00000066935; OTTMUST00000066936; OTTMUST00000083761; OTTMUST00000083762; OTTMUST00000140090	Styk1	serine/threonine/tyrosine kinase 1	chr6
17428698	2.33	2.62	0.17	0.12	-1.22	0.02	NR_040442	AV051173	expressed sequence AV051173	chr4
17249301	4.47	4.75	0.25	0.25	-1.22	0.0201	NM_153393; XM_011248983; ENSMUST00000102765; ENSMUST00000151098; AF410792; OTTMUST00000012461; OTTMUST00000012462	Col23a1	collagen, type XXIII, alpha 1	chr11
17353962	4.61	4.89	0.3	0.28	-1.22	0.0216	NM_010197; XM_006525641; XM_006525642; XM_006525644; XM_006525645; XM_006525647; XM_006525648; XM_006525649; XM_011246841; XM_011246842; XM_011246843; ENSMUST00000040647; ENSMUST00000115582; ENSMUST00000117566; ENSMUST00000131348; ENSMUST00000134864; ENSMUST00000139972; ENSMUST00000147607; BC037601; M30641; OTTMUST00000048206; OTTMUST00000048207; OTTMUST00000048208; OTTMUST00000048209; OTTMUST000…	Fgf1	fibroblast growth factor 1	chr18
17377638	2.76	3.05	0.14	0.27	-1.22	0.0219	NM_009641; ENSMUST00000028955; AF113707; BC129965; BC129966; OTTMUST00000037663	Angpt4	angiopoietin 4	chr2
17286973	5.26	5.54	0.28	0.06	-1.22	0.022	NM_025508; XM_011244408; ENSMUST00000000260; ENSMUST00000128873; ENSMUST00000129176; BC010827; OTTMUST00000056909; OTTMUST00000056910; OTTMUST00000056911	Gmpr	guanosine monophosphate reductase	chr13
17356028	3.46	3.74	0.29	0.17	-1.22	0.0222	NM_001177438; XM_006531842; XM_006531843; ENSMUST00000143380; OTTMUST00000084856	Aldh3b2; Aldh3b3	aldehyde dehydrogenase 3 family, member B2; aldehyde dehydrogenase 3 family, member B3	chr19
17353219	8.59	8.88	0.22	0.15	-1.22	0.0225	NM_009065; ENSMUST00000082070; ENSMUST00000139924; ENSMUST00000153060; ENSMUST00000153196; BC018267; OTTMUST00000082578; OTTMUST00000082579; OTTMUST00000082580; OTTMUST00000082581; U71202; AF084463	Rit2	Ras-like without CAAX 2	chr18
17361435	3.36	3.65	0.2	0.17	-1.22	0.0238	NM_153553; XM_006531720; XM_006531721; XM_011248619; ENSMUST00000056129; AB049835; AY730724; BC129861	Npas4	neuronal PAS domain protein 4	chr19
17446253	6.89	7.17	0.13	0.18	-1.22	0.0254	NM_001190443; NM_013853; XM_006535726; XM_006535727; ENSMUST00000030795; BC003300; OTTMUST00000133678	Abcf2	ATP-binding cassette, sub-family F (GCN20), member 2	chr5
17400599	7.38	7.67	0.2	0.28	-1.22	0.0255	NM_001009935; NM_023719; ENSMUST00000049093; ENSMUST00000074519; ENSMUST00000128221; ENSMUST00000144639; ENSMUST00000151832; ENSMUST00000196871; AF173681; AF282826; BC011212; BC031850; OTTMUST00000050413; OTTMUST00000050414; OTTMUST00000050415; OTTMUST00000050416; OTTMUST00000050417; OTTMUST00000132827	Txnip	thioredoxin interacting protein	chr3
17236882	7.24	7.52	0.28	0.11	-1.22	0.0274	NM_026268; ENSMUST00000020118; BC003869	Dusp6	dual specificity phosphatase 6	chr10
17435570	5.34	5.63	0.24	0.21	-1.22	0.0335	NM_008314; XM_006535631; ENSMUST00000036227; BC115911; BC116654; OTTMUST00000134509	Htr5a	5-hydroxytryptamine (serotonin) receptor 5A	chr5
17430799	5.03	5.31	0.19	0.22	-1.22	0.0352	NM_027925; XM_006539180; XM_011250332; XM_011250333; XM_011250334; ENSMUST00000030730; ENSMUST00000105960; ENSMUST00000105962; ENSMUST00000125513; ENSMUST00000127402; ENSMUST00000131524; ENSMUST00000137520; ENSMUST00000141317; ENSMUST00000144387; ENSMUST00000146166; ENSMUST00000147652; ENSMUST00000150959; BC048840; BC055454; OTTMUST00000021958; OTTMUST00000021959; OTTMUST00000021960; OTTMUST00000…	Trnau1ap	tRNA selenocysteine 1 associated protein 1	chr4
17538852	5.44	5.73	0.14	0.17	-1.22	0.0353	NM_016763; ENSMUST00000026289; ENSMUST00000112617; ENSMUST00000140804; ENSMUST00000151200; AF233685; BC027517; OTTMUST00000046984; OTTMUST00000046985; OTTMUST00000046986; OTTMUST00000046987; U96116	Hsd17b10	hydroxysteroid (17-beta) dehydrogenase 10	chrX
17330742	6.62	6.91	0.25	0.15	-1.22	0.0357	NM_001134480; ENSMUST00000130481; BC151059; BC151063; OTTMUST00000060858	Plcxd2	phosphatidylinositol-specific phospholipase C, X domain containing 2	chr16
17307791	4.77	5.06	0.15	0.26	-1.22	0.0368	NM_172604; ENSMUST00000042046; BC051636	Scara3	scavenger receptor class A, member 3	chr14
17407116	5.31	5.6	0.23	0.13	-1.22	0.0372	NM_016904; ENSMUST00000029679; ENSMUST00000107422; AB025409; BC076579; OTTMUST00000052412; OTTMUST00000052414	Cks1b	CDC28 protein kinase 1b	chr3
17356811	5.23	5.52	0.2	0.15	-1.22	0.0375	NM_001291787; NM_009006; NR_117093; XM_006531755; XM_006531756; XM_006531757; XM_006531758; XM_006531760; XM_011248631; ENSMUST00000025897; ENSMUST00000123468; ENSMUST00000124333; ENSMUST00000124556; ENSMUST00000126841; ENSMUST00000127809; ENSMUST00000128170; ENSMUST00000130382; ENSMUST00000133696; ENSMUST00000134307; ENSMUST00000137095; ENSMUST00000140098; ENSMUST00000142496; ENSMUST00000142862;…	Map4k2	mitogen-activated protein kinase kinase kinase kinase 2	chr19
17368920	6.01	6.29	0.14	0.15	-1.22	0.0378	NM_026615; ENSMUST00000091142; ENSMUST00000123021; ENSMUST00000130542; ENSMUST00000147325; ENSMUST00000149379; ENSMUST00000156944; BC026994; BC060255; OTTMUST00000030242; OTTMUST00000030243; OTTMUST00000030244; OTTMUST00000030245; OTTMUST00000030246; OTTMUST00000030247	Urm1	ubiquitin related modifier 1 homolog (S. cerevisiae)	chr2
17283380	4.91	5.2	0.27	0.13	-1.22	0.0381	NM_011812; XM_006515864; XM_006515865; XM_006515866; ENSMUST00000021603; AF112151; BC006636	Fbln5	fibulin 5	chr12
17453043	4.33	4.61	0.2	0.17	-1.22	0.0403	NM_172885; XM_006504306; ENSMUST00000044441; ENSMUST00000200136; ENSMUST00000200316; BC140953; OTTMUST00000094473; OTTMUST00000136709; OTTMUST00000136710	Tmem132d	transmembrane protein 132D	chr5
17279858	6.83	7.12	0.14	0.15	-1.22	0.041	NM_016863; XM_006514974; ENSMUST00000020964; AB107918; AB285017; AF060872; BC061121	Fkbp1b	FK506 binding protein 1b	chr12
17395801	2.94	3.22	0.14	0.29	-1.22	0.045	NM_183162; XM_006500599; XM_006500600; XM_006500601; ENSMUST00000094203; ENSMUST00000108831; ENSMUST00000121484; ENSMUST00000149417; ENSMUST00000155049; AB201714; AK173259; BC052532; OTTMUST00000040045; OTTMUST00000040046; OTTMUST00000040047; OTTMUST00000040050	Helz2	helicase with zinc finger 2, transcriptional coactivator	chr2
17520063	3.74	4.02	0.2	0.16	-1.22	0.0456	NM_001101482; NM_001177731; XM_006511173; XM_006511174; XM_006511175; XM_006511176; XM_006511177; XM_006511178; XM_006511179; XM_006511180; ENSMUST00000049457; ENSMUST00000113149; ENSMUST00000179313; OTTMUST00000059576; OTTMUST00000059577; OTTMUST00000059578	Mrap2	melanocortin 2 receptor accessory protein 2	chr9
17469814	6.41	6.69	0.2	0.17	-1.22	0.0456	NM_001036684; NM_009723; XM_011241161; XM_011241162; XM_011241163; XM_011241164; XM_011241165; XM_011241166; XM_011241167; XM_011241168; XM_011241169; XM_011241170; XR_868849; XR_868850; ENSMUST00000089003; ENSMUST00000101044; ENSMUST00000101045; ENSMUST00000135199; ENSMUST00000144507; ENSMUST00000152831; ENSMUST00000154738; ENSMUST00000205052; AB030737; AB030738; AF053471; BC075643; DQ406821; DQ…	Atp2b2	ATPase, Ca++ transporting, plasma membrane 2	chr6
17276831	2.79	3.08	0.2	0.31	-1.22	0.0461	NR_045490	2310002D06Rik	RIKEN cDNA 2310002D06 gene	chr12
17221117	4.34	4.62	0.21	0.15	-1.22	0.0471	ENSMUST00000097832; ENSMUST00000191825	4732440D04Rik	RIKEN cDNA 4732440D04 gene [Source:MGI Symbol;Acc:MGI:3604103]	chr1
17516385	3.8	4.09	0.35	0.14	-1.22	0.0491	NM_178245; XM_006510306; XM_006510308; XM_006510309; ENSMUST00000067375; AY233396; BC104386; BC104387; OTTMUST00000067876	Bsx	brain specific homeobox	chr9
17374871	3.12	3.4	0.18	0.19	-1.22	0.0498	NM_146125; XM_006499268; ENSMUST00000028758; BC027291; OTTMUST00000039556	Itpka	inositol 1,4,5-trisphosphate 3-kinase A	chr2
17532509	6.4	6.67	0.1	0.16	-1.21	0.0023	NM_139142; ENSMUST00000040960; ENSMUST00000170591; ENSMUST00000171647; AJ428067; BC118933; OTTMUST00000092800; OTTMUST00000092801; OTTMUST00000092802	Slc6a20a	solute carrier family 6 (neurotransmitter transporter), member 20A	chr9
17484409	6.59	6.86	0.11	0.12	-1.21	0.0025	NM_177469; XM_006536203; ENSMUST00000026548; ENSMUST00000129454; ENSMUST00000137584; BC056493	Adgra1	adhesion G protein-coupled receptor A1	chr7
17514541	2.84	3.12	0.07	0.14	-1.21	0.0035	NM_019471; ENSMUST00000034488; BC130027; Y13185	Mmp10	matrix metallopeptidase 10	chr9
17214380	2.71	2.98	0.2	0.12	-1.21	0.0045	NM_009526; XM_006495887; XM_006495888; XM_006495889; ENSMUST00000006716; ENSMUST00000189544; BC048700; M89800; OTTMUST00000123853; OTTMUST00000123854	Wnt6	wingless-type MMTV integration site family, member 6	chr1
17533282	6.48	6.76	0.14	0.08	-1.21	0.0055	NM_001166635; NM_026524; ENSMUST00000008179; ENSMUST00000115524; ENSMUST00000125623; ENSMUST00000144356; ENSMUST00000156321; AY263385; BC004014; BC010778; BC052899; CT010221; OTTMUST00000040591; OTTMUST00000040742; OTTMUST00000040870; OTTMUST00000040871; OTTMUST00000040872	Mid1ip1	Mid1 interacting protein 1 (gastrulation specific G12-like (zebrafish))	chrX
17278398	2.94	3.21	0.17	0.08	-1.21	0.0059	NM_009747; XM_006515442; XM_011243991; ENSMUST00000001652; BC137755; BC137756	Bdkrb2	bradykinin receptor, beta 2	chr12
17246368	5.26	5.53	0.12	0.1	-1.21	0.0068	NM_015740; XM_006513229; ENSMUST00000135161; BC034662; OTTMUST00000084119; OTTMUST00000084120; OTTMUST00000084121; OTTMUST00000084122; OTTMUST00000084123; OTTMUST00000084124	Bloc1s1; Rdh5	biogenesis of lysosomal organelles complex-1, subunit 1; retinol dehydrogenase 5	chr10
17527542	3.61	3.88	0.2	0.18	-1.21	0.0077	NM_146223; ENSMUST00000045068; AY264290; BC016632; BC024854; BC033343	Cplx3	complexin 3	chr9
17347680	5.55	5.82	0.23	0.21	-1.21	0.0087	NM_001001806; ENSMUST00000060366; BC139416; M58564; OTTMUST00000047765	Zfp36l2	zinc finger protein 36, C3H type-like 2	chr17
17327544	3.01	3.28	0.12	0.1	-1.21	0.0101	NM_019517; XM_006523068; ENSMUST00000047275; AF216310; BC120773; BC131947	Bace2	beta-site APP-cleaving enzyme 2	chr16
17331767	4.49	4.76	0.18	0.12	-1.21	0.0114	NM_016924; ENSMUST00000039101; ENSMUST00000152430; AF177771; BC002143; OTTMUST00000047548; OTTMUST00000047549	Rwdd2b	RWD domain containing 2B	chr16
17284349	5.04	5.32	0.17	0.1	-1.21	0.0125	AF052834; AF052835; BC018315; BC053409; BC096667; BC098504; BC099618; OTTMUST00000130077; OTTMUST00000130088	Ighm	immunoglobulin heavy constant mu	chr12
17477116	5.45	5.72	0.16	0.14	-1.21	0.0126	NM_026695; NR_075104; ENSMUST00000004729; ENSMUST00000143096; ENSMUST00000155468; BC049237; BC069877; OTTMUST00000056407; OTTMUST00000056408; OTTMUST00000056409	Etfb	electron transferring flavoprotein, beta polypeptide	chr7
17499102	2.49	2.77	0.1	0.21	-1.21	0.014	NM_024279; XM_006508929; ENSMUST00000010579; BC048522	Spaca7	sperm acrosome associated 7	chr8
17356356	3.85	4.12	0.13	0.11	-1.21	0.0146	NM_145495; XM_006531709; XM_006531710; XM_006531711; XM_006531712; XM_006531713; XM_006531714; XM_006531715; XM_006531716; XM_006531717; XM_006531718; XM_006531719; ENSMUST00000025818; BC011277	Rin1	Ras and Rab interactor 1	chr19
17312551	4.78	5.05	0.16	0.08	-1.21	0.0158	NM_033371; XM_006521467; XR_384049; XR_384050; XR_384051; ENSMUST00000037551; ENSMUST00000127674; ENSMUST00000129396; ENSMUST00000134449; ENSMUST00000135388; ENSMUST00000138951; ENSMUST00000140730; ENSMUST00000143274; ENSMUST00000150399; ENSMUST00000156920; BC033318; BC057450; BC096620; OTTMUST00000081459; OTTMUST00000081460; OTTMUST00000081461; OTTMUST00000081462; OTTMUST00000081463; OTTMUST0000…	Ppp1r16a	protein phosphatase 1, regulatory (inhibitor) subunit 16A	chr15
17243379	3.13	3.41	0.1	0.15	-1.21	0.0172	NM_010102; ENSMUST00000053646; BC107000	S1pr4	sphingosine-1-phosphate receptor 4	chr10
17313647	3.07	3.34	0.17	0.25	-1.21	0.0174	NM_007546; XM_006520353; XM_006520354; XM_006520355; XM_006520356; XM_006520357; ENSMUST00000016902; AF048838; BC003732	Bik	BCL2-interacting killer	chr15
17501170	2.51	2.78	0.06	0.21	-1.21	0.0178	NM_029569; XM_006509519; XM_006509520; ENSMUST00000033918; AF398966; BC108405; BC120851; BC132007	Asb5	ankyrin repeat and SOCs box-containing 5	chr8
17237515	2.84	3.12	0.09	0.23	-1.21	0.0217	NR_027846; NR_027847	D630029K05Rik	RIKEN cDNA D630029K05 gene	chr10
17459960	3.51	3.79	0.1	0.22	-1.21	0.0227	NM_001136227; NM_009106; NM_133641; XM_006505805; XM_006505806; XM_006505807; XM_006505808; XM_006505809; XM_006505810; XM_006505811; XM_006505812; XM_006505813; ENSMUST00000065512; ENSMUST00000087938; ENSMUST00000121093; ENSMUST00000129316; ENSMUST00000130622; ENSMUST00000133226; ENSMUST00000135490; ENSMUST00000203183; BC013820; OTTMUST00000066648; OTTMUST00000066649; OTTMUST00000066650; OTTMUST…	Rtkn	rhotekin	chr6
17514623	3.71	3.98	0.04	0.14	-1.21	0.0232	NM_001282086; NM_001282087; NM_013838; XM_006509849; XM_006509850; XM_011242359; XM_011242360; ENSMUST00000050433; AF057748; BC067391; BC068310; BC141131; U49069	Trpc6	transient receptor potential cation channel, subfamily C, member 6	chr9
17241731	4.76	5.04	0.15	0.18	-1.21	0.0242	NM_031397; XM_006514341; ENSMUST00000014473; ENSMUST00000131445; ENSMUST00000143791; ENSMUST00000144740; AF319464; BC111523; OTTMUST00000060990; OTTMUST00000061087; OTTMUST00000061088; OTTMUST00000061090	Bicc1	bicaudal C homolog 1 (Drosophila)	chr10
17462430	2.99	3.26	0.17	0.17	-1.21	0.0243	NM_017379; ENSMUST00000032233; BC017631; GU591980; OTTMUST00000052759	Tuba8	tubulin, alpha 8	chr6
17469705	6.51	6.79	0.1	0.13	-1.21	0.0261	NM_133926; ENSMUST00000032409; ENSMUST00000149497; ENSMUST00000153067; ENSMUST00000155543; ENSMUST00000156512; ENSMUST00000156853; BC014825; OTTMUST00000053683; OTTMUST00000053685; OTTMUST00000053687; OTTMUST00000053688; OTTMUST00000053689; OTTMUST00000139674; BC069882	Camk1	calcium/calmodulin-dependent protein kinase I	chr6
17480928	5.26	5.53	0.16	0.11	-1.21	0.0264	NM_009191; XM_006507488; XM_006507489; XM_011241702; XM_011241703; ENSMUST00000001884; ENSMUST00000106998; ENSMUST00000123870; ENSMUST00000136193; ENSMUST00000137214; ENSMUST00000142803; ENSMUST00000147439; ENSMUST00000150355; ENSMUST00000150832; ENSMUST00000153473; BC048175; OTTMUST00000052884; OTTMUST00000052885; OTTMUST00000052886; OTTMUST00000052887; OTTMUST00000052889; OTTMUST00000052890; OT…	Clpb	ClpB caseinolytic peptidase B	chr7
17245895	3.02	3.29	0.11	0.16	-1.21	0.0281	NM_010565; ENSMUST00000026472; BC026140; U95962	Inhbc	inhibin beta-C	chr10
17372614	5.02	5.29	0.13	0.14	-1.21	0.0284	NM_013899; ENSMUST00000028470; ENSMUST00000111631; AF150090; OTTMUST00000032891; OTTMUST00000032892; BC031448	Timm10	translocase of inner mitochondrial membrane 10	chr2
17508188	3.02	3.29	0.17	0.18	-1.21	0.0284	NM_001293690; NM_008324; ENSMUST00000033956; ENSMUST00000110667; BC049931; M69109; OTTMUST00000048915; OTTMUST00000048916	Ido1	indoleamine 2,3-dioxygenase 1	chr8
17484789	3.75	4.03	0.16	0.12	-1.21	0.0291	NM_025886; XM_006536226; XM_006536227; XM_006536228; ENSMUST00000046890; ENSMUST00000127613; ENSMUST00000133763; ENSMUST00000141804; ENSMUST00000148975; ENSMUST00000149548; ENSMUST00000153081; BC011131; OTTMUST00000056147; OTTMUST00000056148; OTTMUST00000056149; OTTMUST00000056150; OTTMUST00000056151; OTTMUST00000056152; OTTMUST00000056153	Rassf7	Ras association (RalGDS/AF-6) domain family (N-terminal) member 7	chr7
17359858	5.11	5.38	0.12	0.23	-1.21	0.0295	NM_172639; XM_006527006; XM_011247238; ENSMUST00000047057; ENSMUST00000161373; BC027559	Dpcd	deleted in primary ciliary dyskinesia	chr19
17452719	4.92	5.19	0.23	0.19	-1.21	0.0299	NM_019875; XM_011248232; ENSMUST00000031354; ENSMUST00000126856; ENSMUST00000126970; ENSMUST00000141510; ENSMUST00000148392; ENSMUST00000153433; AB045382; AF216495; BC053014; OTTMUST00000071582; OTTMUST00000071583; OTTMUST00000071584; OTTMUST00000071585; OTTMUST00000071586; OTTMUST00000071587	Abcb9	ATP-binding cassette, sub-family B (MDR/TAP), member 9	chr5
17239113	6.82	7.09	0.2	0.15	-1.21	0.0301	NM_175155; XM_006512837; XM_006512839; XM_006512840; XM_006512841; XM_011243205; ENSMUST00000015449; AJ507736	Sash1	SAM and SH3 domain containing 1	chr10
17469116	3.58	3.86	0.26	0.09	-1.21	0.0321	NM_009426; ENSMUST00000006046; BC053493; OTTMUST00000059849; X59387	Trh	thyrotropin releasing hormone	chr6
17299922	3.24	3.51	0.13	0.14	-1.21	0.0332	OTTMUST00000133618; OTTMUST00000133811	Trav4d-3; Trav4n-3	T cell receptor alpha variable 4D-3; T cell receptor alpha variable 4N-3	chr14
17459983	5.24	5.51	0.13	0.18	-1.21	0.0341	NM_027948; ENSMUST00000032106; ENSMUST00000203203; BC126949	1700003E16Rik	RIKEN cDNA 1700003E16 gene	chr6
17232178	2.36	2.64	0.18	0.14	-1.21	0.0346	NM_001008429; ENSMUST00000045152; BC139171; BC139172; OTTMUST00000046020	Taar3	trace amine-associated receptor 3	chr10
17407578	3.7	3.98	0.2	0.24	-1.21	0.0347	NM_001293728; NM_011656; XM_006501307; XM_006501308; ENSMUST00000006123; ENSMUST00000196496; ENSMUST00000196655; ENSMUST00000196733; ENSMUST00000198456; ENSMUST00000200407; AF047704; BC019213; OTTMUST00000046715; OTTMUST00000046716; OTTMUST00000046717; OTTMUST00000055691; OTTMUST00000065899; OTTMUST00000131170	Tuft1	tuftelin 1	chr3
17334495	6.25	6.53	0.12	0.26	-1.21	0.0362	NM_019730; ENSMUST00000024978; ENSMUST00000125532; ENSMUST00000145688; ENSMUST00000150500; ENSMUST00000154236; ENSMUST00000154321; AF153449; AF288689; BC028503; OTTMUST00000075445; OTTMUST00000075447; OTTMUST00000075457; OTTMUST00000075458; OTTMUST00000075459; OTTMUST00000075460	Nme3; Mrps34	NME/NM23 nucleoside diphosphate kinase 3; mitochondrial ribosomal protein S34	chr17
17388089	4.46	4.73	0.23	0.16	-1.21	0.0364	NM_025576; BC026750	Ptpmt1	protein tyrosine phosphatase, mitochondrial 1	chr2
17353267	5.79	6.07	0.21	0.26	-1.21	0.0365	NM_001025381; ENSMUST00000064016; BC070439; OTTMUST00000058649	Gpr17	G protein-coupled receptor 17	chr18
17336245	5.4	5.68	0.29	0.13	-1.21	0.0365	NM_009059; XM_006523910; XM_006523911; XM_006525353; XM_006525354; XM_011239060; XM_011239079; XM_011246330; XM_011246331; XM_011246332; XM_011251299; XM_011251300; XM_011251367; XM_011251368; XM_011251369; XR_385304; XR_385941; ENSMUST00000047503; ENSMUST00000172468; ENSMUST00000173153; ENSMUST00000173258; ENSMUST00000173266; ENSMUST00000173284; ENSMUST00000173379; ENSMUST00000173502; ENSMUST000…	Rgl2	ral guanine nucleotide dissociation stimulator-like 2	chr17
17394063	3.73	4	0.21	0.24	-1.21	0.0382	NM_001272052; NM_007398; ENSMUST00000017841; ENSMUST00000156939; AF483480; AF483481; BC002075; CT010224; CT010255; M10319; OTTMUST00000002247; OTTMUST00000002248	Ada	adenosine deaminase	chr2
17362121	2.68	2.96	0.2	0.13	-1.21	0.039	NM_001039494; ENSMUST00000057716; BC048452; BC061075; BC172038; BC172041	Tex40	testis expressed 40	chr19
17467345	2.34	2.61	0.13	0.25	-1.21	0.0392	NM_144548; ENSMUST00000118364; AF461423; BC112425; OTTMUST00000074102	Il23r	interleukin 23 receptor	chr6
17342376	6.19	6.47	0.25	0.16	-1.21	0.042	NM_001285982; NM_001285984; NM_145410; XM_006524018; XM_011246360; ENSMUST00000072735; BC008155; BC096050	Fam173a	family with sequence similarity 173, member A	chr17
17371011	2.94	3.22	0.22	0.1	-1.21	0.0421	NM_029723; ENSMUST00000028369; ENSMUST00000144415; BC063096; BC116916; BC116920; OTTMUST00000030305; OTTMUST00000030306	Dapl1	death associated protein-like 1	chr2
17509899	7.24	7.52	0.13	0.22	-1.21	0.0426	NM_023312; XM_006509728; XM_006509729; XM_006509730; XM_006509733; XM_011242321; ENSMUST00000110167; AF286698; BC034899; BC037149; BC055435	Ndufa13	NADH dehydrogenase (ubiquinone) 1 alpha subcomplex, 13	chr8
17470829	2.48	2.75	0.2	0.32	-1.21	0.0435	NR_024201; ENSMUST00000004389; OTTMUST00000055867	Rnu7; Grcc10	U7 small nuclear RNA; gene rich cluster, C10 gene	chr6
17459989	6.92	7.2	0.17	0.08	-1.21	0.0436	NM_001198866; NM_001198867; NM_007835; XM_006505485; XM_006505486; XM_006505487; XM_006505488; XM_006505489; XM_006505490; XM_006505491; XM_006505492; XM_006505493; XM_006505494; XM_006505495; XM_006505496; ENSMUST00000077407; ENSMUST00000113907; ENSMUST00000113913; ENSMUST00000113918; ENSMUST00000113919; ENSMUST00000127824; ENSMUST00000130212; ENSMUST00000130917; ENSMUST00000141680; ENSMUST00000…	Dctn1	dynactin 1	chr6
17336502	3.26	3.54	0.13	0.25	-1.21	0.0441	NM_010382; ENSMUST00000074557; M36939; M36940; M73959; OTTMUST00000095581; U28489; U28490; X52642; BC132163; BC132165; D90032; M11355; M12826	H2-Eb1	histocompatibility 2, class II antigen E beta	chr17
17248426	5.47	5.74	0.26	0.14	-1.21	0.0449	NM_011412; ENSMUST00000069837; ENSMUST00000124438; ENSMUST00000153098; ENSMUST00000156571; BC150780; OTTMUST00000012061; OTTMUST00000012062; OTTMUST00000012063; OTTMUST00000012064	Slit3	slit homolog 3 (Drosophila)	chr11
17521178	3.8	4.08	0.21	0.18	-1.21	0.046	NM_027354; XM_006511830; XM_006511831; ENSMUST00000072206; ENSMUST00000188660; ENSMUST00000189325; ENSMUST00000191434; BC034901; OTTMUST00000125993; OTTMUST00000125994; OTTMUST00000125995; OTTMUST00000126511; ENSMUST00000186366; OTTMUST00000125996	Poc1a	POC1 centriolar protein homolog A (Chlamydomonas)	chr9
17219222	3.65	3.92	0.15	0.17	-1.21	0.0469	NM_001315499; NM_001315500; NM_008623; ENSMUST00000070758; ENSMUST00000111334; ENSMUST00000125565; ENSMUST00000149352; BC139139; BC141226; OTTMUST00000051092; OTTMUST00000051093; OTTMUST00000051094; OTTMUST00000051095	Mpz	myelin protein zero	chr1
17288548	3.99	4.26	0.21	0.13	-1.21	0.0481	NM_011390; XM_006517170; XM_006517171; XM_006517172; XM_006517173; XM_006517174; XM_006517175; XM_011244500; ENSMUST00000017900; AF087436; BC141107	Slc12a7	solute carrier family 12, member 7	chr13
17543529	4.79	5.07	0.32	0.16	-1.21	0.0483	NM_001301840; NM_007515; XM_006527753; XM_011247510; XM_011247511; XM_011247512; XM_011247513; XM_011247514; ENSMUST00000073927; ENSMUST00000101362; ENSMUST00000113710; ENSMUST00000126282; ENSMUST00000138162; ENSMUST00000144410; ENSMUST00000151922; BC050195; OTTMUST00000044207; OTTMUST00000044208; OTTMUST00000044209; OTTMUST00000044535; OTTMUST00000044536; OTTMUST00000078109; U70859	Slc7a3	solute carrier family 7 (cationic amino acid transporter, y+ system), member 3	chrX
17338071	4.97	5.25	0.21	0.18	-1.21	0.0498	NM_001286013; NM_001286028; XM_006523388; XM_006523389; XM_011246235; ENSMUST00000061722; ENSMUST00000166280; ENSMUST00000166617; ENSMUST00000170271; ENSMUST00000188223; AB011019; BC118057; BC122518; OTTMUST00000092748; OTTMUST00000092749; OTTMUST00000092750; OTTMUST00000092751	Dlk2	delta-like 2 homolog (Drosophila)	chr17
17408336	2.12	2.39	0.02	0.09	-1.2	0.0013	NM_001012306; NM_001161742; NM_001161743; NM_001161744; NM_001161745; XM_006501041; XM_006501042; XM_011240026; ENSMUST00000090743; ENSMUST00000094050; ENSMUST00000107018; ENSMUST00000107019; ENSMUST00000146196; BC089581; OTTMUST00000015502; OTTMUST00000134285; OTTMUST00000134286	Hsd3b3	hydroxy-delta-5-steroid dehydrogenase, 3 beta- and steroid delta-isomerase 3	chr3
17454345	5.63	5.9	0.05	0.02	-1.2	0.0016	NM_008808; XM_006504658; XM_006504659; XM_011240970; XM_011240971; ENSMUST00000046901; ENSMUST00000076095; ENSMUST00000110896; ENSMUST00000110897; ENSMUST00000124080; ENSMUST00000132051; ENSMUST00000144934; AY324648; BC003817; M29464; OTTMUST00000061873; OTTMUST00000061887; OTTMUST00000061888; OTTMUST00000061889; OTTMUST00000061890; OTTMUST00000061891; OTTMUST00000061892	Pdgfa	platelet derived growth factor, alpha	chr5
17538575	3.52	3.78	0.07	0.07	-1.2	0.0028	NM_001102446; NM_009653; ENSMUST00000066337; ENSMUST00000112715; ENSMUST00000134670; ENSMUST00000142474; BC024575; BC150870; M63244; OTTMUST00000045893; OTTMUST00000045894; OTTMUST00000045895; OTTMUST00000045896	Alas2	aminolevulinic acid synthase 2, erythroid	chrX
17394538	8.41	8.67	0.03	0.07	-1.2	0.0032	NM_001252578; NM_001252579; NM_028072; XM_006500209; XM_006500210; XM_006500211; ENSMUST00000088086; ENSMUST00000109249; ENSMUST00000125503; ENSMUST00000133395; ENSMUST00000139266; ENSMUST00000143996; ENSMUST00000146497; AY101177; BC027238; BC141086; OTTMUST00000002215; OTTMUST00000002216; OTTMUST00000002217; OTTMUST00000038600; OTTMUST00000038601; OTTMUST00000038602; OTTMUST00000038603	Sulf2	sulfatase 2	chr2
17318350	4.87	5.13	0.21	0.11	-1.2	0.0063	NM_001163540; NM_001163542; NM_001163549; NM_001164203; NM_011117; NM_201385; NM_201386; NM_201387; NM_201388; NM_201389; NM_201390; NM_201391; NM_201392; NM_201393; NM_201394; ENSMUST00000023226; ENSMUST00000054449; ENSMUST00000071869; ENSMUST00000072692; ENSMUST00000073418; ENSMUST00000074834; ENSMUST00000076442; ENSMUST00000080857; ENSMUST00000089610; ENSMUST00000165135; ENSMUST00000165210; EN…	Plec	plectin	chr15
17220204	5.26	5.52	0.17	0.11	-1.2	0.0091	NM_133705; ENSMUST00000027802; ENSMUST00000194026; ENSMUST00000194253; ENSMUST00000195270; BC006882; OTTMUST00000128030; OTTMUST00000128031; OTTMUST00000128032; OTTMUST00000128033	Pycr2	pyrroline-5-carboxylate reductase family, member 2	chr1
17487381	6	6.27	0.14	0.04	-1.2	0.0101	NM_001305819; NM_001305843; NM_001305844; NM_009696; ENSMUST00000003066; ENSMUST00000167646; ENSMUST00000172808; ENSMUST00000172983; ENSMUST00000173739; ENSMUST00000174064; ENSMUST00000174144; ENSMUST00000174191; ENSMUST00000174355; ENSMUST00000174710; BC028816; BC083351; CT010212; CT010356; M12414; OTTMUST00000098456; OTTMUST00000098457; OTTMUST00000098458; OTTMUST00000098459; OTTMUST00000098460…	Apoe	apolipoprotein E	chr7
17362708	4.81	5.08	0.13	0.02	-1.2	0.0104	NM_001302218; NM_028411; NR_126092; XM_011247366; XM_011247367; ENSMUST00000025568; BC058237; BC107026; BC132574; BC132578	Tmem138	transmembrane protein 138	chr19
17370977	7.42	7.68	0.1	0.03	-1.2	0.011	NM_026361; NM_175464; XM_006499171; XM_006499172; XM_006499173; XM_006499175; XM_006499176; XM_006499177; XM_006499178; XM_006499179; XM_006499180; XM_011239441; XM_011239442; ENSMUST00000037903; ENSMUST00000102754; ENSMUST00000112577; ENSMUST00000123908; ENSMUST00000124127; ENSMUST00000124725; ENSMUST00000126749; ENSMUST00000151452; ENSMUST00000168631; ENSMUST00000183359; ENSMUST00000183625; ENS…	Pkp4	plakophilin 4	chr2
17346923	2.18	2.44	0.09	0.2	-1.2	0.0122	NR_045428	2410021H03Rik	RIKEN cDNA 2410021H03 gene	chr17
17447331	3.4	3.66	0.18	0.14	-1.2	0.0125	NM_153107; ENSMUST00000038676; ENSMUST00000132959; AF356844; OTTMUST00000059557; OTTMUST00000059558	Cpz	carboxypeptidase Z	chr5
17268120	6.06	6.33	0.15	0.15	-1.2	0.0129	NM_133667; XM_006532457; ENSMUST00000038431; ENSMUST00000126730; ENSMUST00000129262; ENSMUST00000141712; ENSMUST00000155857; AF267660; BC021764; OTTMUST00000003175; OTTMUST00000003176; OTTMUST00000003177; OTTMUST00000003178; OTTMUST00000003179	Pdk2	pyruvate dehydrogenase kinase, isoenzyme 2	chr11
17219758	2.38	2.64	0.08	0.22	-1.2	0.0131	NM_146714; ENSMUST00000075329; BC131960; BC131962; OTTMUST00000127601	Olfr248	olfactory receptor 248	chr1
17482699	2.61	2.88	0.15	0.1	-1.2	0.0135	NM_001272023; NM_011325; NR_073548; ENSMUST00000033161; AF112186; BC131969; BC132397	Scnn1b	sodium channel, nonvoltage-gated 1 beta	chr7
17231844	4.89	5.14	0.08	0.19	-1.2	0.0137	NM_022032; ENSMUST00000019998; AF249870; BC021772	Perp	PERP, TP53 apoptosis effector	chr10
17390079	6.68	6.94	0.09	0.15	-1.2	0.0138	NM_177845; XM_006499769; XM_006499770; XM_006499771; XM_006499772; XM_006499773; XM_006499774; XM_011239626; ENSMUST00000090071; ENSMUST00000127009; ENSMUST00000136845; ENSMUST00000152263; AB195277; BC137899; OTTMUST00000036202; OTTMUST00000036203; OTTMUST00000036204; OTTMUST00000036205	Pla2g4e	phospholipase A2, group IVE	chr2
17462472	3.56	3.82	0.1	0.13	-1.2	0.014	NM_133661; XM_006505533; XM_006505534; XM_006505535; XM_006505536; ENSMUST00000032200; ENSMUST00000163771; ENSMUST00000165456; ENSMUST00000166390; ENSMUST00000166457; ENSMUST00000168295; ENSMUST00000170339; ENSMUST00000170582; ENSMUST00000171008; ENSMUST00000171874; BC019211; OTTMUST00000093393; OTTMUST00000093394; OTTMUST00000093395; OTTMUST00000093396; OTTMUST00000093397; OTTMUST00000093398; OT…	Slc6a12	solute carrier family 6 (neurotransmitter transporter, betaine/GABA), member 12	chr6
17443613	3.84	4.11	0.16	0.15	-1.2	0.014	NM_001289507; NM_001289509; NM_001289511; NM_015799; XM_006504591; XM_006504593; XM_006504594; XM_011240947; ENSMUST00000031729; ENSMUST00000196375; ENSMUST00000196450; ENSMUST00000196471; ENSMUST00000197705; ENSMUST00000198783; ENSMUST00000198866; ENSMUST00000199054; ENSMUST00000199069; ENSMUST00000199957; ENSMUST00000200190; AF207741; AF222895; BC013654; OTTMUST00000135206; OTTMUST00000135340; …	Tfr2	transferrin receptor 2	chr5
17402386	5.65	5.91	0.13	0.2	-1.2	0.0151	NM_008939; ENSMUST00000029603; BC031429; D89871; OTTMUST00000131751	Prss12	protease, serine 12 neurotrypsin (motopsin)	chr3
17260933	2.26	2.52	0.12	0.16	-1.2	0.0155	NR_028259; BC109353; BC116680	4932414J04Rik	RIKEN cDNA 4932414J04 gene	chr11
17268404	4.28	4.54	0.14	0.15	-1.2	0.0157	NM_134021; ENSMUST00000018803; ENSMUST00000107629; ENSMUST00000153896; BC010785; BC026564; OTTMUST00000003434; OTTMUST00000003435; OTTMUST00000003436	Pnpo	pyridoxine 5-phosphate oxidase	chr11
17485528	5.87	6.14	0.1	0.18	-1.2	0.0161	NM_001290381; NM_023524; ENSMUST00000058880; ENSMUST00000108641; ENSMUST00000153143; ENSMUST00000155592; ENSMUST00000156194; AB035134; AF267988; BC024356; OTTMUST00000056830; OTTMUST00000056831; OTTMUST00000056832; OTTMUST00000056833; OTTMUST00000069115	Tfpt	TCF3 (E2A) fusion partner	chr7
17511286	4.11	4.38	0.14	0.14	-1.2	0.0173	NR_110581; NR_110582	A230103J11Rik	RIKEN cDNA A230103J11 gene	chr8
17496664	4.75	5.02	0.24	0.15	-1.2	0.0173	NM_175560; ENSMUST00000067425; BC058799	Zfp747	zinc finger protein 747	chr7
17323440	5.56	5.82	0.18	0.08	-1.2	0.0177	NM_177473; ENSMUST00000069420; ENSMUST00000159065; ENSMUST00000159242; ENSMUST00000159494; ENSMUST00000159811; ENSMUST00000160007; ENSMUST00000160161; ENSMUST00000160949; ENSMUST00000161775; ENSMUST00000161897; ENSMUST00000162085; ENSMUST00000162344; ENSMUST00000162522; ENSMUST00000164950; AB041601; BC058760; BC098238; OTTMUST00000071099; OTTMUST00000071100; OTTMUST00000071101; OTTMUST00000071102…	Tmem191c	transmembrane protein 191C	chr16
17497641	2.07	2.32	0.1	0.23	-1.2	0.0194	NM_146955; ENSMUST00000075470; BC106784; BC106785	Olfr60	olfactory receptor 60	chr7
17430288	4.7	4.96	0.22	0.19	-1.2	0.0205	NM_001301841; NM_172875; XM_006503106; XM_006503107; XM_006503108; XM_006536989; XM_006536990; XM_006536991; XM_011240538; XM_011251238; XM_011251239; ENSMUST00000030581; ENSMUST00000106068; ENSMUST00000119354; ENSMUST00000128820; ENSMUST00000143912; ENSMUST00000147731; ENSMUST00000156739; BC138973; BC138974; OTTMUST00000021847; OTTMUST00000021848; OTTMUST00000021849; OTTMUST00000021850; OTTMUST0…	Azin2	antizyme inhibitor 2	chr4
17342392	6.83	7.09	0.1	0.13	-1.2	0.0212	NM_019719; NR_037243; ENSMUST00000044911; AF129086; BC027427; BC038939	Stub1; Mir3082	STIP1 homology and U-Box containing protein 1; microRNA 3082	chr17
17227037	7.36	7.62	0.17	0.05	-1.2	0.022	NM_001167949; NM_213616; XM_006529723; XM_006529724; XM_006529725; XM_006529726; XM_006529727; XM_006529728; XM_011248038; ENSMUST00000048953; ENSMUST00000112264; ENSMUST00000125659; ENSMUST00000128692; ENSMUST00000140810; ENSMUST00000143567; ENSMUST00000165602; AY560895; BC109172; BC109173; EU493094; EU493095; JF683384; OTTMUST00000039586; OTTMUST00000039594; OTTMUST00000039595; OTTMUST000000395…	Atp2b4	ATPase, Ca++ transporting, plasma membrane 4	chr1
17473561	2.94	3.2	0.08	0.17	-1.2	0.0234	NM_133204; XM_006539573; ENSMUST00000072662; ENSMUST00000155314; ENSMUST00000165445; AF204776; BC139442; BC139456; OTTMUST00000067015; OTTMUST00000067016	Zscan5b	zinc finger and SCAN domain containing 5B	chr7
17343227	5.42	5.69	0.18	0.23	-1.2	0.0237	NM_001271353; NM_144855; NM_178224; XM_006523549; XM_006523550; XM_006523551; ENSMUST00000067801; ENSMUST00000078509; ENSMUST00000118504; ENSMUST00000128351; ENSMUST00000135425; ENSMUST00000143982; ENSMUST00000151597; ENSMUST00000151718; ENSMUST00000155814; BC013472; BC013480; BC026595; OTTMUST00000076693; OTTMUST00000076694; OTTMUST00000076695; OTTMUST00000076696; OTTMUST00000076697; OTTMUST0000…	Cbs	cystathionine beta-synthase	chr17
17212724	3.37	3.63	0.25	0.1	-1.2	0.0237	NM_001308266; NM_011487; XM_006495814; XM_006495815; XM_006495816; ENSMUST00000027277; ENSMUST00000168302; ENSMUST00000187053; BC098499; OTTMUST00000121356; OTTMUST00000121357; OTTMUST00000121358; U06923; U09351	Stat4	signal transducer and activator of transcription 4	chr1
17336896	5.06	5.32	0.22	0.1	-1.2	0.0241	NM_033444; ENSMUST00000007257; ENSMUST00000172599; BC004658; OTTMUST00000095672; OTTMUST00000095673	Clic1	chloride intracellular channel 1	chr17
17249140	5.77	6.03	0.12	0.21	-1.2	0.026	NM_026543; XM_006534037; ENSMUST00000020647; ENSMUST00000123164; ENSMUST00000143480; BC028428	3010026O09Rik	RIKEN cDNA 3010026O09 gene	chr11
17532485	6.05	6.32	0.14	0.16	-1.2	0.0283	NM_001002267; ENSMUST00000068140; AB114272; BC139427; BC139428	Tmem158	transmembrane protein 158	chr9
17337796	7.13	7.39	0.24	0.21	-1.2	0.0283	NM_013737; XM_006524365; XM_006524366; XM_006524367; ENSMUST00000024706; ENSMUST00000163489; ENSMUST00000165706; ENSMUST00000167214; ENSMUST00000167418; ENSMUST00000169694; BC010726; OTTMUST00000065070; OTTMUST00000094237; OTTMUST00000094238; OTTMUST00000094239; OTTMUST00000094240; OTTMUST00000094241; U34277	Pla2g7	phospholipase A2, group VII (platelet-activating factor acetylhydrolase, plasma)	chr17
17349341	7.52	7.78	0.1	0.07	-1.2	0.0294	NM_009793; XM_006525543; XM_006525544; XM_006525546; XM_006525547; XR_877121; ENSMUST00000042868; BC070420; M64266	Camk4	calcium/calmodulin-dependent protein kinase IV	chr18
17415367	4.82	5.09	0.23	0.22	-1.2	0.0297	NM_010505; ENSMUST00000102804; BC120910; BC120911; OTTMUST00000026402	Ifna5	interferon alpha 5	chr4
17447544	5.86	6.13	0.32	0.28	-1.2	0.03	NM_011716; ENSMUST00000043964; ENSMUST00000166339; ENSMUST00000167937; AF084482; BC046988; OTTMUST00000091241; OTTMUST00000091242; OTTMUST00000091243	Wfs1	Wolfram syndrome 1 homolog (human)	chr5
17350040	7.07	7.33	0.17	0.11	-1.2	0.0301	NM_175164; XM_006526265; XM_006526267; XM_006526268; XM_006526269; ENSMUST00000097593; ENSMUST00000115574; ENSMUST00000123820; ENSMUST00000133247; ENSMUST00000137497; ENSMUST00000141058; ENSMUST00000148399; ENSMUST00000148850; ENSMUST00000151757; ENSMUST00000154551; ENSMUST00000155576; BC141394; OTTMUST00000048196; OTTMUST00000048197; OTTMUST00000048198; OTTMUST00000048199; OTTMUST00000048200; OT…	Arhgap26	Rho GTPase activating protein 26	chr18
17344698	4.06	4.31	0.13	0.17	-1.2	0.0304	NM_026308; ENSMUST00000025319; ENSMUST00000077535; ENSMUST00000172573; ENSMUST00000173122; ENSMUST00000173486; ENSMUST00000174824; AJ504717; AY251016; AY251017; BC028491; OTTMUST00000096139; OTTMUST00000096140; OTTMUST00000096141; OTTMUST00000096142; OTTMUST00000096143; OTTMUST00000096144	Rpp21	ribonuclease P 21 subunit	chr17
17409816	8.63	8.9	0.25	0.17	-1.2	0.0308	NM_177664; ENSMUST00000061071; ENSMUST00000125664; ENSMUST00000197743; AF541279; AY266266; AY266267; BC082323; BC137701; BC137702; OTTMUST00000058425; OTTMUST00000058426; OTTMUST00000135985	Plppr4	phospholipid phosphatase related 4	chr3
17428684	8.57	8.84	0.14	0.1	-1.2	0.0326	NM_021473; XM_006503253; ENSMUST00000030455; ENSMUST00000126146; ENSMUST00000128010; ENSMUST00000128059; AF225564; AK128906; AY207463; BC039926; BC046762; OTTMUST00000021818; OTTMUST00000021819; OTTMUST00000021820; OTTMUST00000021821	Akr1a1	aldo-keto reductase family 1, member A1 (aldehyde reductase)	chr4
17511623	3.68	3.95	0.12	0.25	-1.2	0.0345	NM_001253822; NM_008393; ENSMUST00000093312; ENSMUST00000175795; BC085500; OTTMUST00000104129; OTTMUST00000117195	Irx3	Iroquois related homeobox 3	chr8
17398853	3	3.26	0.2	0.19	-1.2	0.035	NM_001025571; NM_021309; XM_006501554; XM_006501555; XM_006501556; ENSMUST00000029709; ENSMUST00000107581; ENSMUST00000194639; AF203343; BC034847; OTTMUST00000130612; OTTMUST00000130613; OTTMUST00000130614; U69490	Sh2d2a	SH2 domain containing 2A	chr3
17485706	2.57	2.84	0.13	0.28	-1.2	0.036	NM_021454; XM_006540249; XM_006540250; ENSMUST00000076831; ENSMUST00000140410; ENSMUST00000143825; AF102773; AF164119; BC006758; BC103774; OTTMUST00000069111; OTTMUST00000069112; OTTMUST00000069113	Cdc42ep5	CDC42 effector protein (Rho GTPase binding) 5	chr7
17417660	2.92	3.18	0.06	0.25	-1.2	0.0382	NM_001285812; NM_001285814; NM_001285815; NM_001285816; NM_026837; NM_029589; ENSMUST00000062824; ENSMUST00000106433; ENSMUST00000106434; ENSMUST00000125943; ENSMUST00000145836; ENSMUST00000154449; BC019937; BC039805; OTTMUST00000023093; OTTMUST00000023094; OTTMUST00000023095; OTTMUST00000023096; OTTMUST00000023097; OTTMUST00000023098; BC020121	Tmem53	transmembrane protein 53	chr4
17238762	5.78	6.05	0.15	0.07	-1.2	0.0383	NM_001079686; NM_022027; XM_006512458; XM_006512465; XM_011243083; XM_011243084; XM_011243085; XM_011243086; XM_011243087; XM_011243088; XM_011243089; XM_011243090; XM_011243091; XM_011243092; XM_011243093; XM_011243094; XM_011243095; XM_011243096; XM_011243097; ENSMUST00000095899; AF281869; BC054456; BC110428	Syne1	spectrin repeat containing, nuclear envelope 1	chr10
17384049	5.76	6.03	0.15	0.18	-1.2	0.0387	NM_199302; XM_006497962; XM_006497963; XM_006497964; XM_006497965; XM_006497966; XM_006497967; XM_006497968; XM_006497969; XM_006497970; XM_006497971; XM_006497972; XR_374086; ENSMUST00000028132; ENSMUST00000113200; ENSMUST00000124492; ENSMUST00000127321; ENSMUST00000133832; ENSMUST00000145578; ENSMUST00000147528; ENSMUST00000191838; ENSMUST00000195713; ENSMUST00000195776; BC049146; OTTMUST000000…	Lrsam1	leucine rich repeat and sterile alpha motif containing 1	chr2
17225253	6.15	6.41	0.31	0.11	-1.2	0.0393	NM_001110227; ENSMUST00000113212; ENSMUST00000174179; OTTMUST00000095333; OTTMUST00000095334	Kcnj13	potassium inwardly-rectifying channel, subfamily J, member 13	chr1
17386721	3.26	3.53	0.13	0.23	-1.2	0.0401	NM_030188; ENSMUST00000099994; BC004773; OTTMUST00000035968	Ttc30a1	tetratricopeptide repeat domain 30A1	chr2
17361470	7.3	7.57	0.21	0.18	-1.2	0.0411	NM_008451; NR_045528; XM_011248603; ENSMUST00000025798; ENSMUST00000113727; ENSMUST00000113728; ENSMUST00000116563; ENSMUST00000137403; ENSMUST00000142255; ENSMUST00000149806; ENSMUST00000156717; BC014845; OTTMUST00000039331; OTTMUST00000039332; OTTMUST00000039333; OTTMUST00000039335; OTTMUST00000039336; OTTMUST00000042226; OTTMUST00000042227; OTTMUST00000042228; AF055666	Klc2	kinesin light chain 2	chr19
17450199	3.6	3.87	0.14	0.22	-1.2	0.042	NM_144955; ENSMUST00000044125; AF357883; BC138019; BC138020; OTTMUST00000096793	Nkx6-1	NK6 homeobox 1	chr5
17349868	4.05	4.31	0.24	0.31	-1.2	0.0426	NM_053127; ENSMUST00000056522; ENSMUST00000193137; AY013781; BC141154; OTTMUST00000128427; OTTMUST00000128430	Pcdhb2	protocadherin beta 2	chr18
17377857	3.98	4.23	0.22	0.23	-1.2	0.0426	NM_145536; XM_006499325; XM_006499326; XM_006499328; XM_006499329; XM_011239482; XR_866270; ENSMUST00000109800; ENSMUST00000127549; ENSMUST00000127898; ENSMUST00000129377; BC020535; OTTMUST00000037485; OTTMUST00000037486; OTTMUST00000037487; OTTMUST00000037488	Ccm2l	cerebral cavernous malformation 2-like	chr2
17224771	7.87	8.13	0.22	0.14	-1.2	0.0463	NM_009255; XM_006496459; XM_006496460; ENSMUST00000027467; ENSMUST00000153862; ENSMUST00000189793; ENSMUST00000190724; ENSMUST00000191026; BC010675; CT010311; OTTMUST00000051625; OTTMUST00000051626; OTTMUST00000123173; OTTMUST00000123174; OTTMUST00000123176	Serpine2	serine (or cysteine) peptidase inhibitor, clade E, member 2	chr1
17304510	5.65	5.91	0.28	0.16	-1.2	0.0465	NR_028531	Snord69	small nucleolar RNA, C/D box 69	chr14
17500523	7.43	7.69	0.21	0.14	-1.2	0.0466	NM_026432; ENSMUST00000033933; AK093942; BC013497; BC022616; BC024888	Saraf	store-operated calcium entry-associated regulatory factor	chr8
17481260	2.67	2.93	0.24	0.22	-1.2	0.0467	NM_001013616; XM_006508364; XM_006508365; XM_006508366; XR_378281; ENSMUST00000097023; ENSMUST00000098180; ENSMUST00000128493; ENSMUST00000144455; ENSMUST00000144538; ENSMUST00000153324; BC026912; BC138965; OTTMUST00000045667; OTTMUST00000045668; OTTMUST00000045669; OTTMUST00000045983; OTTMUST00000045984; OTTMUST00000050479	Trim6	tripartite motif-containing 6	chr7
17425701	2.37	2.63	0.12	0.26	-1.2	0.0477	NR_037278	Mir3095	microRNA 3095	chr4
17447514	5.22	5.48	0.17	0.18	-1.2	0.0489	NM_008550; XM_006503767; ENSMUST00000031002; ENSMUST00000124711; ENSMUST00000147893; AB006458; BC066211; OTTMUST00000060872; OTTMUST00000060873; OTTMUST00000060874	Man2b2	mannosidase 2, alpha B2	chr5
17264124	6.24	6.5	0.15	0.07	-1.19	0.0045	NM_001099288; NM_175003; XM_006532871; XM_006532872; XM_006532873; XM_006532874; ENSMUST00000047463; ENSMUST00000093001; ENSMUST00000093002; ENSMUST00000130420; BC056366; BC059911; OTTMUST00000013121; OTTMUST00000013122; OTTMUST00000013123; OTTMUST00000013124	Arhgap44	Rho GTPase activating protein 44	chr11
17374765	3.44	3.69	0.1	0.11	-1.19	0.0056	NM_016907; XM_006499062; ENSMUST00000028783; ENSMUST00000110816; ENSMUST00000110817; ENSMUST00000134872; ENSMUST00000139903; AF099018; BC005769; OTTMUST00000037745; OTTMUST00000037746; OTTMUST00000037747; OTTMUST00000037748; OTTMUST00000037749	Spint1	serine protease inhibitor, Kunitz type 1	chr2
17286340	6.44	6.69	0.19	0.07	-1.19	0.0059	NM_008592; ENSMUST00000062292; AF045017; BC052011; L10406; OTTMUST00000001359	Foxc1	forkhead box C1	chr13
17287432	7.98	8.24	0.12	0.07	-1.19	0.0067	NM_009946; ENSMUST00000026985; BC048487; BC059906; D38613; OTTMUST00000081233	Cplx2	complexin 2	chr13
17308413	8.32	8.57	0.14	0.17	-1.19	0.007	NM_001252662; NM_001252663; NM_001252664; NM_001252665; NM_001252666; NM_013514; XM_006518522; XM_006518523; XM_006518524; XM_006518525; XM_006518526; XM_006518527; XM_006518530; XM_006518531; XM_006518532; XM_006518533; XM_006518534; XM_006518535; XM_006518536; XM_006518537; XM_006518538; XM_006518539; XM_006518540; XM_006518541; XM_006518542; XM_011244949; XM_011244950; ENSMUST00000022694; ENSM…	Dmtn	dematin actin binding protein	chr14
17293006	7.55	7.8	0.12	0.21	-1.19	0.0086	NM_019568; XM_006517307; XM_006517308; XM_011244545; ENSMUST00000021970; AF144754; AF192557; BC079661; BC147274; BC147275; AF152377; AF252873	Cxcl14	chemokine (C-X-C motif) ligand 14	chr13
17221071	3.6	3.85	0.07	0.1	-1.19	0.0111	NM_001289464; NM_001289465; NM_001289466; NM_001289467; NM_011441; XM_006495474; XM_006495475; XM_011238363; XM_011238364; ENSMUST00000027035; ENSMUST00000116652; ENSMUST00000191939; ENSMUST00000192505; ENSMUST00000192650; ENSMUST00000192913; ENSMUST00000195555; BC060612; D49473; D49474; OTTMUST00000127245; OTTMUST00000127246; OTTMUST00000127247; OTTMUST00000127248; OTTMUST00000127249; OTTMUST000…	Sox17	SRY (sex determining region Y)-box 17	chr1
17430211	4.23	4.47	0.11	0.07	-1.19	0.0112	NM_008120; ENSMUST00000053753; AF216832; BC056613; OTTMUST00000021353	Gja4	gap junction protein, alpha 4	chr4
17265796	2.03	2.28	0.1	0.09	-1.19	0.0122	NM_147008; ENSMUST00000102523; OTTMUST00000013888	Olfr393	olfactory receptor 393	chr11
17235029	4.15	4.4	0.12	0.1	-1.19	0.0123	NM_053244; XM_006513076; XM_006513077; XM_006513078; XM_006513079; XM_006513080; XR_380346; ENSMUST00000045529; AF343726; AY044228; BC016531; EU532436; EU532437; EU879091; GU075727	Kiss1r	KISS1 receptor	chr10
17458630	2.46	2.71	0.13	0.08	-1.19	0.0129	NM_007966; XM_006505516; ENSMUST00000031787; ENSMUST00000129243; BC126907; OTTMUST00000045392; OTTMUST00000045393; X54239	Evx1	even skipped homeotic gene 1 homolog	chr6
17229665	6.6	6.86	0.2	0.1	-1.19	0.0135	NM_153064; ENSMUST00000013737; ENSMUST00000111318; ENSMUST00000131286; ENSMUST00000136976; ENSMUST00000138069; ENSMUST00000150108; ENSMUST00000191871; ENSMUST00000194778; OTTMUST00000051199; OTTMUST00000051200; OTTMUST00000051201; OTTMUST00000051202; OTTMUST00000051203; OTTMUST00000078129; OTTMUST00000127197; OTTMUST00000127198; BC003898; BC016097	Ndufs2	NADH dehydrogenase (ubiquinone) Fe-S protein 2	chr1
17478793	4.51	4.76	0.16	0.11	-1.19	0.0143	NM_013779; ENSMUST00000080403; BC054763	Magel2	melanoma antigen, family L, 2	chr7
17383540	5.12	5.38	0.1	0.2	-1.19	0.0146	NM_001037762; NM_025428; ENSMUST00000081838; ENSMUST00000102865; ENSMUST00000137001; ENSMUST00000148717; BC021432; OTTMUST00000040615; OTTMUST00000040616; OTTMUST00000040617; OTTMUST00000040618	Zdhhc12	zinc finger, DHHC domain containing 12	chr2
17521390	3.03	3.29	0.09	0.13	-1.19	0.0152	NM_053253; XM_006511630; ENSMUST00000010188; ENSMUST00000192445; ENSMUST00000193303; ENSMUST00000195158; ENSMUST00000195627; BC052357; OTTMUST00000128614; OTTMUST00000128615; OTTMUST00000128616; OTTMUST00000128617; OTTMUST00000128618	Zmynd10	zinc finger, MYND domain containing 10	chr9
17312630	4.87	5.12	0.13	0.14	-1.19	0.0164	NM_054099; XM_006520348; XM_006520349; ENSMUST00000071792; BC038324; BC091734	1110038F14Rik	RIKEN cDNA 1110038F14 gene	chr15
17451668	8.58	8.83	0.25	0.07	-1.19	0.0168	NM_175403; ENSMUST00000112121; ENSMUST00000124678; BC035300; BC058245; OTTMUST00000034697; OTTMUST00000034698	Mlec	malectin	chr5
17472364	4.02	4.27	0.13	0.24	-1.19	0.0171	NM_030687; XM_006506960; XM_006506962; XM_011241584; XM_011241585; XM_011241586; ENSMUST00000032364; ENSMUST00000163678; ENSMUST00000165990; ENSMUST00000204676; AB031814; OTTMUST00000094526; OTTMUST00000094538; OTTMUST00000140572	Slco1a4	solute carrier organic anion transporter family, member 1a4	chr6
17318428	4.38	4.64	0.18	0.14	-1.19	0.0194	NM_153122; XM_006521507; XM_006521508; XM_006521509; XR_384054; ENSMUST00000023222; ENSMUST00000163127; ENSMUST00000163977; ENSMUST00000164189; ENSMUST00000165279; ENSMUST00000169664; ENSMUST00000170063; ENSMUST00000170261; ENSMUST00000171340; BC025120; BC034522; OTTMUST00000091387; OTTMUST00000091388; OTTMUST00000091473; OTTMUST00000091474; OTTMUST00000091475; OTTMUST00000091476; OTTMUST00000091…	Oplah	5-oxoprolinase (ATP-hydrolysing)	chr15
17484881	6.18	6.43	0.16	0.14	-1.19	0.0195	NM_011528; ENSMUST00000026576; ENSMUST00000125597; ENSMUST00000141793; BC004754; BC094277; OTTMUST00000067396; OTTMUST00000067397; OTTMUST00000067398; U67611	Taldo1	transaldolase 1	chr7
17235626	5.05	5.3	0.12	0.13	-1.19	0.0214	NM_001285853; NM_001285854; NM_001285855; NM_010768; XM_006513294; XM_006513295; XM_006513298; XM_006513299; XM_006513300; XM_011243376; XM_011243377; ENSMUST00000105328; ENSMUST00000117488; ENSMUST00000119547; ENSMUST00000120265; ENSMUST00000121205; ENSMUST00000126720; ENSMUST00000128576; ENSMUST00000130282; ENSMUST00000148735; ENSMUST00000150605; ENSMUST00000151660; BC060086; BC111864; D45243; …	Matk	megakaryocyte-associated tyrosine kinase	chr10
17503120	2.1	2.35	0.13	0.13	-1.19	0.0217	NR_029741	Mir24-2	microRNA 24-2	chr8
17219698	2.76	3	0.08	0.12	-1.19	0.0221	NM_011465; XR_373600; ENSMUST00000027817; ENSMUST00000156092; AF093576; BC150747; OTTMUST00000073524; OTTMUST00000073563; U87455	Spta1	spectrin alpha, erythrocytic 1	chr1
17297999	2.85	3.1	0.11	0.15	-1.19	0.0223	NM_001170748; NM_080856; XM_006518555; XM_011244955; ENSMUST00000090337; ENSMUST00000165305; ENSMUST00000165929; ENSMUST00000167365; ENSMUST00000167929; AF403042; OTTMUST00000090014; OTTMUST00000090162; OTTMUST00000090163; OTTMUST00000090164; OTTMUST00000104235	Asb14	ankyrin repeat and SOCS box-containing 14	chr14
17349731	4.14	4.4	0.14	0.18	-1.19	0.0226	NM_028036; XM_006526276; XM_006526277; ENSMUST00000007046; BC005637	Tmco6	transmembrane and coiled-coil domains 6	chr18
17355298	2.37	2.62	0.08	0.18	-1.19	0.0243	NM_029346; ENSMUST00000025390	Dynap	dynactin associated protein	chr18
17380850	3.03	3.28	0.12	0.2	-1.19	0.0259	NM_183161; XM_006500589; XM_006500590; XM_006500591; XR_375393; ENSMUST00000094218; ENSMUST00000139817; ENSMUST00000140955; ENSMUST00000151882; ENSMUST00000154882; OTTMUST00000039473; OTTMUST00000039474; OTTMUST00000039475; OTTMUST00000039476; OTTMUST00000039477	Slc17a9	solute carrier family 17, member 9	chr2
17460023	3.81	4.07	0.16	0.25	-1.19	0.0271	NM_001166067; XM_006505963; XM_006505964; XM_006505965; XM_006505966; XM_006505967; ENSMUST00000039212; ENSMUST00000113899; ENSMUST00000113900; ENSMUST00000122897; ENSMUST00000131432; ENSMUST00000141863; OTTMUST00000054184; OTTMUST00000054185; OTTMUST00000054186; OTTMUST00000054188; OTTMUST00000054189	Slc4a5	solute carrier family 4, sodium bicarbonate cotransporter, member 5	chr6
17482932	3.58	3.83	0.17	0.16	-1.19	0.0278	NM_029842; ENSMUST00000033010; ENSMUST00000135129; BC024807; OTTMUST00000057598; OTTMUST00000057599	Kdm8	lysine (K)-specific demethylase 8	chr7
17303769	3.29	3.54	0.16	0.12	-1.19	0.0293	NM_001163638; NM_001163639; NM_029698; XM_006519681; XM_006519682; XM_006519683; XM_006519684; XM_006519685; XM_006519686; ENSMUST00000022348; ENSMUST00000022349; ENSMUST00000056073; ENSMUST00000141432; ENSMUST00000143940; ENSMUST00000144797; ENSMUST00000148692; ENSMUST00000151077; BC138269; BC145225; BC145226; OTTMUST00000081949; OTTMUST00000081950; OTTMUST00000081951; OTTMUST00000081952; OTTMUS…	Cfap70	cilia and flagella associated protein 70	chr14
17407794	3.62	3.87	0.11	0.18	-1.19	0.0305	XM_011240235	Anxa9	annexin A9	chr3
17471518	2.71	2.96	0.1	0.13	-1.19	0.0308	NM_001204223; NM_027709; XM_006506611; XM_006506612; XM_011241466; ENSMUST00000032261; ENSMUST00000112082; BC117712; OTTMUST00000139481; OTTMUST00000139482	Clec12b	C-type lectin domain family 12, member B	chr6
17474278	2.17	2.42	0.15	0.35	-1.19	0.0309	NM_028480; XM_006540389; ENSMUST00000081907	Ceacam5	carcinoembryonic antigen-related cell adhesion molecule 5	chr7
17526160	3.97	4.22	0.08	0.2	-1.19	0.0329	NM_001163742; NM_001163743; NM_178420; ENSMUST00000034621; ENSMUST00000168499; ENSMUST00000169651; BC035045; BC050054	Nlrx1	NLR family member X1	chr9
17518007	9.01	9.26	0.19	0.12	-1.19	0.0329	NM_001253883; NM_011099; XM_006510855; XM_006510856; XM_011242673; XM_011242674; ENSMUST00000034834; ENSMUST00000163694; BC016619; BC094663; D38379	Pkm	pyruvate kinase, muscle	chr9
17233347	7.99	8.24	0.23	0.19	-1.19	0.0337	NM_010288; XM_006512541; XM_011243118; XM_011243119; ENSMUST00000068581; AY427554; AY427555; AY427560; BC006894; BC055375; CT010327; M63801	Gja1	gap junction protein, alpha 1	chr10
17238848	6.01	6.26	0.23	0.26	-1.19	0.0353	XM_006512458; XM_006512465; XM_011243083; XM_011243084; XM_011243085; XM_011243086; XM_011243087; XM_011243088; XM_011243089; XM_011243090; XM_011243091; XM_011243092; XM_011243093; XM_011243094; XM_011243095; XM_011243096; XM_011243097	Syne1	spectrin repeat containing, nuclear envelope 1	chr10
17288723	3.06	3.31	0.08	0.2	-1.19	0.0362	NM_029343; XM_006517442; XM_006517443; XM_006517444; XM_006517445; XM_006517446; XM_006517447; ENSMUST00000022081; BC048558	Spata9	spermatogenesis associated 9	chr13
17359160	4.92	5.17	0.18	0.13	-1.19	0.0366	NM_019588; XM_006527394; XM_006527395; XM_011247378; XM_011247379; XM_011247380; ENSMUST00000169713; ENSMUST00000182267; ENSMUST00000182481; ENSMUST00000182589; ENSMUST00000182999; ENSMUST00000183131; AB076247; BC138349; BC138350; BC145246; OTTMUST00000113855; OTTMUST00000113863; OTTMUST00000113864; OTTMUST00000113865; OTTMUST00000113866; OTTMUST00000113868	Plce1	phospholipase C, epsilon 1	chr19
17278878	3.66	3.9	0.21	0.12	-1.19	0.037	NR_029564	Mir154	microRNA 154	chr12
17348435	4.42	4.67	0.24	0.2	-1.19	0.0372	NM_001146287; NM_022021; ENSMUST00000046948; ENSMUST00000171109; AF133208; AF328140; BC043661; BC145142; BC150714	Cables1	CDK5 and Abl enzyme substrate 1	chr18
17272619	3.56	3.81	0.14	0.13	-1.19	0.0387	NM_007707; XM_011248707; ENSMUST00000054002; ENSMUST00000123255; ENSMUST00000132295; BC052031; OTTMUST00000008134; OTTMUST00000008135; OTTMUST00000008136; U88328	Socs3	suppressor of cytokine signaling 3	chr11
17399386	6.44	6.69	0.17	0.19	-1.19	0.0398	NM_001310625; NM_025327; XM_006501870; ENSMUST00000040888; ENSMUST00000126691; ENSMUST00000132818; ENSMUST00000168900; BC031492; BC043030; OTTMUST00000052240; OTTMUST00000052241; OTTMUST00000052242; OTTMUST00000118243	Krtcap2	keratinocyte associated protein 2	chr3
17526583	7.81	8.06	0.23	0.17	-1.19	0.0398	NM_001289668; NM_172257; XM_006510141; XM_006510142; XM_006510143; XM_006510144; XM_006510145; XM_006510147; ENSMUST00000038488; ENSMUST00000114573; ENSMUST00000159033; ENSMUST00000160138; ENSMUST00000160598; ENSMUST00000160618; ENSMUST00000160670; ENSMUST00000160911; ENSMUST00000160927; ENSMUST00000161042; ENSMUST00000161606; ENSMUST00000162072; ENSMUST00000162379; ENSMUST00000162529; BC023957; …	Sidt2	SID1 transmembrane family, member 2	chr9
17319380	5.42	5.67	0.22	0.09	-1.19	0.0423	NM_011057; XM_006520592; ENSMUST00000000500; AF162784; BC053430; BC064056	Pdgfb	platelet derived growth factor, B polypeptide	chr15
17338959	3.71	3.95	0.22	0.21	-1.19	0.0424	NM_009404; XM_006524033; ENSMUST00000039490; BC138767; BC138770	Tnfsf9	tumor necrosis factor (ligand) superfamily, member 9	chr17
17499622	2.58	2.83	0.24	0.2	-1.19	0.0434	NM_139220; ENSMUST00000047851; OTTMUST00000049037	Defb7	defensin beta 7	chr8
17398485	2.35	2.6	0.12	0.2	-1.19	0.0435	NM_133862; ENSMUST00000048486; ENSMUST00000194175; BC019506; BC019828; OTTMUST00000130533; OTTMUST00000130534	Fgg	fibrinogen gamma chain	chr3
17508568	3.11	3.37	0.05	0.28	-1.19	0.0437	NR_033590	Gm8096	3-phosphoglycerate dehydrogenase pseudogene	chr8
17475975	6.33	6.59	0.16	0.29	-1.19	0.0443	NM_016772; XM_006540172; ENSMUST00000066264; ENSMUST00000124017; ENSMUST00000127590; ENSMUST00000132376; ENSMUST00000137834; ENSMUST00000143708; ENSMUST00000154839; AF030343; BC068112; BC087924; OTTMUST00000077226; OTTMUST00000077227; OTTMUST00000077228; OTTMUST00000077229; OTTMUST00000077231; OTTMUST00000077232; OTTMUST00000077233	Ech1	enoyl coenzyme A hydratase 1, peroxisomal	chr7
17472760	4.25	4.5	0.09	0.17	-1.19	0.0444	NM_001271768; NM_024469; XR_869558; ENSMUST00000032386; ENSMUST00000111703; ENSMUST00000203949; AB044090; OTTMUST00000062685; OTTMUST00000062686; OTTMUST00000140934	Bhlhe41	basic helix-loop-helix family, member e41	chr6
17425296	2.23	2.49	0.12	0.22	-1.19	0.0467	NM_146839; ENSMUST00000051600; ENSMUST00000107667; BC128006; OTTMUST00000016447	Olfr272	olfactory receptor 272	chr4
17268661	3.74	3.97	0.11	0.17	-1.18	0.0019	NM_001163608; NM_028199; XM_006534301; ENSMUST00000017561; ENSMUST00000107564; ENSMUST00000107565; ENSMUST00000141708; AF378760; BC114352; OTTMUST00000005960; OTTMUST00000005961; OTTMUST00000005962; OTTMUST00000005963	Plxdc1	plexin domain containing 1	chr11
17506206	3.67	3.91	0.09	0.1	-1.18	0.0071	NM_001310635; NM_030209; XM_006531508; XM_006531509; ENSMUST00000034282; ENSMUST00000108972; ENSMUST00000132583; ENSMUST00000144801; ENSMUST00000151629; BC090642; OTTMUST00000062088; OTTMUST00000062192; OTTMUST00000062193; OTTMUST00000062194; OTTMUST00000062195	Crispld2	cysteine-rich secretory protein LCCL domain containing 2	chr8
17293706	7.25	7.48	0.08	0.1	-1.18	0.0077	NM_009984; XM_006517080; XM_006517081; ENSMUST00000021933; AF121837; AF121838; AF121839; BC068163; J02583	Ctsl	cathepsin L	chr13
17287964	2.74	2.99	0.1	0.15	-1.18	0.0086	NR_045977	4930528D03Rik	RIKEN cDNA 4930528D03 gene	chr13
17492110	3.81	4.05	0.09	0.13	-1.18	0.0096	NR_040324; NR_040325	A730056A06Rik	RIKEN cDNA A730056A06 gene	chr7
17427802	2.46	2.7	0.11	0.15	-1.18	0.0127	NM_183182; XM_006503086; XM_011240528; XM_011240529; XR_376321; XR_376322; ENSMUST00000067387; ENSMUST00000106788; ENSMUST00000126324; ENSMUST00000189032; BC055111; KP939367	Lexm	lymphocyte expansion molecule	chr4
17257191	2.88	3.12	0.19	0.04	-1.18	0.013	NM_001082535; NM_199019; ENSMUST00000059448; ENSMUST00000107000; BC100418; OTTMUST00000006507	Sppl2c	signal peptide peptidase 2C	chr11
17249110	6.66	6.9	0.16	0.05	-1.18	0.0134	NM_001290759; NM_001290760; NM_029745; XM_006534458; XR_388552; XR_388553; XR_388554; ENSMUST00000093138; ENSMUST00000101270; ENSMUST00000126758; ENSMUST00000137852; ENSMUST00000141520; ENSMUST00000147628; ENSMUST00000148887; BC058596; BC062928; BC065080; OTTMUST00000012393; OTTMUST00000012394; OTTMUST00000012395; OTTMUST00000012396; OTTMUST00000012397; OTTMUST00000012399; OTTMUST00000012400	Tbc1d9b	TBC1 domain family, member 9B	chr11
17329001	5.66	5.9	0.1	0.11	-1.18	0.0138	NM_010922; ENSMUST00000023391; ENSMUST00000119273; AF034092; BC028436; OTTMUST00000064524; OTTMUST00000064525	Mrpl40	mitochondrial ribosomal protein L40	chr16
17460558	4.44	4.68	0.11	0.12	-1.18	0.0146	NM_001159697; XM_006506438; XM_006506440; XM_006506441; ENSMUST00000032132; ENSMUST00000159570; ENSMUST00000159681; ENSMUST00000159956; ENSMUST00000160743; AB041550; OTTMUST00000087653; OTTMUST00000087663; OTTMUST00000087664; OTTMUST00000087665; OTTMUST00000087666	Efcc1	EF hand and coiled-coil domain containing 1	chr6
17253128	3.71	3.95	0.05	0.13	-1.18	0.0162	NM_198637; XM_006534355; ENSMUST00000066408	1700016K19Rik	RIKEN cDNA 1700016K19 gene	chr11
17541002	3.61	3.84	0.2	0.12	-1.18	0.0178	NM_026055; ENSMUST00000115231; ENSMUST00000138799; OTTMUST00000041420; OTTMUST00000044933; BC039092; BC139247; BC139249; ENSMUST00000131149; OTTMUST00000044934	Rpl39	ribosomal protein L39	chrX
17315570	4.24	4.48	0.11	0.13	-1.18	0.0182	NM_153505; XM_006520255; ENSMUST00000047405; BC037096	Nckap1l	NCK associated protein 1 like	chr15
17234494	3.72	3.96	0.2	0.18	-1.18	0.0194	NM_009115; ENSMUST00000036387; OTTMUST00000048129	S100b	S100 protein, beta polypeptide, neural	chr10
17223080	5.75	5.99	0.12	0.12	-1.18	0.0199	NM_001001883; NM_172655; XM_006496066; XM_006496067; XM_006496068; XM_006496069; XM_011238537; ENSMUST00000087659; ENSMUST00000097741; ENSMUST00000120904; ENSMUST00000146850; ENSMUST00000150677; ENSMUST00000152870; AB182244; BC107219; BC134353; OTTMUST00000072479; OTTMUST00000072480; OTTMUST00000072493; OTTMUST00000072494	Hecw2	HECT, C2 and WW domain containing E3 ubiquitin protein ligase 2	chr1
17481087	5.52	5.76	0.18	0.09	-1.18	0.0201	NM_009287; XM_006507533; XM_006507534; XM_006507535; XM_006507536; XM_006507537; ENSMUST00000033289; BC021644; U47323	Stim1	stromal interaction molecule 1	chr7
17474941	3.05	3.29	0.1	0.19	-1.18	0.0203	NM_001163510; NM_008433; XM_006539563; XR_391046; ENSMUST00000171904; AB128930; AF042487; AF072884; BC010274	Kcnn4	potassium intermediate/small conductance calcium-activated channel, subfamily N, member 4	chr7
17481369	2.66	2.9	0.16	0.11	-1.18	0.0209	NM_001033317; XM_006507652; XM_006507654; XM_011241742; XM_011241743; XM_011241744; XM_011241745; ENSMUST00000033187; BC107347; BC107348	Cnga4	cyclic nucleotide gated channel alpha 4	chr7
17321307	5.27	5.51	0.15	0.1	-1.18	0.0212	NM_172612; ENSMUST00000003451; ENSMUST00000109149; ENSMUST00000120997; BC048531; OTTMUST00000071932; OTTMUST00000071933; OTTMUST00000071934	Rnd1	Rho family GTPase 1	chr15
17221436	2.91	3.15	0.11	0.27	-1.18	0.0214	NM_001033288; ENSMUST00000040695; BC147194; BC147195; OTTMUST00000065331	Sbspon	somatomedin B and thrombospondin, type 1 domain containing	chr1
17235597	3.16	3.4	0.11	0.19	-1.18	0.0221	NR_015477	Atcayos	ataxia, cerebellar, Cayman type homolog (human), opposite strand	chr10
17219053	6.06	6.3	0.39	0.22	-1.18	0.0239	NM_001164528; XM_006496593; XM_006496594; XM_006496595; XM_006496596; XM_011238731; ENSMUST00000111416; ENSMUST00000192426; ENSMUST00000192638; ENSMUST00000192732; ENSMUST00000193860; ENSMUST00000194964; ENSMUST00000195557; BC035277; FJ024495; FJ024496; FJ024497; FJ024498; FJ024499; FJ024500; FJ024501; OTTMUST00000051617; OTTMUST00000128283; OTTMUST00000128284; OTTMUST00000128285; OTTMUST00000128…	Ildr2	immunoglobulin-like domain containing receptor 2	chr1
17334059	3.61	3.85	0.14	0.12	-1.18	0.0242	NR_126484; NR_126485	6330415G19Rik	RIKEN cDNA 6330415G19 gene	chr17
17315245	3.59	3.83	0.14	0.11	-1.18	0.0245	NM_010664; ENSMUST00000023803; BC089022; M11686; M36376	Krt18	keratin 18	chr15
17267702	4.91	5.15	0.18	0.06	-1.18	0.0247	NM_172563; XM_006533004; XM_006533005; XM_006533006; XM_006533007; ENSMUST00000004051; ENSMUST00000043658; ENSMUST00000107881; ENSMUST00000137957; ENSMUST00000145786; ENSMUST00000176001; BC057693; BC058705; OTTMUST00000002563; OTTMUST00000002564; OTTMUST00000002565; OTTMUST00000002566; OTTMUST00000002567; OTTMUST00000104262	Hlf	hepatic leukemia factor	chr11
17473367	5.96	6.19	0.2	0.1	-1.18	0.0249	NM_001115018; NM_146177; XM_006539768; XM_006539769; XM_006539770; XM_006539771; XM_006539772; XM_006539773; XM_006539774; ENSMUST00000098853; ENSMUST00000108582; ENSMUST00000108583; ENSMUST00000128018; ENSMUST00000129927; ENSMUST00000130200; ENSMUST00000130215; ENSMUST00000135541; ENSMUST00000136177; ENSMUST00000152431; ENSMUST00000152500; ENSMUST00000160480; AY555193; BC024816; BC085473; OTTMUS…	Suv420h2	suppressor of variegation 4-20 homolog 2 (Drosophila)	chr7
17361942	4.61	4.85	0.14	0.11	-1.18	0.0251	NM_001081041; XM_006531864; ENSMUST00000025711; ENSMUST00000159211; ENSMUST00000159832; ENSMUST00000159869; ENSMUST00000160233; ENSMUST00000160324; ENSMUST00000160519; ENSMUST00000160590; ENSMUST00000161222; ENSMUST00000161634; BC051479; BC118930; BC118931; OTTMUST00000071843; OTTMUST00000071845; OTTMUST00000071846; OTTMUST00000071848; OTTMUST00000071849; OTTMUST00000071850; OTTMUST00000071851; O…	Vps51; Zfpl1	vacuolar protein sorting 51 homolog (S. cerevisiae); zinc finger like protein 1	chr19
17219684	2.61	2.85	0.2	0.19	-1.18	0.0253	NM_146722; ENSMUST00000060693; ENSMUST00000193320; BC127973; OTTMUST00000127591	Olfr429	olfactory receptor 429	chr1
17475373	2.89	3.13	0.04	0.26	-1.18	0.0258	NM_007813; XM_006539508; XM_006539509; XM_006539510; XM_006539511; XM_011250427; XM_011250428; XM_011250429; XM_011250430; ENSMUST00000005669; BC145895	Cyp2b13	cytochrome P450, family 2, subfamily b, polypeptide 13	chr7
17503122	6.93	7.17	0.18	0.09	-1.18	0.0281	NM_001252059; NM_001252060; NM_001252061; NM_007578; XM_006530587; XM_006530588; XM_006530589; XM_006530590; XM_006530591; XM_006530592; XM_006530593; XM_006530594; XM_006530595; XM_006530596; XM_006530597; XM_006530598; XM_006530599; XM_006530600; XM_006530601; XM_006530602; XM_006530603; XM_006530604; XM_006530605; XM_006530606; XM_006530607; XM_006530608; XM_006530609; XM_006530611; XM_0112482…	Cacna1a	calcium channel, voltage-dependent, P/Q type, alpha 1A subunit	chr8
17255727	5.29	5.53	0.09	0.12	-1.18	0.0285	NM_001081434; NM_001310509; XM_011249264; XM_011249266; XM_011249267; XR_879739; ENSMUST00000090020; ENSMUST00000142399; ENSMUST00000142406; ENSMUST00000143360; ENSMUST00000154084; ENSMUST00000168565; BC085242; OTTMUST00000004469; OTTMUST00000004470; OTTMUST00000004471; OTTMUST00000072969; OTTMUST00000072970	Osbpl7	oxysterol binding protein-like 7	chr11
17333386	2.3	2.55	0.17	0.17	-1.18	0.0286	NM_001167578; XM_006523277; XM_006523278; XM_006523279; XM_006523280; XM_006523281; XR_406695; ENSMUST00000097403	Tcp10c	t-complex protein 10c	chr17
17282776	7.11	7.35	0.25	0.1	-1.18	0.0294	NM_145836; ENSMUST00000038422; AF525300; BC057128; BC063253	Irf2bpl	interferon regulatory factor 2 binding protein-like	chr12
17335357	3.92	4.16	0.21	0.28	-1.18	0.0301	NM_026571; XM_006524433; XM_006536773; ENSMUST00000080780; BC099483; BC125264; BC147842; BC147847; OTTMUST00000059371	Lhfpl5	lipoma HMGIC fusion partner-like 5	chr17
17316472	2.8	3.04	0.13	0.18	-1.18	0.0311	NM_001081253; XM_006520196; XM_006520197; XM_006520198; XM_011245383; XM_011245384; XM_011245385; XR_383835; XR_875031; XR_875032; ENSMUST00000058643; BC098484	Fbxo43	F-box protein 43	chr15
17300303	5.64	5.88	0.09	0.14	-1.18	0.0314	NM_080726; ENSMUST00000164697; ENSMUST00000164766; ENSMUST00000168930; ENSMUST00000170337; BC018219; OTTMUST00000089955; OTTMUST00000089956; OTTMUST00000089957; OTTMUST00000089958	Rem2	rad and gem related GTP binding protein 2	chr14
17511263	2.45	2.69	0.1	0.2	-1.18	0.0319	NM_001130194; NR_052011; XM_006530819; XM_006530820; XM_011248341; ENSMUST00000059072; AY450428; BC019528; BC031186; BC036157; BC036163	Best2	bestrophin 2	chr8
17261982	3.53	3.77	0.13	0.18	-1.18	0.0328	NM_001284380; NM_001284381; NM_007416; XM_011248675; ENSMUST00000067258; ENSMUST00000124306; ENSMUST00000139906; ENSMUST00000167574; BC138653; BC138654; OTTMUST00000012162; OTTMUST00000012163; OTTMUST00000012164	Adra1b	adrenergic receptor, alpha 1b	chr11
17338196	5.04	5.29	0.18	0.13	-1.18	0.0333	NM_025966; ENSMUST00000071430; BC038674	2310039H08Rik	RIKEN cDNA 2310039H08 gene	chr17
17270053	3.06	3.3	0.12	0.14	-1.18	0.0335	NM_145435; XM_006533039; ENSMUST00000017455; ENSMUST00000127381; ENSMUST00000177149; BC010821; OTTMUST00000004634; OTTMUST00000110045; OTTMUST00000110046; ENSMUST00000177304; OTTMUST00000104250	Pyy	peptide YY	chr11
17541681	5.79	6.03	0.24	0.11	-1.18	0.0338	NM_016697; XM_006541429; ENSMUST00000069360; ENSMUST00000114857; AF185614; BC036126; OTTMUST00000042115; OTTMUST00000042708	Gpc3	glypican 3	chrX
17467486	3.19	3.44	0.17	0.21	-1.18	0.0359	OTTMUST00000132883	Igkv12-44	immunoglobulin kappa variable 12-44	chr6
17514515	2.23	2.46	0.05	0.21	-1.18	0.0367	NM_010809; ENSMUST00000034497; BC006725; X63162	Mmp3	matrix metallopeptidase 3	chr9
17322829	5.17	5.42	0.18	0.19	-1.18	0.0375	NM_011955; XR_384565; ENSMUST00000023146; ENSMUST00000129280; ENSMUST00000140157; ENSMUST00000142771; ENSMUST00000143617; ENSMUST00000156338; AF114170; OTTMUST00000063425; OTTMUST00000063426; OTTMUST00000063427; OTTMUST00000063428; OTTMUST00000063628; OTTMUST00000064120; BC055436	Nubp1	nucleotide binding protein 1	chr16
17387930	2.06	2.29	0.12	0.2	-1.18	0.0383	NM_146323; ENSMUST00000099785; OTTMUST00000033426	Olfr1232	olfactory receptor 1232	chr2
17338826	2.97	3.22	0.15	0.23	-1.18	0.0385	NM_175350; XM_006523422; XM_006523423; XM_006523424; XM_006523425; XM_006523426; XM_006523427; XM_006523428; XM_006523429; XM_006523430; XM_006523431; XM_006523432; XM_006523433; XM_006523434; XM_006523435; XM_006523436; XM_006523437; XM_006523438; XM_006523439; XM_006523440; XM_006523441; XM_011246242; XM_011246243; XM_011246244; ENSMUST00000112979; BC116633; HQ441159; HQ441160	Catsperd	catsper channel auxiliary subunit delta	chr17
17323427	2.79	3.03	0.12	0.1	-1.18	0.039	NM_001033338; ENSMUST00000169803; BC141386; OTTMUST00000061191	Rimbp3	RIMS binding protein 3	chr16
17284544	1.95	2.19	0.08	0.26	-1.18	0.04	OTTMUST00000130864	Ighv1-30	immunoglobulin heavy variable 1-30	chr12
17342182	4.29	4.52	0.19	0.12	-1.18	0.0402	NM_001163270; NR_105931; XM_006524642; XM_006524643; ENSMUST00000169109; ENSMUST00000182056; ENSMUST00000182126; ENSMUST00000182435; ENSMUST00000182696; ENSMUST00000182825; ENSMUST00000182903; ENSMUST00000182922; ENSMUST00000182978; AK122358; BC158116; OTTMUST00000093378; OTTMUST00000114472; OTTMUST00000114473; OTTMUST00000114474; OTTMUST00000114475; OTTMUST00000114476; OTTMUST00000114477; OTTMUS…	Baiap3; Mir3547	BAI1-associated protein 3; microRNA 3547	chr17
17502646	2.52	2.76	0.04	0.25	-1.18	0.0406	NR_028125	0610038B21Rik	RIKEN cDNA 0610038B21 gene	chr8
17466624	6.27	6.51	0.14	0.16	-1.18	0.0436	NM_001164207; NM_001164208; NM_001164209; NM_001286651; NM_001286652; NM_023056; NR_104575; XM_006506456; XM_006506457; XM_006506458; XM_006506459; XM_006506460; XM_006506461; XM_011241424; ENSMUST00000101429; ENSMUST00000164733; ENSMUST00000166247; ENSMUST00000203229; ENSMUST00000203265; ENSMUST00000203355; ENSMUST00000203501; ENSMUST00000203618; ENSMUST00000204073; ENSMUST00000204783; ENSMUST00…	Tmem176b	transmembrane protein 176B	chr6
17476297	4.62	4.87	0.08	0.15	-1.18	0.0452	NM_027259; ENSMUST00000019882; ENSMUST00000108192; ENSMUST00000108193; ENSMUST00000138118; ENSMUST00000138886; ENSMUST00000145559; ENSMUST00000149654; ENSMUST00000150841; BC062812; OTTMUST00000056523; OTTMUST00000056524; OTTMUST00000056525; OTTMUST00000056526; OTTMUST00000056527; OTTMUST00000056528; OTTMUST00000056529; OTTMUST00000056530	Polr2i	polymerase (RNA) II (DNA directed) polypeptide I	chr7
17424243	4.28	4.52	0.18	0.24	-1.18	0.0465	NM_001085515; XM_006538010; XR_881067; XR_881068; ENSMUST00000054920; ENSMUST00000149596; BC137640; BC140956	AI464131	expressed sequence AI464131	chr4
17504293	6.13	6.37	0.27	0.23	-1.18	0.0475	NM_008609; ENSMUST00000034243; BC047278; BC057952; D86332; OTTMUST00000067975	Mmp15	matrix metallopeptidase 15	chr8
17322359	6.14	6.37	0.22	0.22	-1.18	0.0488	NM_013866; XM_006521053; XM_006521054; XM_006521055; XM_006521056; XM_006521057; XM_011245656; ENSMUST00000168828; AF118566; BC017644	Zfp385a	zinc finger protein 385A	chr15
17423867	4.27	4.51	0.27	0.2	-1.18	0.0489	NM_027041; XM_006538232; XM_006538233; XM_011250100; ENSMUST00000029971; ENSMUST00000108136; ENSMUST00000135563; ENSMUST00000137514; ENSMUST00000160209; ENSMUST00000162495; BC058220	Cfap206	cilia and flagella associated protein 206	chr4
17284487	3.09	3.33	0.23	0.2	-1.18	0.0495	OTTMUST00000130703	Ighv12-3	immunoglobulin heavy variable V12-3	chr12
17376372	3.01	3.24	0.04	0.26	-1.17	0.0027	NM_011025; XM_006498910; ENSMUST00000028764; AF483508; AF483509; BC117030; BC117032; OTTMUST00000036849	Oxt	oxytocin	chr2
17524523	8.1	8.32	0.09	0.07	-1.17	0.0059	NM_016876; ENSMUST00000004206; AF108214; BC008511; U70733	Eif3g	eukaryotic translation initiation factor 3, subunit G	chr9
17520675	2.92	3.14	0.14	0.11	-1.17	0.0067	NM_012020; ENSMUST00000051312; BC137811; BC137812; OTTMUST00000123908	Foxl2	forkhead box L2	chr9
17423444	9.16	9.39	0.14	0.05	-1.17	0.0071	NM_178617; XM_006538234; ENSMUST00000041606; ENSMUST00000108273; ENSMUST00000141105; AY278200; BC067055; OTTMUST00000010367; OTTMUST00000010368; OTTMUST00000010369	Necab1	N-terminal EF-hand calcium binding protein 1	chr4
17399069	3.88	4.11	0.11	0.08	-1.17	0.0074	NM_001310597; NM_198410; XM_006502007; XM_006502009; XM_006502010; XM_011240217; XM_011240218; ENSMUST00000123200; ENSMUST00000147818; ENSMUST00000147948; ENSMUST00000147991; ENSMUST00000149640; AY424295; BC120512; BC125428; OTTMUST00000081512; OTTMUST00000081513; OTTMUST00000081517; OTTMUST00000081518; OTTMUST00000081519	Paqr6	progestin and adipoQ receptor family member VI	chr3
17394943	4.21	4.44	0.07	0.17	-1.17	0.0087	NM_001164369; NM_029815; XM_006500381; XM_006500382; XM_006500383; XM_006500384; XM_006500385; XM_006500386; XM_006500387; ENSMUST00000013667; ENSMUST00000068137; ENSMUST00000109152; ENSMUST00000133673; ENSMUST00000145920; ENSMUST00000147577; ENSMUST00000152461; ENSMUST00000154650; ENSMUST00000156657; AY219233; BC048647; BC113166; BC113957; OTTMUST00000038460; OTTMUST00000038461; OTTMUST000000384…	Bcas1	breast carcinoma amplified sequence 1	chr2
17254289	3.22	3.45	0.09	0.19	-1.17	0.0099	NM_001081957; BC038870; FJ007372; OTTMUST00000001909	Wfdc17	WAP four-disulfide core domain 17	chr11
17238054	3.68	3.9	0.11	0.12	-1.17	0.013	NM_001098789; XM_006513834; XM_006513835; ENSMUST00000035735; BC099496	Ndufa4l2	NADH dehydrogenase (ubiquinone) 1 alpha subcomplex, 4-like 2	chr10
17282226	7.24	7.47	0.09	0.13	-1.17	0.0131	NM_134156; XM_006515384; XM_006515385; XM_006515386; XM_006515387; XM_006515388; XM_006515389; XM_006515390; ENSMUST00000021554; ENSMUST00000167327; BC054830; DQ288940	Actn1	actinin, alpha 1	chr12
17422066	4.77	5	0.1	0.17	-1.17	0.0132	NM_001285999; NR_104381; XM_006538923; XM_006538924; XM_006538925; XM_006538926; XM_006538927; XM_006538928; XM_011250266; XM_011250267; ENSMUST00000084115; ENSMUST00000105661; ENSMUST00000105662; ENSMUST00000118648; ENSMUST00000123615; ENSMUST00000140085; ENSMUST00000142412; AY605057; AY605058; OTTMUST00000023755; OTTMUST00000024277; OTTMUST00000071620; OTTMUST00000071621; OTTMUST00000071622; OT…	Plekhg5	pleckstrin homology domain containing, family G (with RhoGef domain) member 5	chr4
17231358	3.16	3.38	0.15	0.13	-1.17	0.0134	NM_027391; ENSMUST00000019896; ENSMUST00000141745; BC023358; OTTMUST00000068098; OTTMUST00000068099	Iyd	iodotyrosine deiodinase	chr10
17395718	6.03	6.26	0.22	0.11	-1.17	0.0141	NM_015730; XM_006500551; ENSMUST00000067120; ENSMUST00000108851; ENSMUST00000124400; ENSMUST00000135766; ENSMUST00000198922; AF225912; AY574263; BC053013; OTTMUST00000039488; OTTMUST00000039489; OTTMUST00000039490; OTTMUST00000039491; OTTMUST00000136084	Chrna4	cholinergic receptor, nicotinic, alpha polypeptide 4	chr2
17321817	2.97	3.2	0.18	0.18	-1.17	0.0142	NR_045326; NR_045327; NR_045328	A330009N23Rik	RIKEN cDNA A330009N23 gene	chr15
17417400	3.39	3.61	0.11	0.09	-1.17	0.0142	NM_001099295; ENSMUST00000106492	1700042G07Rik	RIKEN cDNA 1700042G07 gene	chr4
17299589	3.09	3.32	0.17	0.13	-1.17	0.0154	NM_019398; ENSMUST00000075648; BC117776; BC119506	Rnase2b	ribonuclease, RNase A family, 2B (liver, eosinophil-derived neurotoxin)	chr14
17363328	4.65	4.88	0.08	0.05	-1.17	0.0161	NM_001163144; NM_001190483; XM_006526759; XM_006526760; XM_006526761; XM_011247162; XR_386446; ENSMUST00000025618; ENSMUST00000050715; BC013068; L14932	Pcsk5	proprotein convertase subtilisin/kexin type 5	chr19
17285244	5.99	6.21	0.07	0.1	-1.17	0.0164	NM_010917; ENSMUST00000005532; BC131669	Nid1	nidogen 1	chr13
17258876	2.95	3.18	0.07	0.14	-1.17	0.0165	NM_001085535; XM_006533756; ENSMUST00000093905; OTTMUST00000017432	Tmem235	transmembrane protein 235	chr11
17522479	3.06	3.29	0.17	0.09	-1.17	0.0173	NM_153172; ENSMUST00000011391; ENSMUST00000146794; AF392062; BC107230; BC107231; OTTMUST00000086319; OTTMUST00000086320	Prss45	protease, serine 45	chr9
17239184	2.64	2.87	0.1	0.09	-1.17	0.0181	NM_001127353; XM_006512658; XM_006512662; XM_006512663; XM_006512664; XM_011243160; XM_011243161; XM_011243162; XM_011243163; XM_011243164; XM_011243165; ENSMUST00000045328; ENSMUST00000132573; ENSMUST00000148816; ENSMUST00000172530; ENSMUST00000179956; OTTMUST00000057527; OTTMUST00000057528; OTTMUST00000058071; OTTMUST00000095594	Adgb	androglobin	chr10
17353957	5.25	5.47	0.15	0.09	-1.17	0.0204	NM_011898; ENSMUST00000025295; AB019280; AF176906; BC050944; BC057005	Spry4	sprouty homolog 4 (Drosophila)	chr18
17327084	7.83	8.05	0.12	0.11	-1.17	0.0222	NM_008338; ENSMUST00000023687; ENSMUST00000127644; ENSMUST00000130404; BC055745; OTTMUST00000070230; OTTMUST00000070231; OTTMUST00000084755	Ifngr2	interferon gamma receptor 2	chr16
17410251	3.15	3.38	0.12	0.12	-1.17	0.0232	NM_007934; ENSMUST00000029658; ENSMUST00000164443; ENSMUST00000165217; ENSMUST00000169240; ENSMUST00000170918; BC064061; BC127060; DQ000292; M29961; OTTMUST00000094495; OTTMUST00000094497; OTTMUST00000094498; OTTMUST00000094499; OTTMUST00000094500	Enpep	glutamyl aminopeptidase	chr3
17480652	8.59	8.81	0.15	0.1	-1.17	0.0234	NM_027629; XM_006508204; XM_006508205; XR_378271; ENSMUST00000054436; ENSMUST00000084935; ENSMUST00000162108; BC032150; BC076571; OTTMUST00000081426; OTTMUST00000081427; OTTMUST00000081428	Pgm2l1	phosphoglucomutase 2-like 1	chr7
17318123	5.83	6.06	0.12	0.15	-1.17	0.0248	NM_001135688; NM_001135689; NM_011837; XM_006520899; XM_006520900; XM_006520901; XM_011245606; ENSMUST00000023241; ENSMUST00000065417; ENSMUST00000126129; ENSMUST00000127095; ENSMUST00000150125; ENSMUST00000156032; ENSMUST00000163116; AF127091; BC028758; OTTMUST00000084838; OTTMUST00000084839; OTTMUST00000084841; OTTMUST00000084842; OTTMUST00000118727	Ly6h	lymphocyte antigen 6 complex, locus H	chr15
17469026	3.01	3.24	0.21	0.21	-1.17	0.025	NR_045980	4930471M09Rik	RIKEN cDNA 4930471M09 gene	chr6
17304235	2.85	3.08	0.16	0.05	-1.17	0.0276	ENSMUST00000166902	Arf4os	ADP-ribosylation factor 4, opposite strand [Source:MGI Symbol;Acc:MGI:3642411]	chr14
17319289	6.62	6.85	0.12	0.14	-1.17	0.0284	NM_028792; BC006928; BC086769	Josd1	Josephin domain containing 1	chr15
17477679	6.26	6.48	0.05	0.16	-1.17	0.0286	NM_001163684; NM_025533; XM_006541078; ENSMUST00000003513; ENSMUST00000107829; ENSMUST00000107830; ENSMUST00000125189; ENSMUST00000132359; ENSMUST00000141908; ENSMUST00000143901; ENSMUST00000150609; BC089029; OTTMUST00000057192; OTTMUST00000057193; OTTMUST00000057194; OTTMUST00000057195; OTTMUST00000057196; OTTMUST00000057197; OTTMUST00000057198	Nosip	nitric oxide synthase interacting protein	chr7
17477288	2.68	2.91	0.32	0.26	-1.17	0.0299	NR_033120; OTTMUST00000117955; OTTMUST00000117956	Klk1b7-ps	kallikrein 1-related peptidase b7, pseudogene	chr7
17230592	2.37	2.6	0.07	0.22	-1.17	0.0308	NM_001166728; ENSMUST00000169123; OTTMUST00000098455	Vmn1r1	vomeronasal 1 receptor 1	chr1
17480485	4.86	5.09	0.31	0.23	-1.17	0.0318	NM_001113379; XM_006507977; XM_006507978; XM_006507979; ENSMUST00000165205	Lrrc32	leucine rich repeat containing 32	chr7
17273564	2.03	2.26	0.14	0.17	-1.17	0.0322	XM_006534635; XM_006542921; XM_011238198	LOC102632383	zinc finger protein 431-like	chr11
17265386	2.59	2.82	0.16	0.19	-1.17	0.0325	NM_001045526; ENSMUST00000074572; ENSMUST00000108534; BC147177; BC147178; OTTMUST00000013669; OTTMUST00000093155	Scimp	SLP adaptor and CSK interacting membrane protein	chr11
17479371	3.12	3.34	0.12	0.13	-1.17	0.0329	NM_145946; XM_006540738; XM_011250833; ENSMUST00000036865; ENSMUST00000117227; ENSMUST00000118959; ENSMUST00000126456; ENSMUST00000132091; ENSMUST00000137667; BC027836; OTTMUST00000072115; OTTMUST00000072116; OTTMUST00000072117; OTTMUST00000072118; OTTMUST00000072119	Fanci	Fanconi anemia, complementation group I	chr7
17224270	3.85	4.08	0.23	0.1	-1.17	0.0335	NM_027154; XM_006496259; XM_006496260; ENSMUST00000016309; ENSMUST00000113796; ENSMUST00000128505; ENSMUST00000130763; ENSMUST00000135384; ENSMUST00000141560; ENSMUST00000152603; ENSMUST00000154859; AB097685; AK220296; BC004752; OTTMUST00000051568; OTTMUST00000051569; OTTMUST00000051570; OTTMUST00000051571; OTTMUST00000051572; OTTMUST00000051573; OTTMUST00000051574; OTTMUST00000051575	Tmbim1	transmembrane BAX inhibitor motif containing 1	chr1
17269980	3.18	3.41	0.11	0.19	-1.17	0.034	NM_024449; XM_006534376; ENSMUST00000001534; AF326740; BC137832; BC137833; OTTMUST00000004344	Sost	sclerostin	chr11
17380604	4.7	4.92	0.2	0.13	-1.17	0.0354	NM_001081289; XM_011239961; ENSMUST00000094251; ENSMUST00000129003; OTTMUST00000039325; OTTMUST00000039326	Fam217b	family with sequence similarity 217, member B	chr2
17488370	3.07	3.3	0.07	0.23	-1.17	0.0369	NM_175033; ENSMUST00000056589; ENSMUST00000108316; ENSMUST00000156408; BC089491	BC089491	cDNA sequence BC089491	chr7
17477979	6.18	6.4	0.27	0.28	-1.17	0.0386	NM_016974; XM_006540596; XM_006540597; ENSMUST00000080885; ENSMUST00000107740; ENSMUST00000107741; ENSMUST00000123587; ENSMUST00000155439; BC018323; BC064094; BC084676; OTTMUST00000056095; OTTMUST00000056096; OTTMUST00000056097; OTTMUST00000056098; OTTMUST00000056099	Dbp	D site albumin promoter binding protein	chr7
17341547	3.13	3.36	0.21	0.07	-1.17	0.039	NM_020293; ENSMUST00000085989; BC058186; OTTMUST00000082450	Cldn9	claudin 9	chr17
17360348	3.48	3.71	0.21	0.08	-1.17	0.0393	NM_001085390; ENSMUST00000038287; OTTMUST00000073872	Dusp5	dual specificity phosphatase 5	chr19
17238856	4.69	4.92	0.17	0.12	-1.17	0.0397	XM_006512458; XM_006512465; XM_011243083; XM_011243084; XM_011243085; XM_011243086; XM_011243087; XM_011243088; XM_011243089; XM_011243090; XM_011243091; XM_011243092; XM_011243093; XM_011243094; XM_011243095; XM_011243096; XM_011243097	Syne1	spectrin repeat containing, nuclear envelope 1	chr10
17512780	5.59	5.81	0.11	0.12	-1.17	0.0407	NM_178380; XM_006531261; XR_387769; ENSMUST00000042601; BC046557	Dhx38	DEAH (Asp-Glu-Ala-His) box polypeptide 38	chr8
17300292	6.26	6.48	0.32	0.15	-1.17	0.041	NM_022993; XM_006519358; ENSMUST00000022782; AB042200; BC011058; BC052378; BC054447	Lrp10	low-density lipoprotein receptor-related protein 10	chr14
17378600	8.92	9.14	0.16	0.07	-1.17	0.0422	NM_001006664; NM_001291120; NM_001291121; NM_001291122; NM_001291123; NM_013510; XM_006498708; XM_006498711; XM_006498713; XM_006498714; XM_011239275; XM_011239276; XM_011239277; XM_011239278; XM_011239279; XM_011239280; XM_011239281; ENSMUST00000029155; ENSMUST00000103135; ENSMUST00000103136; ENSMUST00000103137; ENSMUST00000109572; ENSMUST00000109574; ENSMUST00000109577; ENSMUST00000125153; ENSM…	Epb41l1	erythrocyte membrane protein band 4.1 like 1	chr2
17448050	5.39	5.61	0.13	0.15	-1.17	0.0428	NM_001256059; XM_006503619; ENSMUST00000059428; ENSMUST00000198008; BC025881; OTTMUST00000135269; OTTMUST00000135270	Ccdc149	coiled-coil domain containing 149	chr5
17484832	2.82	3.05	0.14	0.15	-1.17	0.0436	NM_007878; XM_006536156; ENSMUST00000026569; BC016086; BC051421	Drd4	dopamine receptor D4	chr7
17274744	4.17	4.39	0.12	0.13	-1.17	0.0446	NM_001159743; ENSMUST00000067087	Fam150b	family with sequence similarity 150, member B	chr12
17302747	6.79	7.02	0.16	0.16	-1.17	0.0451	NM_015820; XM_006519237; XM_006519238; XM_011245113; ENSMUST00000065904; AB024567; BC117529; BC118035	Hs6st3	heparan sulfate 6-O-sulfotransferase 3	chr14
17269139	2.11	2.33	0.09	0.22	-1.17	0.0453	NM_027157; ENSMUST00000054532; BC147095; BC147096; OTTMUST00000011035	Krtap1-5	keratin associated protein 1-5	chr11
17249811	6.58	6.8	0.17	0.08	-1.17	0.0471	NM_153139; XM_006532832; XR_879563; ENSMUST00000020499; ENSMUST00000108867; ENSMUST00000108872; ENSMUST00000147506; ENSMUST00000152336; AF453743; AY211262; BC138556; BC138558; OTTMUST00000012655; OTTMUST00000012656; OTTMUST00000012657; OTTMUST00000012658	Slc36a1	solute carrier family 36 (proton/amino acid symporter), member 1	chr11
17322750	8.43	8.65	0.14	0.1	-1.17	0.0473	NM_001170978; NM_172961; XM_006522195; ENSMUST00000065987; ENSMUST00000115838; ENSMUST00000115839; ENSMUST00000128459; ENSMUST00000138987; ENSMUST00000140795; ENSMUST00000144444; BC058079; BC058521; BC082329; OTTMUST00000063947; OTTMUST00000063948; OTTMUST00000063949; OTTMUST00000063950; OTTMUST00000064736; OTTMUST00000064737; OTTMUST00000064738	Abat	4-aminobutyrate aminotransferase	chr16
17369721	6.24	6.46	0.15	0.16	-1.17	0.0474	NM_145145; XM_006498473; XM_006498474; XM_011239220; XM_011239221; XR_866030; ENSMUST00000036473; ENSMUST00000123740; ENSMUST00000126784; ENSMUST00000129163; ENSMUST00000132516; ENSMUST00000132853; ENSMUST00000138000; ENSMUST00000146485; ENSMUST00000151598; ENSMUST00000154684; ENSMUST00000192998; AY007238; AY494857; BC027325; OTTMUST00000031122; OTTMUST00000031123; OTTMUST00000031124; OTTMUST0000…	Pomt1	protein-O-mannosyltransferase 1	chr2
17468573	7.09	7.3	0.11	0.11	-1.16	0.0069	NM_054041; XM_006506564; ENSMUST00000042025; ENSMUST00000203131; ENSMUST00000203563; ENSMUST00000204805; ENSMUST00000205033; ENSMUST00000205089; AF378762; BC094544; OTTMUST00000140765; OTTMUST00000140766; OTTMUST00000140767; OTTMUST00000140768; OTTMUST00000140769; OTTMUST00000140770	Antxr1	anthrax toxin receptor 1	chr6
17237811	4.2	4.42	0.08	0.07	-1.16	0.0103	NM_177152; ENSMUST00000074807; AY505341; BC038142; BC065142	Lrig3	leucine-rich repeats and immunoglobulin-like domains 3	chr10
17509537	5.29	5.51	0.05	0.1	-1.16	0.0107	NM_001081390; NM_001293772; NM_001293773; NM_001293774; XM_006509503; XM_006509504; XM_006509505; XM_006509507; XM_006509508; XM_011242242; ENSMUST00000034057; ENSMUST00000121200; ENSMUST00000121493; ENSMUST00000121785; ENSMUST00000123523; ENSMUST00000135439; ENSMUST00000136825; ENSMUST00000149042; BC127081; JX477684; OTTMUST00000076933; OTTMUST00000076934; OTTMUST00000076935; OTTMUST00000076936;…	Palld	palladin, cytoskeletal associated protein	chr8
17245214	2.74	2.96	0.03	0.23	-1.16	0.0111	NM_029906; XM_011243602; ENSMUST00000020392; ENSMUST00000159193; BC120771; BC120797	9530003J23Rik	RIKEN cDNA 9530003J23 gene	chr10
17302711	3.87	4.09	0.12	0.08	-1.16	0.0122	NM_001160096; NM_001160097; NM_001160098; NM_001160099; NM_021386; NM_023878; ENSMUST00000047761; ENSMUST00000071546; ENSMUST00000100314; AF124425; BC012238; BC021770; BC029019; OTTMUST00000056452; OTTMUST00000056474; OTTMUST00000117064	Cldn10	claudin 10	chr14
17527271	5.65	5.87	0.12	0.11	-1.16	0.0123	NM_053178; XM_006511588; XM_006511589; ENSMUST00000034822; ENSMUST00000128163; ENSMUST00000128624; ENSMUST00000132914; ENSMUST00000138315; AB050554; BC048611; BC057322; OTTMUST00000074956; OTTMUST00000074957; OTTMUST00000074958; OTTMUST00000074959; OTTMUST00000074960	Acsbg1	acyl-CoA synthetase bubblegum family member 1	chr9
17455307	3.16	3.37	0.1	0.06	-1.16	0.0127	NM_007673; ENSMUST00000031650; BC103516; BC103517; BC103519; BC103520; OTTMUST00000095994	Cdx2	caudal type homeobox 2	chr5
17464718	7.2	7.41	0.06	0.11	-1.16	0.0147	NM_012055; XM_006505092; XM_006505093; ENSMUST00000031766; ENSMUST00000115542; ENSMUST00000126303; ENSMUST00000133972; ENSMUST00000139596; ENSMUST00000140097; ENSMUST00000148349; BC005552; OTTMUST00000054696; OTTMUST00000054697; OTTMUST00000054698; OTTMUST00000054699; OTTMUST00000054700; OTTMUST00000054701; OTTMUST00000054702; U38940	Asns	asparagine synthetase	chr6
17524775	5.25	5.47	0.2	0.13	-1.16	0.0151	NM_177030; XM_006510422; XM_006510423; XM_006510424; XM_011242552; XM_011242553; XM_011242554; XM_011242555; XR_379121; ENSMUST00000034728; AK129348	Dock6	dedicator of cytokinesis 6	chr9
17528568	6.4	6.62	0.13	0.14	-1.16	0.0153	NM_029784; XM_006511550; XM_006511551; ENSMUST00000034749; ENSMUST00000123206; ENSMUST00000141775; ENSMUST00000145427; BC025646; OTTMUST00000076317; OTTMUST00000076318; OTTMUST00000076319; OTTMUST00000076320	Fam81a	family with sequence similarity 81, member A	chr9
17515641	5.93	6.14	0.21	0.13	-1.16	0.016	NR_027907; XM_006510194; XM_006510195; XM_011242475; XM_011242476; XM_011242477; XM_011242478; XM_011242479	AI414108; Igsf9b	expressed sequence AI414108; immunoglobulin superfamily, member 9B	chr9
17300149	2.78	2.99	0.11	0.2	-1.16	0.0163	OTTMUST00000134516	Traj52	T cell receptor alpha joining 52	chr14
17474217	2.64	2.85	0.1	0.12	-1.16	0.0169	NM_008967; XM_006539670; ENSMUST00000086101; ENSMUST00000144408; BC094386; D26157; OTTMUST00000083810; OTTMUST00000083811	Ptgir	prostaglandin I receptor (IP)	chr7
17478961	4.64	4.85	0.08	0.1	-1.16	0.0173	NM_001291184; NM_011048; ENSMUST00000055576; ENSMUST00000098391; ENSMUST00000176199; ENSMUST00000176209; ENSMUST00000177272; ENSMUST00000177369; OTTMUST00000111029; OTTMUST00000111030; OTTMUST00000111031; OTTMUST00000111033; OTTMUST00000111034; OTTMUST00000111035	Pcsk6	proprotein convertase subtilisin/kexin type 6	chr7
17316495	8.28	8.49	0.19	0.08	-1.16	0.0174	NM_175134; XM_006520174; XM_006520175; XM_011245379; ENSMUST00000057486; AB076382; BC035553; BC086659; BC094595	Ankrd46	ankyrin repeat domain 46	chr15
17251604	3.85	4.06	0.14	0.12	-1.16	0.0179	ENSMUST00000132834	Cntrobos	centrobin, centrosomal BRCA2 interacting protein, opposite strand [Source:MGI Symbol;Acc:MGI:1920671]	chr11
17451126	6.35	6.57	0.09	0.26	-1.16	0.0195	ENSMUST00000129884; OTTMUST00000041488	Ep400	E1A binding protein p400	chr5
17261009	3.49	3.7	0.05	0.13	-1.16	0.0195	NM_001169114; NM_016888; ENSMUST00000055549; ENSMUST00000062844; ENSMUST00000173660; AF092050; AY043479; BC009075; OTTMUST00000011735; OTTMUST00000011736; OTTMUST00000095997	B3gnt2	UDP-GlcNAc:betaGal beta-1,3-N-acetylglucosaminyltransferase 2	chr11
17466615	2.81	3.02	0.14	0.06	-1.16	0.0199	XR_403339; XR_861714; XR_869054	Gimap1os	GTPase, IMAP family member 1, opposite strand	chr6
17250374	7.2	7.42	0.03	0.12	-1.16	0.0219	NM_021354; XM_006532153; ENSMUST00000018568; ENSMUST00000136484; ENSMUST00000138713; ENSMUST00000147745; ENSMUST00000155731; BC082564; OTTMUST00000012891; OTTMUST00000012892; OTTMUST00000012893; OTTMUST00000012894; OTTMUST00000012895	Drg2	developmentally regulated GTP binding protein 2	chr11
17476752	3.37	3.58	0.13	0.06	-1.16	0.0247	NM_027897; XR_391076; ENSMUST00000032705; ENSMUST00000085556; ENSMUST00000155140; ENSMUST00000187997; BC100314; OTTMUST00000061307; OTTMUST00000061308; OTTMUST00000126884	Rhpn2	rhophilin, Rho GTPase binding protein 2	chr7
17241676	5.45	5.66	0.17	0.09	-1.16	0.0251	NM_028491; XM_006514216; ENSMUST00000020103; ENSMUST00000166919; BC087900	1700040L02Rik	RIKEN cDNA 1700040L02 gene	chr10
17314387	10	10.21	0.09	0.09	-1.16	0.0251	NM_001159647; NM_001159648; NM_007727; XM_006520383; ENSMUST00000000109; ENSMUST00000068378; ENSMUST00000141187; ENSMUST00000169825; BC055360; BC066864; OTTMUST00000035588; OTTMUST00000035589; OTTMUST00000035590	Cntn1	contactin 1	chr15
17523659	2.6	2.82	0.18	0.09	-1.16	0.028	NM_009917; ENSMUST00000097855; ENSMUST00000111442; ENSMUST00000168179; ENSMUST00000169553; ENSMUST00000171499; ENSMUST00000171579; BC103574; BC103586; BC103587; D83648; OTTMUST00000089983; OTTMUST00000089984; OTTMUST00000089985; OTTMUST00000089986; OTTMUST00000089987; OTTMUST00000089988; U47036; BC105643	Ccr5	chemokine (C-C motif) receptor 5	chr9
17351193	3.47	3.69	0.1	0.18	-1.16	0.028	XM_006526029; XM_006526030; XM_006526031; XM_006526033; XM_006526034; XM_006526035; XM_006526036; XM_011246949	Spink10	serine peptidase inhibitor, Kazal type 10	chr18
17414364	5.3	5.51	0.09	0.13	-1.16	0.0283	NM_001035532; NM_001035533; NM_001304544; NM_009649; ENSMUST00000043456; ENSMUST00000098064; ENSMUST00000098065; ENSMUST00000098066; ENSMUST00000102902; ENSMUST00000102903; ENSMUST00000107598; ENSMUST00000107600; ENSMUST00000124581; ENSMUST00000126465; ENSMUST00000132497; ENSMUST00000150412; AF033274; AF033275; AF033276; AK173063; BC003735; OTTMUST00000016768; OTTMUST00000016784; OTTMUST000000167…	Akap2; Pakap	A kinase (PRKA) anchor protein 2; paralemmin A kinase anchor protein	chr4
17226550	5.13	5.35	0.2	0.13	-1.16	0.0285	NM_001313695; NM_008567; ENSMUST00000027601; ENSMUST00000190495; ENSMUST00000191454; BC050886; BC057584; D86726; OTTMUST00000125829; OTTMUST00000125830; OTTMUST00000125831; ENSMUST00000188755; OTTMUST00000125832	Mcm6	minichromosome maintenance deficient 6 (MIS5 homolog, S. pombe) (S. cerevisiae)	chr1
17380021	7.31	7.53	0.09	0.11	-1.16	0.0289	NM_080455; XM_006499423; XM_006499424; XM_006499425; XM_006499426; XM_011239514; XM_011239515; ENSMUST00000109157; ENSMUST00000109159; ENSMUST00000123300; ENSMUST00000140699; ENSMUST00000185239; BC079550; BC079877; OTTMUST00000038385; OTTMUST00000038386; OTTMUST00000042410; OTTMUST00000104431; OTTMUST00000120939	Tshz2	teashirt zinc finger family member 2	chr2
17358363	3.01	3.22	0.15	0.15	-1.16	0.0292	NM_177360; XM_006527066; ENSMUST00000048935; AF541936; BC052041	Dmrt3	doublesex and mab-3 related transcription factor 3	chr19
17235582	3.04	3.26	0.14	0.21	-1.16	0.0295	NR_028549	Snord37	small nucleolar RNA, C/D box 37	chr10
17337684	2.24	2.45	0.11	0.57	-1.16	0.0299	NM_001177529; NM_001287194; NM_001287195; ENSMUST00000097324; AB306983; AB306984	Esp6; Esp5; Esp6Esp5	exocrine gland secreted peptide 6; exocrine gland secreted peptide 5; Esp6-Esp5 readthrough transcript	chr17
17458911	6.41	6.63	0.2	0.07	-1.16	0.0307	NM_012056; ENSMUST00000031795; ENSMUST00000147159; AF090334; AF279263; BC026133; BC043129; OTTMUST00000053877; OTTMUST00000053878	Fkbp9	FK506 binding protein 9	chr6
17391287	2.88	3.09	0.18	0.21	-1.16	0.0308	NM_138750; NM_178047; ENSMUST00000028855; ENSMUST00000103214; ENSMUST00000140156; ENSMUST00000155581; AF269062; BC039212; OTTMUST00000038220; OTTMUST00000038221; OTTMUST00000038222; OTTMUST00000038223	Prom2	prominin 2	chr2
17306147	8.61	8.82	0.14	0.07	-1.16	0.0311	NM_001145959; NM_013864; XM_006519098; XM_006519099; XM_006519101; XM_006519103; XM_006519104; XM_006519105; XM_006534651; XM_006534652; XM_006534654; XM_006534656; ENSMUST00000004673; ENSMUST00000111632; AB033921; BC012963	Ndrg2	N-myc downstream regulated gene 2	chr14
17528692	4.26	4.47	0.18	0.13	-1.16	0.0315	NM_001304362; NM_026599; XM_006511395; ENSMUST00000072899; ENSMUST00000121322; ENSMUST00000122065; ENSMUST00000136044; ENSMUST00000146567; ENSMUST00000152224; AB186125; BC031499; BC139006; BC158061; OTTMUST00000078474; OTTMUST00000078475; OTTMUST00000078476; OTTMUST00000078477; OTTMUST00000078478	Cgnl1	cingulin-like 1	chr9
17475311	4.49	4.7	0.17	0.1	-1.16	0.0325	NM_001290487; NM_025504; ENSMUST00000077338; ENSMUST00000085953; ENSMUST00000126925; ENSMUST00000130897; ENSMUST00000147472; BC024867; OTTMUST00000056715; OTTMUST00000056716; OTTMUST00000056717; OTTMUST00000056718; OTTMUST00000056719	Atp5sl	ATP5S-like	chr7
17260244	4.23	4.43	0.14	0.08	-1.16	0.033	NM_001287386; NM_010292; XM_006514443; XM_006514444; ENSMUST00000102920; ENSMUST00000109822; ENSMUST00000109823; ENSMUST00000125434; BC011139; L38990; OTTMUST00000014370; OTTMUST00000014371; OTTMUST00000014372; OTTMUST00000014373; M58755	Gck	glucokinase	chr11
17285488	8.37	8.59	0.1	0.13	-1.16	0.0336	NM_001289546; NM_175007; XM_011244304; ENSMUST00000003345; ENSMUST00000197545; ENSMUST00000200273; ENSMUST00000200466; BC043718; BC054718; OTTMUST00000134720; OTTMUST00000134721; OTTMUST00000134722; OTTMUST00000134726	Amph	amphiphysin	chr13
17336073	2.31	2.53	0.13	0.18	-1.16	0.0337	NM_207175; ENSMUST00000112165; BC127988; BC134364	Olfr239	olfactory receptor 239	chr17
17506147	2.98	3.2	0.06	0.25	-1.16	0.0371	NM_026922; XM_006531344; ENSMUST00000095171; EF688288	Atp2c2	ATPase, Ca++ transporting, type 2C, member 2	chr8
17416234	8.86	9.07	0.11	0.12	-1.16	0.0379	NM_080555; ENSMUST00000064139; BC005558; OTTMUST00000018472	Plpp3	phospholipid phosphatase 3	chr4
17332378	2.51	2.72	0.14	0.3	-1.16	0.0383	NR_040484; NR_040485	1600002D24Rik	RIKEN cDNA 1600002D24 gene	chr16
17267484	4.32	4.54	0.18	0.12	-1.16	0.0389	NM_001291440; NM_053269; XM_006532009; XM_011248671; XR_388326; XR_390025; ENSMUST00000007790; ENSMUST00000067692; ENSMUST00000129400; ENSMUST00000153073; BC090648; BC141034; OTTMUST00000002513; OTTMUST00000002514; OTTMUST00000002515; OTTMUST00000067490	Rad51c	RAD51 homolog C	chr11
17368834	4.84	5.05	0.16	0.14	-1.16	0.0405	NM_001290489; NM_026896; NM_029615; ENSMUST00000028139; ENSMUST00000113830; ENSMUST00000123522; ENSMUST00000147547; ENSMUST00000159034; ENSMUST00000159280; ENSMUST00000162597; ENSMUST00000162603; ENSMUST00000162623; ENSMUST00000162773; BC016537; OTTMUST00000027868; OTTMUST00000028053; OTTMUST00000028055; OTTMUST00000028056; OTTMUST00000086748; OTTMUST00000086749; OTTMUST00000086750; OTTMUST000000…	Med27	mediator complex subunit 27	chr2
17257361	3.87	4.08	0.17	0.19	-1.16	0.0407	NM_008626; XM_006532406; ENSMUST00000021038; ENSMUST00000100335; ENSMUST00000126931; ENSMUST00000142905; ENSMUST00000151135; BC116642; OTTMUST00000005771; OTTMUST00000005772; OTTMUST00000005773; OTTMUST00000005774; OTTMUST00000077595; U56734	Mrc2	mannose receptor, C type 2	chr11
17365796	2.84	3.05	0.14	0.18	-1.16	0.0416	NR_045318	4930552P12Rik	RIKEN cDNA 4930552P12 gene	chr19
17238605	4.26	4.47	0.17	0.16	-1.16	0.0438	NM_008398; XM_006513267; XM_006513269; XM_006513270; ENSMUST00000099112; L16544; L23421; L23423	Itga7	integrin alpha 7	chr10
17284571	2.17	2.39	0.07	0.19	-1.16	0.0442	OTTMUST00000131048	Ighv1-50	immunoglobulin heavy variable 1-50	chr12
17269954	3.77	3.99	0.2	0.14	-1.16	0.0446	NM_001316365; NM_001316366; NM_008815; XM_006532458; XM_006532459; XM_006532460; XM_006532461; XM_006532462; ENSMUST00000017868; ENSMUST00000107176; ENSMUST00000129160; ENSMUST00000129995; ENSMUST00000131117; ENSMUST00000131862; ENSMUST00000132040; ENSMUST00000137179; ENSMUST00000140970; ENSMUST00000149099; ENSMUST00000154512; ENSMUST00000164750; DQ832277; OTTMUST00000004228; OTTMUST00000004229; …	Etv4	ets variant 4	chr11
17418158	5.58	5.79	0.22	0.08	-1.16	0.045	NM_174998; ENSMUST00000059667; ENSMUST00000106246; ENSMUST00000126995; ENSMUST00000136619; ENSMUST00000152194; AB079893; BC138631; BC138632; OTTMUST00000020294; OTTMUST00000020295; OTTMUST00000020296; OTTMUST00000020297; OTTMUST00000020352	Hpcal4	hippocalcin-like 4	chr4
17274658	5.9	6.12	0.1	0.07	-1.16	0.0463	NM_201357; XM_006515120; XM_006515121; XM_006515122; XM_011243879; ENSMUST00000035657; BC031458	Tssc1	tumor suppressing subtransferable candidate 1	chr12
17275604	3.03	3.24	0.13	0.06	-1.16	0.0468	NM_011041; XM_006515579; XM_006515580; XM_006515581; XM_011244013; ENSMUST00000001538; ENSMUST00000152848; ENSMUST00000153250; BC005794; OTTMUST00000056158; OTTMUST00000056159	Pax9	paired box 9	chr12
17447921	4.97	5.18	0.11	0.09	-1.16	0.0473	NM_021416; ENSMUST00000016023; ENSMUST00000198680; AB257856; BC056379; OTTMUST00000134202; OTTMUST00000134203	Fam184b	family with sequence similarity 184, member B	chr5
17313688	7.6	7.81	0.1	0.1	-1.16	0.0475	NM_178614; ENSMUST00000023071; BC119178; BC119180	Samm50	sorting and assembly machinery component 50 homolog (S. cerevisiae)	chr15
17437213	3.35	3.56	0.06	0.12	-1.16	0.0487	NM_007646; ENSMUST00000030964; ENSMUST00000196600; BC046312; CT010386; L11332; OTTMUST00000072007; OTTMUST00000133816	Cd38	CD38 antigen	chr5
17415932	4.23	4.44	0.11	0.1	-1.15	0.0034	NM_001177602; NM_001177604; NM_001177605; NM_009647; XM_006502685; ENSMUST00000102780; ENSMUST00000106945; ENSMUST00000106946; ENSMUST00000131397; ENSMUST00000133055; ENSMUST00000151561; ENSMUST00000155749; AB020239; BC086663; D85036; OTTMUST00000019192; OTTMUST00000019193; OTTMUST00000019194; OTTMUST00000019195; OTTMUST00000019196; OTTMUST00000019197; OTTMUST00000050467	Ak4	adenylate kinase 4	chr4
17268430	3.87	4.08	0.07	0.11	-1.15	0.0044	NM_027026; ENSMUST00000021251; BC022723; OTTMUST00000003773	Lrrc46	leucine rich repeat containing 46	chr11
17545553	2.47	2.67	0.18	0.2	-1.15	0.005	NM_020017; XM_006528721; XM_006528722; XM_006528723; XM_006528724; ENSMUST00000079867; AY438669; BC119064; BC119066; OTTMUST00000046080	Magea3	melanoma antigen, family A, 3	chrX
17376167	6.94	7.15	0.09	0.05	-1.15	0.0078	NM_001177647; NM_001291019; NM_001291020; NM_001291021; NM_001291022; NM_007547; XM_006498982; XM_006498986; ENSMUST00000049262; ENSMUST00000099113; ENSMUST00000103202; ENSMUST00000103203; ENSMUST00000127751; ENSMUST00000136153; ENSMUST00000136554; ENSMUST00000153491; ENSMUST00000160276; ENSMUST00000160952; ENSMUST00000161620; ENSMUST00000162764; ENSMUST00000163034; ENSMUST00000179001; AB018194; …	Sirpa	signal-regulatory protein alpha	chr2
17281789	5.45	5.65	0.14	0.11	-1.15	0.0104	NM_181752; ENSMUST00000050649; AY288425; BC062104; BC139332; BC139335; BC148305	Gpr135	G protein-coupled receptor 135	chr12
17489620	9.85	10.05	0.14	0.15	-1.15	0.0119	NM_008155; ENSMUST00000038027; ENSMUST00000126901; ENSMUST00000135243; ENSMUST00000138773; BC086640; BC088995; BC172124; L09104; M14220; OTTMUST00000019029; OTTMUST00000019030; OTTMUST00000019031; OTTMUST00000019032; BC157972	Gpi1	glucose phosphate isomerase 1	chr7
17474389	5.97	6.18	0.08	0.12	-1.15	0.0129	NM_145579; XM_006539819; ENSMUST00000059331; ENSMUST00000130268; ENSMUST00000131087; AF364868; BC048544; BC055832; OTTMUST00000082065; OTTMUST00000082066	Mypop	Myb-related transcription factor, partner of profilin	chr7
17379938	2.91	3.11	0.2	0.17	-1.15	0.0144	NM_001287738; NM_001287739; NM_009883; ENSMUST00000070642; M61007; OTTMUST00000039186	Cebpb	CCAAT/enhancer binding protein (C/EBP), beta	chr2
17392600	3.07	3.27	0.12	0.11	-1.15	0.0151	NM_029960; XM_011239843; ENSMUST00000028937; ENSMUST00000149457; BC104302; BC104303	9230104L09Rik	RIKEN cDNA 9230104L09 gene	chr2
17452889	6.52	6.73	0.05	0.1	-1.15	0.0164	NM_144819; XM_006504287; ENSMUST00000036206; ENSMUST00000135495; ENSMUST00000143268; BC021492; OTTMUST00000060075; OTTMUST00000060116; OTTMUST00000060118	Ccdc92	coiled-coil domain containing 92	chr5
17250392	2.74	2.95	0.08	0.1	-1.15	0.0164	NM_001103171; NM_010862; NM_182698; XM_006532419; XM_006532423; XM_006532424; ENSMUST00000071880; ENSMUST00000081823; ENSMUST00000094135; ENSMUST00000122825; ENSMUST00000126522; AF144095; AY331132; AY331133; OTTMUST00000012896; OTTMUST00000017699; OTTMUST00000017700; OTTMUST00000042592; OTTMUST00000042593	Myo15	myosin XV	chr11
17487211	3.29	3.49	0.11	0.17	-1.15	0.0183	NM_008036; XM_006539543; XM_006539544; ENSMUST00000003640; BC132064; BC137994	Fosb	FBJ osteosarcoma oncogene B	chr7
17424674	5.27	5.47	0.13	0.09	-1.15	0.0189	NM_011602; XM_006537768; XM_006537769; XM_006537770; XM_006537771; ENSMUST00000030187; ENSMUST00000123985; ENSMUST00000125509; ENSMUST00000126078; ENSMUST00000127262; ENSMUST00000130353; ENSMUST00000130670; ENSMUST00000134623; BC055348; BC121787; BC150810; OTTMUST00000016126; OTTMUST00000016127; OTTMUST00000016128; OTTMUST00000016129; OTTMUST00000016130; OTTMUST00000016131; OTTMUST00000016132; OT…	Tln1	talin 1	chr4
17528456	6.2	6.4	0.14	0.05	-1.15	0.0195	NM_001081242; XM_006511433; XM_006511434; XM_006511438; XM_006511441; XM_011242811; XM_011242812; XM_011242813; ENSMUST00000039662; ENSMUST00000040025; BC079896; BC158057	Tln2	talin 2	chr9
17250597	4.84	5.04	0.09	0.1	-1.15	0.0237	NM_013717; XM_006533445; XM_006533446; XM_006533447; XM_006533448; ENSMUST00000102657; ENSMUST00000127889; ENSMUST00000138057; ENSMUST00000140548; ENSMUST00000146562; ENSMUST00000155176; AB030483; BC008113; OTTMUST00000012967; OTTMUST00000012968; OTTMUST00000012969; OTTMUST00000012970; OTTMUST00000012971; OTTMUST00000012972	B9d1	B9 protein domain 1	chr11
17441394	2.94	3.14	0.1	0.07	-1.15	0.026	ENSMUST00000122638	n-R5s174	nuclear encoded rRNA 5S 174 [Source:MGI Symbol;Acc:MGI:4422039]	chr5
17521727	5.47	5.68	0.19	0.08	-1.15	0.027	NM_008483; XM_006511648; XM_006511649; ENSMUST00000065014; ENSMUST00000191864; ENSMUST00000193301; ENSMUST00000194147; ENSMUST00000195483; BC026051; OTTMUST00000128785; OTTMUST00000129208; OTTMUST00000129209; OTTMUST00000129211; OTTMUST00000129356; ENSMUST00000195058; OTTMUST00000129210	Lamb2	laminin, beta 2	chr9
17508325	2.93	3.12	0.12	0.09	-1.15	0.0271	NM_001081187; ENSMUST00000084031; ENSMUST00000176814; BC132380; BC145842; OTTMUST00000110582; OTTMUST00000110586	Htra4	HtrA serine peptidase 4	chr8
17363470	7.11	7.32	0.11	0.08	-1.15	0.0294	NM_010266; XM_006526680; ENSMUST00000087600; ENSMUST00000121725; ENSMUST00000136258; AF174583; AF369880; AF369881; AF369882; AF369883; AF369884; BC076583; OTTMUST00000070187; OTTMUST00000070188; OTTMUST00000070189	Gda	guanine deaminase	chr19
17229198	2.62	2.82	0.1	0.18	-1.15	0.0294	NM_032005; XM_006497043; ENSMUST00000027859; ENSMUST00000160350; ENSMUST00000161144; ENSMUST00000161777; AF345520; AF348321; BC120635; BC137731; OTTMUST00000088588; OTTMUST00000088589; OTTMUST00000088590; OTTMUST00000088591	Tbx19	T-box 19	chr1
17361056	7.26	7.46	0.1	0.11	-1.15	0.0301	NM_133666; ENSMUST00000042497; ENSMUST00000128787; ENSMUST00000129706; ENSMUST00000132747; ENSMUST00000133474; ENSMUST00000134049; ENSMUST00000134479; ENSMUST00000136921; ENSMUST00000148283; ENSMUST00000149482; ENSMUST00000150852; BC014818; BC041682; OTTMUST00000086022; OTTMUST00000086023; OTTMUST00000086024; OTTMUST00000086025; OTTMUST00000086026; OTTMUST00000086027; OTTMUST00000086028; OTTMUST0…	Ndufv1	NADH dehydrogenase (ubiquinone) flavoprotein 1	chr19
17277697	5.62	5.82	0.23	0.15	-1.15	0.0314	NM_001277296; NM_001277297; NM_028105; XM_006516245; XM_006516246; XM_006516247; XM_006516248; XM_006516249; XM_006516250; XM_006516251; XM_006516252; XM_011244180; ENSMUST00000101165; ENSMUST00000166940; BC010539	Adck1	aarF domain containing kinase 1	chr12
17251557	3.79	3.99	0.19	0.06	-1.15	0.0319	NM_033041; XM_006534556; ENSMUST00000024543; AB049065; BC134378; OTTMUST00000013339	Hes7	hairy and enhancer of split 7 (Drosophila)	chr11
17304406	5.62	5.82	0.1	0.09	-1.15	0.0325	NM_001310682; NM_011103; XM_006518695; XM_006518697; XM_006518698; ENSMUST00000022521; ENSMUST00000112202; ENSMUST00000112203; ENSMUST00000112206; ENSMUST00000112207; ENSMUST00000112208; ENSMUST00000112210; ENSMUST00000112211; ENSMUST00000128135; ENSMUST00000130736; ENSMUST00000135714; ENSMUST00000140701; ENSMUST00000145806; AB011812; AB201453; AB201454; AB201455; AB201456; AF251036; AY545076; BC…	Prkcd	protein kinase C, delta	chr14
17485187	2.63	2.84	0.25	0.15	-1.15	0.0342	NM_023860; ENSMUST00000084414; ENSMUST00000187512; OTTMUST00000118240	Krtap5-3	keratin associated protein 5-3	chr7
17241912	4.49	4.69	0.13	0.13	-1.15	0.0357	NM_010027; ENSMUST00000001716; ENSMUST00000172820; BC010753; OTTMUST00000096834; OTTMUST00000096835	Ddt	D-dopachrome tautomerase	chr10
17356924	8.27	8.48	0.14	0.07	-1.15	0.0361	NM_001205234; NM_001205235; NM_020253; ENSMUST00000077182; ENSMUST00000113458; ENSMUST00000113459; ENSMUST00000113461; ENSMUST00000113462; ENSMUST00000124815; ENSMUST00000128272; ENSMUST00000137166; ENSMUST00000137821; ENSMUST00000140435; ENSMUST00000148391; ENSMUST00000150792; ENSMUST00000154580; ENSMUST00000155158; ENSMUST00000157014; ENSMUST00000200719; ENSMUST00000201188; ENSMUST00000201543; …	Nrxn2	neurexin II	chr19
17233993	3.38	3.59	0.13	0.05	-1.15	0.0364	NM_010118; XM_006513208; XM_006513209; XM_006513210; XM_006513211; XM_006513212; XM_006513213; XM_011243366; XM_011243367; XM_011243368; ENSMUST00000048289; ENSMUST00000105438; ENSMUST00000127820; ENSMUST00000130933; ENSMUST00000145754; ENSMUST00000145936; ENSMUST00000146986; BC009093; OTTMUST00000084546; OTTMUST00000084547; OTTMUST00000084548; OTTMUST00000084549; OTTMUST00000084550; OTTMUST00000…	Egr2	early growth response 2	chr10
17513989	5.08	5.28	0.17	0.12	-1.15	0.0365	NM_028536; XM_011248522; ENSMUST00000034452; ENSMUST00000122421; BC024705; BC036300; OTTMUST00000076972; OTTMUST00000076973	Ccsap	centriole, cilia and spindle associated protein	chr8
17292817	7.32	7.52	0.18	0.08	-1.15	0.0372	NM_009000; XM_006517165; ENSMUST00000035242; AB232619; BC019950; BC028872; BC054466; BC055894; BC055914; M79306	Rab24	RAB24, member RAS oncogene family	chr13
17230812	2.52	2.72	0.16	0.21	-1.15	0.0394	ENSMUST00000180632; ENSMUST00000195314	4930532G15Rik	RIKEN cDNA 4930532G15 gene [Source:MGI Symbol;Acc:MGI:1922432]	chr1
17429880	5.77	5.97	0.18	0.1	-1.15	0.0402	NM_001142727; XM_006503375; XM_006503376; XM_011240609; ENSMUST00000106190; ENSMUST00000125776; ENSMUST00000137769; ENSMUST00000163946; ENSMUST00000184704; ENSMUST00000185036	1110065P20Rik	RIKEN cDNA 1110065P20 gene	chr4
17514118	2.81	3.01	0.1	0.14	-1.15	0.0415	NM_001081120; ENSMUST00000055257; BC115734; BC115819	Fam89a	family with sequence similarity 89, member A	chr8
17302571	3.88	4.09	0.1	0.22	-1.15	0.0424	NR_102319; FJ748867	9330188P03Rik	RIKEN cDNA 9330188P03 gene	chr14
17511765	2.45	2.64	0.18	0.11	-1.15	0.0446	XM_006531545; XM_006531546; XM_006544349; XM_006544350; XM_006544351; XM_134476; OTTMUST00000084581	Ces1h	carboxylesterase 1H	chr8
17477486	5	5.21	0.23	0.18	-1.15	0.045	NM_001205070; NM_001205071; NM_001205072; NM_001205073; NM_025368; XM_006541071; XM_006541072; XM_006541073; XM_006541074; XM_011250890; ENSMUST00000035844; ENSMUST00000117324; ENSMUST00000118493; ENSMUST00000118628; ENSMUST00000120852; ENSMUST00000121922; ENSMUST00000125363; ENSMUST00000130220; ENSMUST00000131817; ENSMUST00000132952; ENSMUST00000133656; ENSMUST00000134398; ENSMUST00000136609; EN…	Josd2	Josephin domain containing 2	chr7
17486659	2.2	2.39	0.05	0.19	-1.15	0.0471	NM_001080942; ENSMUST00000108526; ENSMUST00000202285; DQ227499; DQ664198; OTTMUST00000138939; OTTMUST00000138940	Bsph2	binder of sperm protein homolog 2	chr7
17234667	7	7.2	0.25	0.13	-1.15	0.0482	NM_145925; XM_011243262; ENSMUST00000009435; ENSMUST00000159116; ENSMUST00000161165; ENSMUST00000161789; ENSMUST00000162429; ENSMUST00000162598; ENSMUST00000162895; ENSMUST00000162943; ENSMUST00000167006; BC023961; BC025533; BC029144; BC032184; OTTMUST00000089237; OTTMUST00000089238; OTTMUST00000089239; OTTMUST00000089240; OTTMUST00000089241; OTTMUST00000089242; OTTMUST00000089243; OTTMUST0000008…	Pttg1ip	pituitary tumor-transforming 1 interacting protein	chr10
17274195	5.49	5.7	0.18	0.16	-1.15	0.0493	NM_008747; XM_006515011; XM_006515012; XM_006515013; ENSMUST00000111064; AB041826; AB041827; BC141019; U51908	Ntsr2	neurotensin receptor 2	chr12
17279417	4.72	4.92	0.22	0.07	-1.15	0.0494	NM_145450; ENSMUST00000037014; ENSMUST00000177808; BC022687; BC090976	BC022687	cDNA sequence BC022687	chr12
17471342	7.76	7.96	0.11	0.08	-1.15	0.0495	NM_010219; ENSMUST00000032508; ENSMUST00000139448; ENSMUST00000150387; ENSMUST00000151796; BC003447; OTTMUST00000060562; OTTMUST00000060563; OTTMUST00000060564; OTTMUST00000060565	Fkbp4	FK506 binding protein 4	chr6
17513479	5.03	5.22	0.03	0.09	-1.14	0.0067	NM_028883; XM_006531431; ENSMUST00000049156; BC030874	Tldc1	TBC/LysM associated domain containing 1	chr8
17289977	3.85	4.04	0.02	0.12	-1.14	0.0084	NM_001037914; XM_006517731; ENSMUST00000092089	Mcidas	multiciliate differentiation and DNA synthesis associated cell cycle protein	chr13
17476557	2.51	2.7	0.09	0.16	-1.14	0.0112	NM_001033131; ENSMUST00000098559; ENSMUST00000186077; ENSMUST00000187493; ENSMUST00000188036; ENSMUST00000189673; ENSMUST00000189962; ENSMUST00000190480; ENSMUST00000190589; ENSMUST00000190990; BC132510; BC132512; BC145437; BC145438; OTTMUST00000126753; OTTMUST00000126754; OTTMUST00000126755; OTTMUST00000126756; OTTMUST00000126757; OTTMUST00000126758; OTTMUST00000126798; OTTMUST00000126887; OTTMU…	Krtdap	keratinocyte differentiation associated protein	chr7
17469136	5.32	5.51	0.07	0.13	-1.14	0.0141	NM_175314; XM_006505260; XM_006505261; XM_006505262; XM_006505263; ENSMUST00000113438; ENSMUST00000125490; ENSMUST00000130314; ENSMUST00000136751; ENSMUST00000167391; ENSMUST00000203690; AK173146; OTTMUST00000063612; OTTMUST00000063623; OTTMUST00000063624; OTTMUST00000063625; OTTMUST00000142179	Adamts9	a disintegrin-like and metallopeptidase (reprolysin type) with thrombospondin type 1 motif, 9	chr6
17262915	2.83	3.01	0.14	0.07	-1.14	0.0143	NM_177471; XM_011249125; ENSMUST00000055040; ENSMUST00000108880; BC096763; OTTMUST00000012645; OTTMUST00000012646	Ccdc69	coiled-coil domain containing 69	chr11
17528160	6.2	6.39	0.11	0.08	-1.14	0.0144	NM_008927; XM_006511196; ENSMUST00000005066; ENSMUST00000147796; ENSMUST00000152535; ENSMUST00000152675; BC054754; L02526; OTTMUST00000040998; OTTMUST00000040999; OTTMUST00000041000; OTTMUST00000042616	Map2k1	mitogen-activated protein kinase kinase 1	chr9
17443468	5.35	5.53	0.2	0.08	-1.14	0.0151	NR_015555	4933404O12Rik	RIKEN cDNA 4933404O12 gene	chr5
17494868	3.43	3.63	0.12	0.07	-1.14	0.0153	NM_001170912; NM_001170913; NM_181853; XM_006507957; XM_006507959; XM_006507960; XM_006507961; XM_006507962; XM_011241835; ENSMUST00000033339; ENSMUST00000106739; ENSMUST00000106741; ENSMUST00000137704; AY572454; AY572455; BC138032; BC145106; OTTMUST00000042332; OTTMUST00000042333; OTTMUST00000042334; OTTMUST00000042344	Trim66	tripartite motif-containing 66	chr7
17372021	2.43	2.62	0.02	0.08	-1.14	0.0153	ENSMUST00000123613	Chn1os1	chimerin 1, opposite strand 1 [Source:MGI Symbol;Acc:MGI:3702041]	chr2
17413369	6.3	6.49	0.14	0.12	-1.14	0.0154	NM_013497; ENSMUST00000102944; ENSMUST00000126277; ENSMUST00000132631; ENSMUST00000138623; ENSMUST00000159923; ENSMUST00000167751; BC002094; OTTMUST00000016122; OTTMUST00000016124; OTTMUST00000016125; OTTMUST00000087606; OTTMUST00000087607	Creb3	cAMP responsive element binding protein 3	chr4
17441063	7.97	8.17	0.07	0.04	-1.14	0.0164	NM_028211; XM_006530466; ENSMUST00000031538; ENSMUST00000131427; ENSMUST00000131771; ENSMUST00000140090; ENSMUST00000147743; BC031162	2210016L21Rik	RIKEN cDNA 2210016L21 gene	chr5
17287973	3.18	3.37	0.06	0.1	-1.14	0.018	NR_046142	A530065N20Rik	RIKEN cDNA A530046M15 gene	chr13
17331266	2.06	2.26	0.05	0.21	-1.14	0.0183	NM_146994; XM_006522144; ENSMUST00000099656	Olfr201	olfactory receptor 201	chr16
17377778	4.8	4.99	0.12	0.17	-1.14	0.0187	NM_010495; XM_006498791; ENSMUST00000038368; ENSMUST00000109824; BC025073; CT010243; OTTMUST00000037597; OTTMUST00000037598; U43884	Id1	inhibitor of DNA binding 1	chr2
17495541	6.4	6.59	0.28	0.16	-1.14	0.0189	NM_138649; XM_006507202; XM_006507203; XM_006507204; XM_006507205; XM_006507206; XM_011241645; XM_011241646; XM_011241647; ENSMUST00000081574; ENSMUST00000203465; ENSMUST00000203485; ENSMUST00000203796; AB069667; OTTMUST00000140953; OTTMUST00000140954; OTTMUST00000140985; OTTMUST00000140986	Syt17	synaptotagmin XVII	chr7
17471473	2.29	2.47	0.1	0.08	-1.14	0.0193	NM_001254946; ENSMUST00000160290; ENSMUST00000178918	BC035044	cDNA sequence BC035044	chr6
17522791	6.15	6.34	0.11	0.08	-1.14	0.0195	NM_148958; XM_006512370; XM_006512371; XM_006512372; XM_006512373; XM_006512374; XM_006512375; XM_006512376; XM_006512377; XM_006512378; XM_011243051; XM_011243052; ENSMUST00000046627; ENSMUST00000182199; ENSMUST00000182363; ENSMUST00000182384; ENSMUST00000182413; ENSMUST00000182920; ENSMUST00000183104; ENSMUST00000183141; BC027256; OTTMUST00000113687; OTTMUST00000113688; OTTMUST00000113689; OTTM…	Osbpl10	oxysterol binding protein-like 10	chr9
17360312	8.08	8.26	0.04	0.09	-1.14	0.0206	NM_001164099; NM_001164100; NM_001164101; NM_001277100; NM_013758; ENSMUST00000025999; ENSMUST00000050096; ENSMUST00000111741; AF100424; AF100425; BC037116	Add3	adducin 3 (gamma)	chr19
17453124	4.6	4.79	0.23	0.06	-1.14	0.0238	NM_133900; XM_006504274; XM_006504275; ENSMUST00000031399; ENSMUST00000118268; ENSMUST00000136280; ENSMUST00000136507; ENSMUST00000178244; ENSMUST00000201022; ENSMUST00000201394; ENSMUST00000202374; OTTMUST00000068433; OTTMUST00000068492; OTTMUST00000068493; OTTMUST00000068494; OTTMUST00000111955; OTTMUST00000137627; OTTMUST00000137628; OTTMUST00000137629; BC002251	Psph	phosphoserine phosphatase	chr5
17284327	3.4	3.59	0.12	0.16	-1.14	0.0257	OTTMUST00000130017; AB097847; BC003878; X70423	Ighg2c; Ighg	immunoglobulin heavy constant gamma 2C; Immunoglobulin heavy chain (gamma polypeptide)	chr12
17309726	6.8	6.99	0.18	0.06	-1.14	0.0258	NM_177393; XM_011245093; XM_011245094; XM_011245095; XM_011245096; ENSMUST00000000201	Nalcn	sodium leak channel, non-selective	chr14
17227764	7.71	7.9	0.1	0.09	-1.14	0.026	NM_009061; ENSMUST00000027606; ENSMUST00000127206; ENSMUST00000134817; ENSMUST00000153527; AF215668; AF432916; BC023001; OTTMUST00000049364; OTTMUST00000049365; OTTMUST00000049366; OTTMUST00000049367; U67187	Rgs2	regulator of G-protein signaling 2	chr1
17225564	8.63	8.82	0.07	0.08	-1.14	0.0263	NM_024197; ENSMUST00000027478; ENSMUST00000153897; ENSMUST00000185251; ENSMUST00000185466; ENSMUST00000187098; ENSMUST00000187141; ENSMUST00000189503; BC003439; OTTMUST00000051651; OTTMUST00000051652; OTTMUST00000124420; OTTMUST00000124421; OTTMUST00000124422; OTTMUST00000124423; OTTMUST00000124424; ENSMUST00000189582; OTTMUST00000124425	Ndufa10	NADH dehydrogenase (ubiquinone) 1 alpha subcomplex 10	chr1
17403790	4.5	4.68	0.2	0.17	-1.14	0.0268	NM_175176; XM_006501231; XM_006501232; XM_006501233; XM_006501234; XM_006501235; ENSMUST00000051862; ENSMUST00000098496; BC138236; BC145840; OTTMUST00000095549; OTTMUST00000095550	Erich3	glutamate rich 3	chr3
17376618	7.81	8	0.13	0.13	-1.14	0.027	NM_007694; ENSMUST00000028826; BC014736; OTTMUST00000037212	Chgb	chromogranin B	chr2
17280173	3.05	3.24	0.09	0.11	-1.14	0.0291	NR_015521; BC100365	1700030C10Rik	RIKEN cDNA 1700030C10 gene	chr12
17297116	2.46	2.65	0.05	0.18	-1.14	0.0295	NR_131139; XR_874222; XR_876488	Fhitos	fragile histidine triad gene, opposite strand	chr14
17232235	4.87	5.07	0.12	0.11	-1.14	0.0297	NM_010217; ENSMUST00000020171; ENSMUST00000129142; ENSMUST00000176228; BC006783; M70642; OTTMUST00000047191; OTTMUST00000047192; OTTMUST00000103465	Ctgf	connective tissue growth factor	chr10
17516921	6.73	6.91	0.04	0.1	-1.14	0.0311	NM_011752; ENSMUST00000034583; ENSMUST00000114552; ENSMUST00000125239; ENSMUST00000125791; ENSMUST00000141763; ENSMUST00000143511; ENSMUST00000156440; BC021397; OTTMUST00000051963; OTTMUST00000051965; OTTMUST00000051966; OTTMUST00000051967; OTTMUST00000051968; OTTMUST00000051969; OTTMUST00000084791	Zpr1	ZPR1 zinc finger	chr9
17489726	2.78	2.97	0.13	0.12	-1.14	0.0331	XM_001480144; XM_006540501; XM_006540502; XM_006540503; XM_006544173; XM_011250765	Wdr88	WD repeat domain 88	chr7
17333819	2.08	2.27	0.07	0.39	-1.14	0.0337	NM_001104564; ENSMUST00000171741; OTTMUST00000103383	Vmn2r102	vomeronasal 2, receptor 102	chr17
17238996	7.03	7.21	0.1	0.1	-1.14	0.0344	NM_001161822; NM_019958; XM_006512457; ENSMUST00000019909; ENSMUST00000064225; ENSMUST00000117676; ENSMUST00000131996; AF191555; BC064782; OTTMUST00000068070; OTTMUST00000068071; OTTMUST00000068072	Rgs17	regulator of G-protein signaling 17	chr10
17242401	3.64	3.82	0.12	0.19	-1.14	0.0344	NM_001271549; NM_001271550; NM_001271551; NM_001271552; NM_001271553; NM_001271554; NM_001271555; NM_001271556; NM_001271557; NM_001271558; NM_001271559; NM_009646; NR_073358; XM_011243277; ENSMUST00000019257; ENSMUST00000105395; ENSMUST00000105396; ENSMUST00000128241; ENSMUST00000130972; ENSMUST00000131028; ENSMUST00000140636; ENSMUST00000141255; ENSMUST00000143452; ENSMUST00000143548; ENSMUST00…	Aire	autoimmune regulator (autoimmune polyendocrinopathy candidiasis ectodermal dystrophy)	chr10
17390778	3.04	3.23	0.09	0.16	-1.14	0.0351	NM_001305262; XM_006499091; XM_006499094; XM_006499095; XM_011239416; XM_011239417; ENSMUST00000028653; ENSMUST00000110537; ENSMUST00000110538; ENSMUST00000147788; ENSMUST00000148417; ENSMUST00000154412; ENSMUST00000155561; BC019755; OTTMUST00000036989; OTTMUST00000036990; OTTMUST00000036991; OTTMUST00000036992; OTTMUST00000036993; OTTMUST00000036994	Duoxa1	dual oxidase maturation factor 1	chr2
17354378	6.42	6.61	0.14	0.14	-1.14	0.0352	NM_008908; ENSMUST00000025419; BC025861; M74227	Ppic	peptidylprolyl isomerase C	chr18
17348812	2.64	2.83	0.04	0.07	-1.14	0.0362	NM_007883; ENSMUST00000059787; ENSMUST00000120102; ENSMUST00000121837; AB072269; BC020144; BC044848; BC131653; BC131654; OTTMUST00000074515; OTTMUST00000074516; OTTMUST00000074517	Dsg2	desmoglein 2	chr18
17276928	2.68	2.87	0.14	0.06	-1.14	0.0363	ENSMUST00000166971	6530401F13Rik	RIKEN cDNA 6530401F13 gene [Source:MGI Symbol;Acc:MGI:1923491]	chr12
17307025	2.41	2.6	0.16	0.08	-1.14	0.0369	NM_010371; XM_006518568; XM_011244963; ENSMUST00000015585; BC120755; BC120757; BC145030; M18459	Gzmc	granzyme C	chr14
17424811	2.27	2.46	0.15	0.22	-1.14	0.0381	NM_019476; ENSMUST00000053931; OTTMUST00000016471	Olfr159	olfactory receptor 159	chr4
17490090	2.59	2.79	0.08	0.2	-1.14	0.0384	NM_001105059; ENSMUST00000169130; OTTMUST00000097728	Vmn2r62	vomeronasal 2, receptor 62	chr7
17425379	2.25	2.43	0.16	0.24	-1.14	0.0391	XR_887595; XR_881414; OTTMUST00000016203	Rps15a-ps8	ribosomal protein S15A, pseudogene 8	chr4
17362831	3.97	4.16	0.24	0.48	-1.14	0.0392	NM_023731; ENSMUST00000025639; ENSMUST00000133836; ENSMUST00000189018; BC043326; DQ501252; OTTMUST00000082544; OTTMUST00000082545; OTTMUST00000121551	Ccdc86	coiled-coil domain containing 86	chr19
17257639	2.49	2.67	0.25	0.42	-1.14	0.0403	XM_006534097; XM_006534098; XM_006534099; XM_011249222	1810010H24Rik	RIKEN cDNA 1810010H24 gene	chr11
17441574	2.48	2.67	0.11	0.2	-1.14	0.0405	NR_040694	4930413E15Rik	RIKEN cDNA 4930413E15 gene	chr5
17543691	4.98	5.16	0.21	0.21	-1.14	0.0412	NM_008832; NM_173021; XM_006527894; XM_006527895; ENSMUST00000043596; ENSMUST00000052012; ENSMUST00000113611; ENSMUST00000119229; ENSMUST00000120270; ENSMUST00000122022; ENSMUST00000142534; OTTMUST00000043585; OTTMUST00000043623; OTTMUST00000043624; OTTMUST00000043625; OTTMUST00000043626; OTTMUST00000043628; X73876	Phka1	phosphorylase kinase alpha 1	chrX
17462244	2.56	2.75	0.09	0.15	-1.14	0.0414	NM_001033382; XM_006506251; XM_006506252; ENSMUST00000037434; ENSMUST00000185965; ENSMUST00000186176; ENSMUST00000186203; ENSMUST00000186622; ENSMUST00000186702; ENSMUST00000187222; ENSMUST00000188239; ENSMUST00000190015; BC141091; OTTMUST00000125861; OTTMUST00000125862; OTTMUST00000125863; OTTMUST00000125864; OTTMUST00000126036; OTTMUST00000126037; OTTMUST00000126039; OTTMUST00000126040; OTTMUST…	Cacna2d4	calcium channel, voltage-dependent, alpha 2/delta subunit 4	chr6
17300321	2.87	3.06	0.13	0.09	-1.14	0.0421	NR_038053	4930579G18Rik	RIKEN cDNA 4930579G18 gene	chr14
17486110	9.21	9.4	0.23	0.15	-1.14	0.0425	NM_008817; ENSMUST00000051209; ENSMUST00000143703; ENSMUST00000150182; ENSMUST00000155910; AB003040; AF038939; BC048778; BC072661; BC085183; OTTMUST00000053073; OTTMUST00000053074; OTTMUST00000053075; OTTMUST00000053076	Peg3	paternally expressed 3	chr7
17494503	5.62	5.8	0.22	0.24	-1.14	0.0435	NM_028444; ENSMUST00000047040; BC009660	Prkcdbp	protein kinase C, delta binding protein	chr7
17225993	6.76	6.95	0.2	0.11	-1.14	0.0471	NM_001160368; NM_178779; XM_006529699; ENSMUST00000058688; ENSMUST00000172299; BC118961; OTTMUST00000125074	Rnf152	ring finger protein 152	chr1
17492051	6.86	7.05	0.13	0.1	-1.14	0.048	NM_001042592; NM_025549; ENSMUST00000048068; ENSMUST00000118110; ENSMUST00000132396; BC017528; OTTMUST00000072913; OTTMUST00000072914; OTTMUST00000072915	Arrdc4	arrestin domain containing 4	chr7
17539004	7.2	7.38	0.13	0.08	-1.14	0.048	NM_173780; XM_006528852; XM_006528853; XM_006528858; XM_006528859; XM_006528860; XM_011247821; XM_011247822; XM_011247823; XM_011247824; XM_011247825; ENSMUST00000039545; ENSMUST00000112574; ENSMUST00000143880; BC070442; OTTMUST00000046244; OTTMUST00000046245; OTTMUST00000046246	Klf8	Kruppel-like factor 8	chrX
17312480	4.11	4.3	0.15	0.14	-1.14	0.0481	NM_198885; XM_006520660; ENSMUST00000043089; BC062161	Scx	scleraxis	chr15
17454908	6.5	6.69	0.12	0.05	-1.14	0.0482	NM_001172146; NM_146165; ENSMUST00000031613; ENSMUST00000100483; ENSMUST00000128440; ENSMUST00000149473; BC024410; BC024480; BC026958; BC026972; OTTMUST00000062752; OTTMUST00000062753; OTTMUST00000062754; OTTMUST00000062755	Aimp2	aminoacyl tRNA synthetase complex-interacting multifunctional protein 2	chr5
17358324	4.06	4.25	0.16	0.21	-1.14	0.0487	NM_181404; XM_006526584; XM_006526585; XM_006526586; XM_006526587; XM_006526588; XM_006526589; XM_006526590; XM_011247113; ENSMUST00000049400; ENSMUST00000137260; ENSMUST00000146647; ENSMUST00000155788; BC050250; BC058673; BC079563; OTTMUST00000084032; OTTMUST00000084033; OTTMUST00000084034; OTTMUST00000084035	Kank1	KN motif and ankyrin repeat domains 1	chr19
17437380	3.44	3.63	0.15	0.2	-1.14	0.0487	NR_015537	9230114K14Rik	RIKEN cDNA 9230114K14 gene	chr5
17238199	2.18	2.37	0.09	0.13	-1.14	0.0496	NM_027301; ENSMUST00000047134; ENSMUST00000149849; ENSMUST00000151614; ENSMUST00000155067; AY044433; BC064820; OTTMUST00000068340; OTTMUST00000068341; OTTMUST00000068342; OTTMUST00000068343	Sdr9c7	4short chain dehydrogenase/reductase family 9C, member 7	chr10
17251677	5.72	5.9	0.05	0.07	-1.13	0.0117	NM_026991; XM_006534110; XM_006534111; XM_006534112; ENSMUST00000092969; ENSMUST00000108656; ENSMUST00000151255; BC061227; OTTMUST00000013450; OTTMUST00000013451; OTTMUST00000062238	Sat2	spermidine/spermine N1-acetyl transferase 2	chr11
17282783	5.12	5.3	0.17	0.15	-1.13	0.0137	NM_001080943; XM_006515851; XM_006515852; XM_006515853; ENSMUST00000095521; BC128021	Zdhhc22	zinc finger, DHHC-type containing 22	chr12
17288876	7.23	7.4	0.11	0.25	-1.13	0.0143	NM_001042591; XM_006517017; XR_382418; ENSMUST00000099356; ENSMUST00000159090; ENSMUST00000159690; ENSMUST00000159856; ENSMUST00000161441; ENSMUST00000162904; BC031125; BC054844; BC098474; OTTMUST00000088135; OTTMUST00000088136; OTTMUST00000088137; OTTMUST00000088138; OTTMUST00000088139; OTTMUST00000088140	Arrdc3	arrestin domain containing 3	chr13
17360942	3.68	3.85	0.17	0.19	-1.13	0.0153	NM_010253; ENSMUST00000025842; BC044055	Gal	galanin	chr19
17214232	2.46	2.64	0.17	0.14	-1.13	0.0159	NR_029743	Mir26b	microRNA 26b	chr1
17282760	4.73	4.91	0.12	0.13	-1.13	0.0165	NM_144524; XM_006516198; XM_006516199; XM_006516200; XM_011244169; ENSMUST00000021682; ENSMUST00000163388; ENSMUST00000165332; ENSMUST00000167272; ENSMUST00000167813; ENSMUST00000171293; AK220354; BC019148; OTTMUST00000093901; OTTMUST00000093902; OTTMUST00000093903; OTTMUST00000093904; OTTMUST00000093905; OTTMUST00000093933	Angel1	angel homolog 1 (Drosophila)	chr12
17430989	7.1	7.28	0.12	0.13	-1.13	0.0173	NM_025667; NR_110978; XM_006539036; ENSMUST00000105907; ENSMUST00000132713; ENSMUST00000134781; ENSMUST00000137622; ENSMUST00000139030; ENSMUST00000153059; BC037609; OTTMUST00000026130; OTTMUST00000026131; OTTMUST00000026132; OTTMUST00000026133; OTTMUST00000026134; OTTMUST00000026135	Tmem222	transmembrane protein 222	chr4
17481620	2.38	2.56	0.12	0.05	-1.13	0.0183	NM_146307; ENSMUST00000074787	Olfr498	olfactory receptor 498	chr7
17510526	3.46	3.63	0.05	0.18	-1.13	0.019	NM_028500; NM_029782; XM_006509761; ENSMUST00000019876; ENSMUST00000109974; AB206786; OTTMUST00000078711; OTTMUST00000078712	Calr3	calreticulin 3	chr8
17523192	3.32	3.5	0.12	0.08	-1.13	0.0199	NM_001039364; NM_001039365; NM_008614; XR_379851; XR_871174; ENSMUST00000068698; ENSMUST00000093773; ENSMUST00000111627; ENSMUST00000174193; BC048492; OTTMUST00000095506; OTTMUST00000095507; OTTMUST00000095508; U81317	Mobp	myelin-associated oligodendrocytic basic protein	chr9
17389024	2.5	2.68	0.12	0.08	-1.13	0.0216	NR_015462	Wt1os	Wilms tumor 1 homolog, opposite strand	chr2
17478587	2.67	2.85	0.12	0.18	-1.13	0.023	NR_015495; BC147226; BC147227	A230056P14Rik	RIKEN cDNA A230056P14 gene	chr7
17254171	3.09	3.27	0.05	0.11	-1.13	0.0244	NM_011407; ENSMUST00000037994; AF099972; BC052869; OTTMUST00000001783	Slfn1	schlafen 1	chr11
17494712	2.05	2.23	0.04	0.27	-1.13	0.0249	ENSMUST00000072368	Olfr709-ps1	olfactory receptor 709, pseudogene 1 [Source:MGI Symbol;Acc:MGI:3030543]	chr7
17516265	2.13	2.3	0.07	0.15	-1.13	0.027	NM_146331; ENSMUST00000080329	Olfr954	olfactory receptor 954	chr9
17353585	5.39	5.57	0.18	0.11	-1.13	0.0271	NM_030749; XM_006526365; XM_006526366; XM_006526367; XM_011247043; ENSMUST00000025215; BC016119; BC016466	Sil1	endoplasmic reticulum chaperone SIL1 homolog (S. cerevisiae)	chr18
17351811	5.96	6.13	0.14	0.18	-1.13	0.0283	NM_177470; ENSMUST00000041053; BC028901	Acaa2	acetyl-Coenzyme A acyltransferase 2 (mitochondrial 3-oxoacyl-Coenzyme A thiolase)	chr18
17367036	3.64	3.82	0.16	0.14	-1.13	0.029	NM_001305436; NM_001305437; NM_008961; XM_006497401; XM_006497402; ENSMUST00000028063; ENSMUST00000114796; ENSMUST00000134794; ENSMUST00000150283; ENSMUST00000154269; ENSMUST00000193742; ENSMUST00000195521; BC003793; OTTMUST00000026042; OTTMUST00000026043; OTTMUST00000026044; OTTMUST00000026045; OTTMUST00000026046; OTTMUST00000129329; OTTMUST00000129330; U28016	Pter	phosphotriesterase related	chr2
17270583	8.47	8.64	0.15	0.12	-1.13	0.0323	NM_008740; ENSMUST00000040443; ENSMUST00000103075; ENSMUST00000107009; ENSMUST00000127813; ENSMUST00000133774; ENSMUST00000140394; ENSMUST00000145126; ENSMUST00000146036; ENSMUST00000149642; ENSMUST00000150516; BC006627; BC019167; OTTMUST00000006200; OTTMUST00000006201; OTTMUST00000006202; OTTMUST00000006204; OTTMUST00000006479; OTTMUST00000039076; OTTMUST00000039077; OTTMUST00000039078; OTTMUST0…	Nsf	N-ethylmaleimide sensitive fusion protein	chr11
17425421	2.1	2.28	0.07	0.06	-1.13	0.0333	NM_025271; ENSMUST00000095080; AB023062; AF113520; BC116815; BC116817; OTTMUST00000016797	Actl7b	actin-like 7b	chr4
17492810	2.6	2.77	0.09	0.1	-1.13	0.0337	NM_172904; ENSMUST00000042318; OTTMUST00000137590	Fsd2	fibronectin type III and SPRY domain containing 2	chr7
17462944	2.99	3.16	0.13	0.2	-1.13	0.0346	NM_001306050; NM_001306051; NM_001306052; NM_001306053; NM_013539; XM_006505565; XM_006505566; XM_006505567; ENSMUST00000047760; ENSMUST00000052727; ENSMUST00000112473; ENSMUST00000130160; ENSMUST00000143040; AF403037; BC002005; BC010305; OTTMUST00000055256; OTTMUST00000055257; OTTMUST00000055258; OTTMUST00000055259; OTTMUST00000055260	Spsb2	splA/ryanodine receptor domain and SOCS box containing 2	chr6
17356670	2.48	2.65	0.12	0.28	-1.13	0.0359	ENSMUST00000122793	n-R5s19	nuclear encoded rRNA 5S 19 [Source:MGI Symbol;Acc:MGI:4421753]	chr19
17466921	7.6	7.77	0.05	0.11	-1.13	0.036	NM_001168277; NM_173406; XM_006505943; XM_011241295; ENSMUST00000074541; ENSMUST00000128282; ENSMUST00000136250; BC048577; OTTMUST00000058219; OTTMUST00000058220; OTTMUST00000058221	Jazf1	JAZF zinc finger 1	chr6
17279365	5.83	6.01	0.14	0.17	-1.13	0.0366	NM_001161737; NM_013929; ENSMUST00000021728; ENSMUST00000109755; AF033112; AF033113; BC012279; AF033114	Siva1	SIVA1, apoptosis-inducing factor	chr12
17509035	2.74	2.92	0.11	0.2	-1.13	0.0369	NM_028066; XM_006509244; XM_006509245; XM_006509246; XM_011242172; ENSMUST00000034064; AF356627; BC019485	F11	coagulation factor XI	chr8
17466397	2.91	3.09	0.13	0.22	-1.13	0.0409	NM_023580; XM_011241203; ENSMUST00000073387; ENSMUST00000204238; ENSMUST00000204357; AF131197; BC071215; OTTMUST00000141388; OTTMUST00000141389; OTTMUST00000141390	Epha1	Eph receptor A1	chr6
17256378	3.29	3.47	0.09	0.14	-1.13	0.0424	NM_025727; XM_011249181; XM_011249182; ENSMUST00000001599; ENSMUST00000107395; AY495337; BC064049; BC139267; BC139268; OTTMUST00000014208; OTTMUST00000083376	Klhl10	kelch-like 10	chr11
17252081	5.75	5.92	0.19	0.16	-1.13	0.0426	NM_001302475; NM_001302476; NM_008876; XM_011248794; XM_011248795; XM_011248796; XM_011248797; XM_011248798; XM_011251260; XM_011251261; XM_011251262; XM_011251263; XM_011251264; ENSMUST00000018429; ENSMUST00000108556; ENSMUST00000108557; ENSMUST00000130678; ENSMUST00000146248; ENSMUST00000157075; ENSMUST00000179806; BC047268; BC068317; OTTMUST00000013631; OTTMUST00000013632; OTTMUST00000013633; …	Pld2	phospholipase D2	chr11
17302565	3.11	3.28	0.15	0.23	-1.13	0.044	NR_045921	4930449E01Rik	RIKEN cDNA 4930449E01 gene	chr14
17211396	4.57	4.75	0.13	0.07	-1.13	0.0449	NM_001290679; NM_029398; XM_006495579; XM_006495581; ENSMUST00000027064; ENSMUST00000027065; BC034768; BC060034; OTTMUST00000074039; OTTMUST00000074040	Tmem14a	transmembrane protein 14A	chr1
17508804	5.51	5.69	0.26	0.07	-1.13	0.0456	NM_001194940; NM_001194941; NM_015802; XM_006509166; XM_006509167; XM_006509168; XM_006509169; XM_011242151; XM_011242152; XM_011242153; ENSMUST00000033923; ENSMUST00000036104; ENSMUST00000098826; ENSMUST00000145245; ENSMUST00000156312; ENSMUST00000163663; ENSMUST00000178717; ENSMUST00000179501; ENSMUST00000179652; AF178078; BC150802; GU169068; GU169070; HM008381; OTTMUST00000070713; OTTMUST00000…	Dlc1	deleted in liver cancer 1	chr8
17423121	5.81	5.99	0.16	0.07	-1.13	0.0484	NM_007592; ENSMUST00000066674; BC010773; EU234006; OTTMUST00000009792	Car8	carbonic anhydrase 8	chr4
17217455	7.42	7.59	0.11	0.11	-1.13	0.0485	NM_001306069; NM_028320; XM_006529888; ENSMUST00000027727; ENSMUST00000112237; ENSMUST00000148822; AY424290; BC014875; OTTMUST00000051762; OTTMUST00000051763; OTTMUST00000051764; ENSMUST00000156433; OTTMUST00000051765	Adipor1	adiponectin receptor 1	chr1
17455429	2.43	2.61	0.11	0.27	-1.13	0.0492	ENSMUST00000122564	n-R5s179	nuclear encoded rRNA 5S 179 [Source:MGI Symbol;Acc:MGI:4422044]	chr5
17504005	6.83	7.01	0.15	0.09	-1.13	0.0492	NM_022331; XM_006531260; ENSMUST00000034220; ENSMUST00000159450; ENSMUST00000160866; ENSMUST00000161085; ENSMUST00000161576; AB034991; BC013523; OTTMUST00000067665; OTTMUST00000067666; OTTMUST00000067667; OTTMUST00000067668; OTTMUST00000067669	Herpud1	homocysteine-inducible, endoplasmic reticulum stress-inducible, ubiquitin-like domain member 1	chr8
17228248	2.36	2.53	0.14	0.1	-1.12	0.0059	NR_046171	C230024C17Rik	RIKEN cDNA C230024C17 gene	chr1
17442568	6.35	6.52	0.16	0.21	-1.12	0.014	NM_026486; BC058375; DQ278869	Tctn2	tectonic family member 2	chr5
17213595	2.85	3.01	0.2	0.14	-1.12	0.0203	NM_001285936; NM_001285937	Zdbf2	zinc finger, DBF-type containing 2	chr1
17219536	6.34	6.5	0.18	0.04	-1.12	0.0211	NM_001039484; XM_006496677; ENSMUST00000056136; AB039879; AF322631; AY374423; OTTMUST00000127496; BC141088	Kcnj10	potassium inwardly-rectifying channel, subfamily J, member 10	chr1
17497693	4.4	4.56	0.14	0.13	-1.12	0.0222	NM_001127351; NM_001177804; NM_022433; XM_006536222; XM_006536223; ENSMUST00000026559; ENSMUST00000106048; ENSMUST00000137024; ENSMUST00000137710; ENSMUST00000147331; AF299338; AF299339; BC025878; CT010402; EU886466; FJ621493; OTTMUST00000056977; OTTMUST00000056978; OTTMUST00000056979; OTTMUST00000056980; OTTMUST00000056981	Sirt3	sirtuin 3	chr7
17470533	3.12	3.29	0.1	0.1	-1.12	0.0226	NM_016970; ENSMUST00000032207; AF097357; AJ010751; BC101953; BC103546; BC103547; BC103548; OTTMUST00000066599	Klrg1	killer cell lectin-like receptor subfamily G, member 1	chr6
17544717	4.51	4.67	0.09	0.09	-1.12	0.0261	NM_001168578; NM_025703; XM_011247755; ENSMUST00000060101; ENSMUST00000136533; ENSMUST00000146583; ENSMUST00000163584; BC027269; OTTMUST00000045148; OTTMUST00000045149; OTTMUST00000045150	Tceal8	transcription elongation factor A (SII)-like 8	chrX
17314134	7.19	7.35	0.12	0.17	-1.12	0.0296	NM_001115132; NM_001271600; NM_001271601; NR_073376; XM_006521149; XM_006521150; ENSMUST00000036987; ENSMUST00000074552; ENSMUST00000088717; ENSMUST00000123889; ENSMUST00000134900; ENSMUST00000136638; ENSMUST00000140665; ENSMUST00000141643; ENSMUST00000145259; ENSMUST00000145793; ENSMUST00000147207; ENSMUST00000147733; ENSMUST00000151523; BC003900; OTTMUST00000060165; OTTMUST00000060166; OTTMUST0…	Ncaph2	non-SMC condensin II complex, subunit H2	chr15
17485924	2.93	3.1	0.15	0.15	-1.12	0.0331	NM_001290423; NM_008350; ENSMUST00000094892; ENSMUST00000163481; BC134354; OTTMUST00000104003; OTTMUST00000104010; U03421	Il11	interleukin 11	chr7
17337228	3.91	4.07	0.23	0.15	-1.12	0.0353	NM_133662; ENSMUST00000003635; BC006950; CT010247; CT010271; OTTMUST00000096511; X67644	Ier3	immediate early response 3	chr17
17351178	4.15	4.32	0.07	0.1	-1.12	0.0363	NM_177829; XM_006526029; XM_006526030; XM_006526031; XM_006526033; XM_006526034; XM_006526035; XM_006526036; XM_011246949; ENSMUST00000055725; ENSMUST00000087562; ENSMUST00000160316; ENSMUST00000161674; ENSMUST00000162365; ENSMUST00000162511; BC125360; BC125362; DQ437330; OTTMUST00000083846; OTTMUST00000083847; OTTMUST00000083848; OTTMUST00000083849; OTTMUST00000083850; OTTMUST00000083851	Spink10	serine peptidase inhibitor, Kazal type 10	chr18
17451791	3.62	3.78	0.08	0.23	-1.12	0.0375	NM_177759; XM_006530340; XM_006530343; ENSMUST00000050178; ENSMUST00000086483; BC060151; BC075662; BC150892; BC172040; OTTMUST00000034837; OTTMUST00000034838	Ccdc60	coiled-coil domain containing 60	chr5
17368349	4.55	4.71	0.26	0.14	-1.12	0.0401	NM_019833; XM_006498197; ENSMUST00000074240; ENSMUST00000144449; ENSMUST00000153849; AB030186; AF332189; BC051954; BC060081; BC116751; OTTMUST00000027077; OTTMUST00000027078; OTTMUST00000027079	Fam69b	family with sequence similarity 69, member B	chr2
17443401	4.03	4.2	0.27	0.15	-1.12	0.0414	NM_001039103; NM_133914; XM_006504443; XM_011240884; XR_377106; ENSMUST00000042135; ENSMUST00000100570; ENSMUST00000122887; ENSMUST00000125048; ENSMUST00000125247; ENSMUST00000130598; ENSMUST00000131353; ENSMUST00000134509; ENSMUST00000135344; ENSMUST00000140972; ENSMUST00000152723; ENSMUST00000199502; AY591339; BC049381; BC057460; DQ317932; OTTMUST00000062544; OTTMUST00000062545; OTTMUST00000062…	Rasa4	RAS p21 protein activator 4	chr5
17502157	4.79	4.96	0.23	0.14	-1.12	0.0423	NM_001293800; NM_029865; NR_122030; ENSMUST00000002469; ENSMUST00000110051; ENSMUST00000110052; ENSMUST00000126049; BC019407; OTTMUST00000052806; OTTMUST00000052807; OTTMUST00000052808; OTTMUST00000052809	Ocel1	occludin/ELL domain containing 1	chr8
17337895	5.15	5.31	0.32	0.1	-1.12	0.0455	NM_198608; XM_011246401; XR_385317; ENSMUST00000024733; BC113172; BC113779	Aars2	alanyl-tRNA synthetase 2, mitochondrial (putative)	chr17
17469089	5.48	5.65	0.1	0.14	-1.12	0.0458	NM_025578; ENSMUST00000014695; ENSMUST00000134132; ENSMUST00000140438; BC022953; OTTMUST00000058664; OTTMUST00000058665; OTTMUST00000058666	Mrps25	mitochondrial ribosomal protein S25	chr6
17259563	5.79	5.96	0.17	0.13	-1.12	0.0467	NM_001001333; NM_001146073; XM_006533264; XM_006533265; XM_006533266; XM_006533267; XM_006533268; XM_006533269; XM_011249001; XM_011249002; XM_011249003; XM_011249004; XM_011249005; XM_011249006; XR_879649; XR_879650; ENSMUST00000038831; ENSMUST00000106117; ENSMUST00000124761; ENSMUST00000124768; ENSMUST00000124925; ENSMUST00000128913; ENSMUST00000131009; ENSMUST00000151495; BC056487; BC069960; O…	Hexdc	hexosaminidase (glycosyl hydrolase family 20, catalytic domain) containing	chr11
17255466	3.1	3.26	0.09	0.1	-1.12	0.0471	NM_001038664; NM_001284393; NM_001284397; NM_023121; XM_006532231; XM_011248737; ENSMUST00000036088; ENSMUST00000100532; ENSMUST00000107708; ENSMUST00000107709; ENSMUST00000107711; ENSMUST00000107712; ENSMUST00000107714; OTTMUST00000003493; OTTMUST00000003494; OTTMUST00000003495; OTTMUST00000003496; OTTMUST00000003497; OTTMUST00000003498; OTTMUST00000003499	Gngt2	guanine nucleotide binding protein (G protein), gamma transducing activity polypeptide 2	chr11
17485801	3.48	3.64	0.12	0.18	-1.12	0.0478	NM_001033548; XM_006540166; ENSMUST00000094897; ENSMUST00000154913; BC150983; OTTMUST00000066990; OTTMUST00000066991	Dnaaf3; Tnni3	dynein, axonemal assembly factor 3; troponin I, cardiac 3	chr7
17471757	1.84	2.01	0.13	0.4	-1.12	0.048	NM_010651; XM_006536417; XM_011241233; XM_011241234; XM_011241235; XM_011251543; AY860970; OTTMUST00000055450; OTTMUST00000055451; U34891; XM_006536416; FJ159530; U49865; U49866; XM_011238036; XM_011251547; XM_011251548; XM_011251688; XM_011251689; AF237686; U34892; U49867	Klra9; Klra3	killer cell lectin-like receptor subfamily A, member 9; killer cell lectin-like receptor, subfamily A, member 3	chr6
17343079	4.72	4.88	0.07	0.08	-1.12	0.0486	NM_001163741; NM_026782; ENSMUST00000123502; ENSMUST00000128751; ENSMUST00000129091; ENSMUST00000131807; ENSMUST00000137079; ENSMUST00000174437; OTTMUST00000082572; OTTMUST00000082573; OTTMUST00000082574; OTTMUST00000082575; OTTMUST00000082576; OTTMUST00000095077	Ccdc167	coiled-coil domain containing 167	chr17
17386621	7.28	7.44	0.19	0.12	-1.12	0.0486	NM_001301721; NM_001301722; NM_175015; ENSMUST00000018914; ENSMUST00000111996; ENSMUST00000131045; ENSMUST00000142768; ENSMUST00000155474; BC116218; OTTMUST00000032108; OTTMUST00000032109; OTTMUST00000032110; OTTMUST00000032111; OTTMUST00000032112	Atp5g3	ATP synthase, H+ transporting, mitochondrial F0 complex, subunit C3 (subunit 9)	chr2
17388350	3.48	3.63	0.13	0.2	-1.12	0.0489	ENSMUST00000123840	2900072N19Rik	RIKEN cDNA 2900072N19 gene [Source:MGI Symbol;Acc:MGI:1920283]	chr2
17267186	2.84	3	0.17	0.06	-1.12	0.0492	NR_046194	Bcas3os2	breast carcinoma amplified sequence 3 opposite strand 2	chr11
17519649	6.46	6.61	0.25	0.08	-1.11	0.0096	NM_010357; ENSMUST00000034903; BC012639; L06047	Gsta4	glutathione S-transferase, alpha 4	chr9
17507435	3.13	3.28	0.08	0.16	-1.11	0.0157	NM_011227; XM_011242042; ENSMUST00000033900; AB232614; BC089570	Rab20	RAB20, member RAS oncogene family	chr8
17421875	3.33	3.48	0.14	0.15	-1.11	0.0227	NM_019741; XM_006539076; ENSMUST00000030826; ENSMUST00000132426; ENSMUST00000136610; ENSMUST00000151504; AF161071; BC023500; OTTMUST00000024221; OTTMUST00000024222; OTTMUST00000024223; OTTMUST00000074203	Slc2a5	solute carrier family 2 (facilitated glucose transporter), member 5	chr4
17450741	6.34	6.49	0.15	0.1	-1.11	0.0228	ENSMUST00000049628; ENSMUST00000118632; ENSMUST00000123184; BC089550; OTTMUST00000071701; OTTMUST00000071702; OTTMUST00000071769	Atp5k	ATP synthase, H+ transporting, mitochondrial F1F0 complex, subunit E	chr5
17450387	10.44	10.6	0.06	0.15	-1.11	0.0234	NM_010097; XM_006534768; ENSMUST00000031249; ENSMUST00000199947; BC003759; OTTMUST00000133848; OTTMUST00000133849; U64827; U77330	Sparcl1	SPARC-like 1	chr5
17269985	5.53	5.68	0.08	0.11	-1.11	0.0293	NM_028207; XM_006534305; XM_006534306; ENSMUST00000003612; ENSMUST00000107172; ENSMUST00000107173; ENSMUST00000125794; ENSMUST00000143177; ENSMUST00000151678; ENSMUST00000176261; AF280809; BC016269; OTTMUST00000004348; OTTMUST00000004349; OTTMUST00000004350; OTTMUST00000004351; OTTMUST00000004352; OTTMUST00000004353; OTTMUST00000111079	Dusp3	dual specificity phosphatase 3 (vaccinia virus phosphatase VH1-related)	chr11
17331882	2.13	2.27	0.09	0.16	-1.11	0.0294	NM_133359; ENSMUST00000077715; AF477980; AY026312; BC119613; BC119614	Krtap19-9b; Krtap19-9a	keratin associated protein 19-9B; keratin associated protein 19-9A	chr16
17531482	2.34	2.48	0.07	0.07	-1.11	0.0297	NM_009921; ENSMUST00000112022; BC120752; BC120754; OTTMUST00000048760; U43409	Camp	cathelicidin antimicrobial peptide	chr9
17343207	4.3	4.45	0.21	0.17	-1.11	0.0303	NM_021322; XM_006524715; XM_006524716; XM_006524719; XM_006524720; XM_006524723; XM_006524724; XM_006524725; XM_011246553; ENSMUST00000166626; ENSMUST00000166992; ENSMUST00000167419; ENSMUST00000169224; ENSMUST00000169454; ENSMUST00000170176; ENSMUST00000171171; ENSMUST00000171291; ENSMUST00000171592; ENSMUST00000172284; BC039272; OTTMUST00000089762; OTTMUST00000089763; OTTMUST00000089764; OTTMUS…	Wdr4	WD repeat domain 4	chr17
17447310	7.63	7.78	0.13	0.09	-1.11	0.0314	NM_013587; ENSMUST00000030986; ENSMUST00000132754; ENSMUST00000147028; ENSMUST00000152028; ENSMUST00000153664; BC094324; OTTMUST00000056253; OTTMUST00000056254; OTTMUST00000056255; OTTMUST00000056256; OTTMUST00000056257	Lrpap1	low density lipoprotein receptor-related protein associated protein 1	chr5
17377887	7.7	7.85	0.12	0.07	-1.11	0.0333	NM_133847; XM_006500476; XM_006500477; ENSMUST00000089027; ENSMUST00000134922; ENSMUST00000137446; ENSMUST00000140988; ENSMUST00000141220; ENSMUST00000145010; ENSMUST00000146477; ENSMUST00000147978; ENSMUST00000149390; ENSMUST00000152807; BC006741; BC071208; BC110309; BC116320; OTTMUST00000037483; OTTMUST00000037484; OTTMUST00000040549; OTTMUST00000040550; OTTMUST00000040551; OTTMUST00000040552; …	Tm9sf4	transmembrane 9 superfamily protein member 4	chr2
17498962	5.82	5.98	0.17	0.12	-1.11	0.0345	NM_009932; ENSMUST00000033899; ENSMUST00000145295; ENSMUST00000146219; BC138040; J04695; OTTMUST00000050538; OTTMUST00000050539; OTTMUST00000050540	Col4a2	collagen, type IV, alpha 2	chr8
17502366	1.96	2.12	0.14	0.15	-1.11	0.0349	NM_207555; ENSMUST00000093434; BC150671	Olfr372	olfactory receptor 372	chr8
17517209	2.9	3.05	0.1	0.13	-1.11	0.0353	NM_011136; ENSMUST00000034554; BC058611; U43788; Z54283	Pou2af1	POU domain, class 2, associating factor 1	chr9
17456440	2.31	2.45	0.07	0.13	-1.11	0.0367	NM_029848; ENSMUST00000031691; AB524072; BC125402; BC132096; OTTMUST00000093784	Hyal4	hyaluronoglucosaminidase 4	chr6
17494739	2.38	2.53	0.06	0.05	-1.11	0.037	NM_001205227; NM_177216; XM_006507947; XM_006507948; XM_006507951; XM_011241832; ENSMUST00000052438; BC107238; BC107239	Cyb5r2	cytochrome b5 reductase 2	chr7
17409142	2.82	2.96	0.19	0.42	-1.11	0.0396	NM_008183; ENSMUST00000012348; ENSMUST00000066530; BC037068; J04696; OTTMUST00000016594; OTTMUST00000016595	Gstm2	glutathione S-transferase, mu 2	chr3
17318076	2.8	2.95	0.14	0.26	-1.11	0.0426	NM_020498; XM_006521212; XM_006521213; XM_006521214; XM_006521216; XM_006521217; XM_011245701; XM_011245702; ENSMUST00000023250; ENSMUST00000166694; BC125350; BC132052; OTTMUST00000118666; OTTMUST00000118667; AF232024; BC145087	Ly6i	lymphocyte antigen 6 complex, locus I	chr15
17317141	2.18	2.33	0.11	0.24	-1.11	0.0432	ENSMUST00000187158	1700040F17Rik	RIKEN cDNA 1700040F17 gene [Source:MGI Symbol;Acc:MGI:1920584]	chr15
17484049	6.56	6.71	0.2	0.1	-1.11	0.0441	NM_173410; XM_006507766; ENSMUST00000045840; BC052319; BC119380; BC120647; OTTMUST00000055518	Gpr26; BC058420	G protein-coupled receptor 26; cDNA sequence BC058420	chr7
17432347	3.46	3.62	0.1	0.06	-1.11	0.0467	NM_177868; XM_006538956; XM_006538957; XM_006538958; XM_006538959; XM_006538960; XM_006538962; XM_006538963; XM_006538964; XM_006538965; XM_011250281; XM_011250282; XM_011250283; XR_390759; ENSMUST00000036701; ENSMUST00000105779; ENSMUST00000105780; ENSMUST00000123068; ENSMUST00000124125; ENSMUST00000125293; ENSMUST00000129192; ENSMUST00000137618; BC038692; OTTMUST00000023364; OTTMUST00000023507;…	Fhad1	forkhead-associated (FHA) phosphopeptide binding domain 1	chr4
17454428	4.17	4.32	0.05	0.03	-1.11	0.0478	NM_174850; XM_011240974; ENSMUST00000044642; ENSMUST00000164584; ENSMUST00000165645; ENSMUST00000170773; AB182579; BC043300; OTTMUST00000094643; OTTMUST00000094644; OTTMUST00000094647; OTTMUST00000094648	Micall2	MICAL-like 2	chr5
17360097	5.11	5.26	0.12	0.08	-1.11	0.0485	NM_001102471; NM_033569; XM_006527489; XM_006527490; ENSMUST00000077666; ENSMUST00000099373; AF216961; BC027387; BC052513; GQ225745	Cnnm2	cyclin M2	chr19
17532268	5.85	5.99	0.27	0.07	-1.1	0.0152	NM_009987; XM_011242934; ENSMUST00000064165; ENSMUST00000177637; AF102269; BC012653	Cx3cr1	chemokine (C-X3-C motif) receptor 1	chr9
17471166	7.93	8.07	0.04	0.09	-1.1	0.0167	NM_025358; ENSMUST00000088194; ENSMUST00000200890; ENSMUST00000205002; BC058378; OTTMUST00000139223; OTTMUST00000139224; OTTMUST00000140011	Ndufa9	NADH dehydrogenase (ubiquinone) 1 alpha subcomplex, 9	chr6
17341426	2.18	2.31	0.11	0.17	-1.1	0.0218	NM_001104573; ENSMUST00000092491; AB540944; OTTMUST00000103664	Vmn2r111	vomeronasal 2, receptor 111	chr17
17274940	7.55	7.69	0.17	0.11	-1.1	0.0221	XM_006515123; XM_006515124; XM_006515125; XM_006515126; XM_006515132; XM_006515133; XM_006515134; XM_006515135; XM_006515136; XM_011243880; ENSMUST00000126275; ENSMUST00000146040; OTTMUST00000082250; OTTMUST00000082258	Atxn7l1	ataxin 7-like 1	chr12
17405737	9.2	9.34	0.1	0.14	-1.1	0.0236	NM_016753; ENSMUST00000058981; ENSMUST00000160202; ENSMUST00000160827; BC115521; BC115522; D88769; OTTMUST00000072122; OTTMUST00000072123; OTTMUST00000072124	Lxn	latexin	chr3
17317388	2.83	2.97	0.12	0.13	-1.1	0.0247	NM_027668; ENSMUST00000096421	4933412E24Rik	RIKEN cDNA 4933412E24 gene	chr15
17256549	7.38	7.51	0.19	0.18	-1.1	0.0259	NM_134024; ENSMUST00000043680; AB158480; OTTMUST00000005341; BC006581	Tubg1	tubulin, gamma 1	chr11
17352862	7.76	7.89	0.32	0.23	-1.1	0.0267	NM_001308641; NM_001308642; NM_001308643; NM_001308644; NM_001308645; NM_001308646; NM_001308647; NM_009700; XM_011246814; ENSMUST00000079081; AF469168; AF469169; AY484964; AY484965; AY484966; AY728043; AY728044; AY728045; AY803942; AY803943; AY803944; BC024526; CT010362; U33012; U48397; U48398; U48399; U88623	Aqp4	aquaporin 4	chr18
17257852	3.77	3.91	0.1	0.14	-1.1	0.0268	NM_001166177; NM_028710; XM_006534347; XM_006534348; XM_006534349; XM_006534350; ENSMUST00000020928; ENSMUST00000106696; ENSMUST00000106697; ENSMUST00000136336; ENSMUST00000152252; BC039629; BC084731; OTTMUST00000007054; OTTMUST00000007055; OTTMUST00000007056; OTTMUST00000007057	Arsg	arylsulfatase G	chr11
17212185	3.32	3.46	0.22	0.28	-1.1	0.0296	NM_001123382; NM_008362; XM_006495713; XM_006495714; XM_006495715; XM_006495716; XM_006495717; XM_006495718; XM_006495719; XM_006495720; XM_006495721; XM_006495722; XM_006495723; XM_011238436; ENSMUST00000027241; ENSMUST00000114795; ENSMUST00000195402; BC109135; M20658; OTTMUST00000128132; OTTMUST00000128133; OTTMUST00000128258	Il1r1	interleukin 1 receptor, type I	chr1
17239257	2.82	2.95	0.11	0.13	-1.1	0.0311	XM_011243254; XM_011249851; ENSMUST00000181330; ENSMUST00000181688	LOC105245161; LOC105247081; 4930432B10Rik	leucine-rich repeat extensin-like protein 5; atherin-like; RIKEN cDNA 4930432B10 gene [Source:MGI Symbol;Acc:MGI:1921869]	chr10
17316120	7.28	7.42	0.17	0.11	-1.1	0.0341	NM_007666; XM_006520017; XM_006520018; ENSMUST00000036439; BC107008; BC107013; D82029	Cdh6	cadherin 6	chr15
17545087	4.21	4.34	0.16	0.03	-1.1	0.0344	NM_001114385; NM_031258; XM_006529001; XM_006529002; XM_006529003; ENSMUST00000063029; ENSMUST00000074660; ENSMUST00000112878; ENSMUST00000166406; AF296451; AF305714; AF321853; BC066832; OTTMUST00000045446; OTTMUST00000045447	Chrdl1	chordin-like 1	chrX
17521681	7.36	7.5	0.05	0.09	-1.1	0.0349	NM_008160; ENSMUST00000082429; ENSMUST00000191997; ENSMUST00000192401; ENSMUST00000193987; BC086649; OTTMUST00000128632; OTTMUST00000129198; OTTMUST00000129199; OTTMUST00000129278	Gpx1	glutathione peroxidase 1	chr9
17461996	5.63	5.76	0.08	0.08	-1.1	0.0367	NM_001167763; NM_031177; XM_006506797; XM_006506798; XM_006506799; ENSMUST00000038234; ENSMUST00000112923; ENSMUST00000112925; ENSMUST00000124283; ENSMUST00000125889; ENSMUST00000138113; ENSMUST00000141305; ENSMUST00000146950; ENSMUST00000149083; ENSMUST00000155565; ENSMUST00000203243; BC060621; BC066083; BC067415; OTTMUST00000056040; OTTMUST00000056041; OTTMUST00000056042; OTTMUST00000056044; OT…	Ift122	intraflagellar transport 122	chr6
17367216	7.95	8.09	0.08	0.09	-1.1	0.0368	NM_026162; XM_006497531; ENSMUST00000028081; ENSMUST00000114702; ENSMUST00000114703; ENSMUST00000126173; AF378761; BC057881; OTTMUST00000026660; OTTMUST00000026769; OTTMUST00000026770; OTTMUST00000026771	Plxdc2	plexin domain containing 2	chr2
17406165	8.27	8.4	0.08	0.13	-1.1	0.037	NM_001281969; NM_010298; XM_006501003; XM_006501006; XM_011240017; XM_011240018; ENSMUST00000029654; ENSMUST00000107743; ENSMUST00000132330; ENSMUST00000135043; ENSMUST00000193031; ENSMUST00000194085; BC037605; OTTMUST00000059853; OTTMUST00000059854; OTTMUST00000059855; OTTMUST00000059857; OTTMUST00000130053; OTTMUST00000130054; U09399	Glrb	glycine receptor, beta subunit	chr3
17406397	3.27	3.4	0.12	0.07	-1.1	0.0395	NM_001040461; BC141214; DQ009865	Dear1	dual endothelin 1/angiotensin II receptor 1	chr3
17363598	6.5	6.64	0.06	0.08	-1.1	0.0407	NM_008044; ENSMUST00000081333; ENSMUST00000123684; ENSMUST00000132688; BC016644; BC058533; BC125337; BC132337; OTTMUST00000079025; OTTMUST00000079026; OTTMUST00000079027; U95736	Fxn	frataxin	chr19
17408352	2.2	2.34	0.04	0.15	-1.1	0.0415	NM_001304800; NM_008293; XM_006501036; ENSMUST00000029465; ENSMUST00000107016; BC052659; M58567; OTTMUST00000015760; OTTMUST00000015761	Hsd3b1	hydroxy-delta-5-steroid dehydrogenase, 3 beta- and steroid delta-isomerase 1	chr3
17500242	2.42	2.57	0.09	0.19	-1.1	0.0448	NR_110583	1700047A11Rik	RIKEN cDNA 1700047A11 gene	chr8
17504399	7.41	7.55	0.15	0.15	-1.1	0.0468	NM_009868; XM_006530630; ENSMUST00000034339; BC054790; D63942	Cdh5	cadherin 5	chr8
17524334	2.48	2.61	0.08	0.18	-1.1	0.0468	NM_146525; XM_006510353; ENSMUST00000079620	Olfr847	olfactory receptor 847	chr9
17428424	2.72	2.85	0.19	0.26	-1.1	0.048	NM_008593; ENSMUST00000068654; AF023915; OTTMUST00000019472	Foxd2	forkhead box D2	chr4
17507571	2.7	2.84	0.22	0.17	-1.1	0.049	NR_035494	Mir1968	microRNA 1968	chr8
17344626	2.65	2.78	0.12	0.15	-1.1	0.049	NM_001271005; XM_006524800	C920025E04Rik	RIKEN cDNA C920025E04 gene	chr17
17334489	5.52	5.65	0.05	0.09	-1.09	0.0228	NM_023260; ENSMUST00000043907; ENSMUST00000138648; ENSMUST00000154236; BC024336; OTTMUST00000075446; OTTMUST00000075447; OTTMUST00000075448	Mrps34	mitochondrial ribosomal protein S34	chr17
17520034	4.36	4.48	0.09	0.15	-1.09	0.0275	NM_178738; XM_006511170; XM_006511171; XM_006511172; ENSMUST00000036426; ENSMUST00000179574; BC075675; DQ223037; OTTMUST00000118385	Prss35	protease, serine 35	chr9
17365617	3.04	3.17	0.11	0.17	-1.09	0.0299	NM_001001738; XM_006527174; XM_006527175; BC063749; OTTMUST00000086579	Itprip; Cfap43	inositol 1,4,5-triphosphate receptor interacting protein; cilia and flagella associated protein 43	chr19
17389144	3.07	3.2	0.1	0.19	-1.09	0.0361	NM_130452; XM_006498822; XM_006498823; ENSMUST00000046233; ENSMUST00000133608; AY033514; BC019406; OTTMUST00000035877; OTTMUST00000035878	Bbox1	butyrobetaine (gamma), 2-oxoglutarate dioxygenase 1 (gamma-butyrobetaine hydroxylase)	chr2
17234678	4.01	4.13	0.05	0.05	-1.09	0.0405	NM_001301671; NM_001301672; NM_001301673; NM_019929; NR_125903; NR_125904; ENSMUST00000020501; ENSMUST00000099538; ENSMUST00000124024; ENSMUST00000129492; ENSMUST00000137841; ENSMUST00000141228; ENSMUST00000173691; ENSMUST00000174113; BC115488; BC115489; OTTMUST00000049470; OTTMUST00000049471; OTTMUST00000049472; OTTMUST00000049473; OTTMUST00000049474; OTTMUST00000049475; OTTMUST00000098412; OTTM…	Sumo3	small ubiquitin-like modifier 3	chr10
17433755	5.09	5.21	0.23	0.07	-1.09	0.0424	NM_001039079; NM_008860; XM_006538655; XM_006538656; XM_011250207; ENSMUST00000030922; ENSMUST00000103178; ENSMUST00000105624; ENSMUST00000123652; ENSMUST00000125320; ENSMUST00000131975; ENSMUST00000135699; ENSMUST00000139647; ENSMUST00000140256; ENSMUST00000145373; AB110830; BC072590; BC139761; M94632; OTTMUST00000024748; OTTMUST00000024756; OTTMUST00000024757; OTTMUST00000024794; OTTMUST0000002…	Prkcz	protein kinase C, zeta	chr4
17432038	2.92	3.04	0.11	0.16	-1.09	0.043	NM_011060; ENSMUST00000026377; ENSMUST00000172098; AB013849; AK220522; OTTMUST00000023353; OTTMUST00000091835	Padi3	peptidyl arginine deiminase, type III	chr4
17474491	7.48	7.6	0.13	0.13	-1.09	0.0445	NM_026943; ENSMUST00000049294; BC043014; BC051208; BC116858; BC116860; OTTMUST00000072392	Snrpd2	small nuclear ribonucleoprotein D2	chr7
17370487	5.14	5.26	0.15	0.19	-1.09	0.0453	NM_172854; ENSMUST00000057279; BC137871; OTTMUST00000029018	Olfml2a	olfactomedin-like 2A	chr2
17420777	3.91	4.03	0.3	0.24	-1.09	0.0488	NM_175438; XM_006538693; XM_011250224; ENSMUST00000039818; ENSMUST00000124987; ENSMUST00000146309; BC039281; BC056226; BC060650; OTTMUST00000023381; OTTMUST00000023382; OTTMUST00000023383	Aldh4a1	aldehyde dehydrogenase 4 family, member A1	chr4
17237537	2.82	2.93	0.12	0.07	-1.08	0.0356	NM_146242; ENSMUST00000073834; AB091100; AF527781; BC086911	Lrrc10	leucine rich repeat containing 10	chr10
17514678	6.27	6.38	0.09	0.06	-1.08	0.0411	NM_001013813; NM_173776; ENSMUST00000034401; ENSMUST00000159294; ENSMUST00000161245; ENSMUST00000177755; BC053388	Maml2	mastermind like 2 (Drosophila)	chr9
17418177	4.48	4.59	0.2	0.03	-1.08	0.0447	NM_013905; ENSMUST00000040821; ENSMUST00000127172; ENSMUST00000151870; AB093590; AF172288; BC130263; OTTMUST00000020367; OTTMUST00000020368; OTTMUST00000020369	Heyl	hairy/enhancer-of-split related with YRPW motif-like	chr4
17448614	3.24	3.35	0.08	0.11	-1.08	0.0459	NM_001122756; NM_016869; XM_011240755; ENSMUST00000005352; ENSMUST00000167460; ENSMUST00000175766; ENSMUST00000176320; ENSMUST00000176439; ENSMUST00000176974; ENSMUST00000177290; AB013874; BC093485; BC138339; BC138340; BC145243; OTTMUST00000103450; OTTMUST00000103451; OTTMUST00000103452; OTTMUST00000103453; OTTMUST00000103454; OTTMUST00000103455; OTTMUST00000103456	Corin	corin	chr5
17484670	2.62	2.74	0.17	0.11	-1.08	0.0466	NM_133946; XM_006536149; ENSMUST00000106045; ENSMUST00000183761; ENSMUST00000183845; ENSMUST00000184560; AY355343; BC031139; FJ222825; JF810536; OTTMUST00000117369; OTTMUST00000117370; OTTMUST00000117371	Nlrp6	NLR family, pyrin domain containing 6	chr7
17308242	3.64	3.74	0.11	0.15	-1.07	0.022	NM_001253736; NM_145978; XM_006518781; XM_006518782; XM_006518783; XM_011245006; ENSMUST00000022681; ENSMUST00000123125; ENSMUST00000125300; ENSMUST00000127836; ENSMUST00000129174; ENSMUST00000135944; ENSMUST00000138792; ENSMUST00000141363; ENSMUST00000143393; ENSMUST00000153735; BC024556; OTTMUST00000082413; OTTMUST00000082414; OTTMUST00000082415; OTTMUST00000082416; OTTMUST00000082417; OTTMUST0…	Pdlim2	PDZ and LIM domain 2	chr14
17363865	5.52	5.63	0.27	0.09	-1.07	0.0263	NM_138595; ENSMUST00000025778; BC017135	Gldc	glycine decarboxylase	chr19
17352241	2.51	2.6	0.1	0.06	-1.07	0.0317	NM_015798; XM_006526505; XM_011247086; XM_011247087; XM_011247088; XR_877588; ENSMUST00000037718; AF176530	Fbxo15	F-box protein 15	chr18
17438832	7.46	7.56	0.19	0.18	-1.07	0.0441	NM_001136260; NM_001197147; NM_018760; XM_006535136; XM_006535138; XM_006535139; XM_011249542; XM_011249543; XM_011249544; ENSMUST00000113216; ENSMUST00000113218; ENSMUST00000130041; ENSMUST00000134303; ENSMUST00000135283; ENSMUST00000144713; ENSMUST00000148750; ENSMUST00000156238; AF141934; BC148292; HQ018820; HQ204220; HQ285250; OTTMUST00000063776; OTTMUST00000063777; OTTMUST00000063778; OTTMUS…	Slc4a4	solute carrier family 4 (anion exchanger), member 4	chr5
17225088	2.1	2.19	0.07	0.28	-1.06	0.0329	ENSMUST00000130727; ENSMUST00000143363; ENSMUST00000150114; ENSMUST00000151690; OTTMUST00000060410; OTTMUST00000060411; OTTMUST00000060478; OTTMUST00000060480	Sp110	Sp110 nuclear body protein	chr1
17374648	5.62	5.71	0.14	0.05	-1.06	0.0336	NM_019826; XM_006499925; ENSMUST00000028807; ENSMUST00000125766; ENSMUST00000126082; ENSMUST00000140282; ENSMUST00000141836; ENSMUST00000150162; ENSMUST00000152191; AF225989; BC018325; BC027198; OTTMUST00000035196; OTTMUST00000037164; OTTMUST00000037165; OTTMUST00000037166; OTTMUST00000037167; OTTMUST00000037168; OTTMUST00000037169; ENSMUST00000154104; OTTMUST00000037170	Ivd	isovaleryl coenzyme A dehydrogenase	chr2
17316290	2.51	2.6	0.14	0.11	-1.06	0.0466	NM_145852; ENSMUST00000110408; AF305427; BC048680; BC060990	Ropn1l	ropporin 1-like	chr15
17417306	3.35	3.42	0.2	0.15	-1.05	0.0316	NM_175308; XM_011240379; XM_011240380; XM_011240381; XM_011240382; ENSMUST00000030477; ENSMUST00000144839; ENSMUST00000148409; BC099740; BC137587; BC137589; OTTMUST00000019687; OTTMUST00000019688; OTTMUST00000019689	Mob3c	MOB kinase activator 3C	chr4
17501308	2.34	2.4	0.09	0.23	-1.04	0.0457	XR_863364; XR_870451	LOC105243194	uncharacterized LOC105243194	chr8
17215932	4.64	4.66	0.21	0.12	-1.02	0.0454	NM_172463; XM_006529317; XM_006529318; XM_006529319; XM_006529320; XM_011247957; XR_387153; ENSMUST00000062202; ENSMUST00000163688; ENSMUST00000165843; ENSMUST00000165883; ENSMUST00000168122; ENSMUST00000172289; AJ584850; AY169783; BC145886; OTTMUST00000093349; OTTMUST00000093350; OTTMUST00000093351; OTTMUST00000093352; OTTMUST00000093353; OTTMUST00000093354	Sned1	sushi, nidogen and EGF-like domains 1	chr1
17375961	3.75	3.76	0.2	0.24	-1.01	0.0369	NM_001284410; NM_001291016; NM_009754; NM_207680; NM_207681; XM_006498614; XM_006498615; XM_006498616; XM_006498617; XM_006500273; XM_011239808; ENSMUST00000019281; ENSMUST00000089634; ENSMUST00000103210; ENSMUST00000103211; ENSMUST00000110341; ENSMUST00000129206; ENSMUST00000132201; ENSMUST00000146023; AF032459; AF032460; AF032461; BC019556; BC058175; OTTMUST00000036398; OTTMUST00000036399; OTTM…	Bcl2l11; Acoxl	BCL2-like 11 (apoptosis facilitator); acyl-Coenzyme A oxidase-like	chr2
17487566	2.68	2.67	0.26	0.19	1.01	0.0328	NM_001166757; ENSMUST00000105200; OTTMUST00000098262	Vmn1r124	vomeronasal 1 receptor 124	chr7
17429288	2.45	2.4	0.29	0.11	1.04	0.0447	NM_001011870; ENSMUST00000071979; OTTMUST00000019912	Olfr1329	olfactory receptor 1329	chr4
17349095	2.41	2.34	0.27	0.07	1.05	0.0342	NR_045395	4930527G23Rik	RIKEN cDNA 4930527G23 gene	chr18
17386340	3.64	3.57	0.29	0.12	1.05	0.0347	NR_040496	Gad1os	glutamate decarboxylase 1, opposite strand	chr2
17379323	3.78	3.71	0.17	0.26	1.05	0.0425	NM_001030292; ENSMUST00000044798; ENSMUST00000109396; BC147255; BC147256; OTTMUST00000002127	Kcnk15	potassium channel, subfamily K, member 15	chr2
17533195	2.78	2.68	0.1	0.12	1.07	0.0188	NM_001270700; ENSMUST00000059967	4930402K13Rik	RIKEN cDNA 4930402K13 gene	chrX
17388435	8.25	8.15	0.08	0.16	1.07	0.0383	NM_183180; XM_006499474; XM_006499475; XM_006499476; XM_006499477; XM_011239525; ENSMUST00000028646; ENSMUST00000111265; ENSMUST00000152141; ENSMUST00000154951; ENSMUST00000181716; BC052169; OTTMUST00000034486; OTTMUST00000034487; OTTMUST00000034488; OTTMUST00000034489; OTTMUST00000111986	Tspan18	tetraspanin 18	chr2
17504265	3.44	3.35	0.07	0.05	1.07	0.0419	NM_028532; NM_199455; XM_006531402; XM_011248519; XM_011248520; XM_011248521; XR_878907; ENSMUST00000098480; ENSMUST00000135142; ENSMUST00000153991; ENSMUST00000161029; ENSMUST00000162294; ENSMUST00000162555; BC087870; BC104382; BC104383; OTTMUST00000067691; OTTMUST00000067944; OTTMUST00000068292; OTTMUST00000068293; OTTMUST00000085903; OTTMUST00000085904	Tepp	testis, prostate and placenta expressed	chr8
17283270	6.17	6.08	0.13	0.16	1.07	0.0446	NM_153587; XM_006516274; XM_006516275; XM_006516276; ENSMUST00000043599; AY341873; AY341881; BC035298	Rps6ka5	ribosomal protein S6 kinase, polypeptide 5	chr12
17450338	5.63	5.54	0.13	0.08	1.07	0.0454	NM_178741; XM_006534940; XM_006534941; XM_006534942; ENSMUST00000031254; ENSMUST00000112811; ENSMUST00000112815; ENSMUST00000131843; ENSMUST00000147184; BC086802; OTTMUST00000052291; OTTMUST00000052292; OTTMUST00000052293; OTTMUST00000052294; OTTMUST00000052295	Klhl8	kelch-like 8	chr5
17485910	2.75	2.64	0.2	0.1	1.08	0.0229	NM_172895; XM_011250557; ENSMUST00000108580; ENSMUST00000163574; ENSMUST00000174409; OTTMUST00000094444; OTTMUST00000094445	Fam71e2	family with sequence similarity 71, member E2	chr7
17502754	7.6	7.49	0.04	0.07	1.08	0.0246	NM_001081164; NM_001256033; XM_006531406; ENSMUST00000172614; ENSMUST00000173078; ENSMUST00000173286; ENSMUST00000173300; ENSMUST00000173868; ENSMUST00000174485; AK122429; BC138373; BC145259; OTTMUST00000096036; OTTMUST00000096037; OTTMUST00000096038; OTTMUST00000096039; OTTMUST00000096040; OTTMUST00000096041	Otud4	OTU domain containing 4	chr8
17506720	7.07	6.96	0.14	0.1	1.08	0.0267	NM_001029876; XM_006531150; XM_006531151; ENSMUST00000034457; ENSMUST00000173168; BC151125; OTTMUST00000095161; OTTMUST00000095162	Urb2	URB2 ribosome biogenesis 2 homolog (S. cerevisiae)	chr8
17295697	5.78	5.68	0.3	0.14	1.08	0.0301	NM_001044371; NM_001283011; NM_011233; ENSMUST00000022136; ENSMUST00000177848; AF085737; BC066855	Rad17	RAD17 homolog (S. pombe)	chr13
17284376	6.94	6.83	0.05	0.11	1.08	0.0314	L41876; OTTMUST00000130280; Z75754; Z75756	Igh-VX24; Ighv2-2	immunoglobulin heavy chain (X24 family); immunoglobulin heavy variable 2-2	chr12
17456480	2.74	2.63	0.3	0.14	1.08	0.0371	ENSMUST00000143099; ENSMUST00000143551	6530409C15Rik	RIKEN cDNA 6530409C15 gene [Source:MGI Symbol;Acc:MGI:1923474]	chr6
17278404	2.91	2.8	0.11	0.04	1.08	0.0426	NM_007539; ENSMUST00000041229; ENSMUST00000182899; ENSMUST00000183086; BC120684; OTTMUST00000114502; OTTMUST00000114503	Bdkrb1	bradykinin receptor, beta 1	chr12
17367137	2.93	2.82	0.32	0.14	1.08	0.0457	NR_030609	Mir511	microRNA 511	chr2
17326604	9.35	9.25	0.05	0.08	1.08	0.0492	NM_019413; XM_006522957; XM_006522958; XM_006522960; XM_006522961; XM_006522962; XM_006522963; XM_006522964; XM_006522965; XM_011246105; XM_011246106; ENSMUST00000023600; OTTMUST00000041308	Robo1	roundabout homolog 1 (Drosophila)	chr16
17525118	2.5	2.37	0.2	0.08	1.09	0.0198	NM_001113323; XM_006510591; XM_006510593; XM_006510594; XM_006510595; BC132200; BC132202	Glb1l3	galactosidase, beta 1 like 3	chr9
17448150	2.96	2.84	0.23	0.08	1.09	0.0224	NR_015588	4932441J04Rik	RIKEN cDNA 4932441J04 gene	chr5
17476998	7.13	7.01	0.25	0.1	1.09	0.0278	OTTMUST00000097814	Hmgb1-ps7	high-mobility group high mobility group box 1, pseudogene 7	chr7
17504093	7.23	7.11	0.13	0.1	1.09	0.0315	NM_026274; XM_006531313; ENSMUST00000060389; ENSMUST00000121101; ENSMUST00000154035; BC010833; BC054121; OTTMUST00000077625; OTTMUST00000077626; OTTMUST00000077627	Rspry1	ring finger and SPRY domain containing 1	chr8
17412296	8.25	8.13	0.14	0.05	1.09	0.0443	NM_001122889; NM_001290434; NM_010141; XM_006537606; XM_006537607; XM_011249918; ENSMUST00000029964; ENSMUST00000080934; ENSMUST00000108191; ENSMUST00000108194; ENSMUST00000129029; ENSMUST00000129912; ENSMUST00000136827; ENSMUST00000149030; BC026153; OTTMUST00000010868; OTTMUST00000010880; OTTMUST00000010881; OTTMUST00000010882; OTTMUST00000010883; OTTMUST00000010884; OTTMUST00000010885; OTTMUST0…	Epha7	Eph receptor A7	chr4
17381475	9.43	9.3	0.08	0.07	1.09	0.0495	NM_001110228; NM_001110229; NM_001110230; NM_001110231; NM_001110232; NM_001160292; NM_001160293; NM_001310447; NM_010160; XM_006497333; XM_006497334; XM_006497335; XM_006497336; XM_006497337; XM_006497338; XM_006497339; XM_011238949; XM_011238950; XM_011238951; XM_011238953; XM_011238954; XM_011238955; XM_011238956; XM_011238957; XM_011238958; ENSMUST00000002176; ENSMUST00000100429; ENSMUST00000…	Celf2	CUGBP, Elav-like family member 2	chr2
17299663	3.46	3.33	0.13	0.16	1.1	0.0157	NM_001039676; XM_006518795; XM_006518796; XM_006534647; XM_006534648; ENSMUST00000047726; ENSMUST00000160668; ENSMUST00000161888; BC113769; OTTMUST00000087987; OTTMUST00000087988; OTTMUST00000087989	Slc39a2	solute carrier family 39 (zinc transporter), member 2	chr14
17443883	7.7	7.56	0.11	0.05	1.1	0.0173	NM_028130; XM_006504625; XM_006504626; XM_006504627; ENSMUST00000085856; ENSMUST00000100524; ENSMUST00000110912; ENSMUST00000134706; ENSMUST00000137711; ENSMUST00000151095; BC049676; BC059261; OTTMUST00000054762; OTTMUST00000054763; OTTMUST00000054764; OTTMUST00000054765; OTTMUST00000054766; OTTMUST00000054767	Zfp157	zinc finger protein 157	chr5
17388573	7.18	7.05	0.1	0.08	1.1	0.0257	NM_019657; ENSMUST00000028619; ENSMUST00000127084; ENSMUST00000141955; ENSMUST00000145967; ENSMUST00000146580; AF064635; BC037620; BC090659; OTTMUST00000035665; OTTMUST00000035666; OTTMUST00000035667; OTTMUST00000035668; OTTMUST00000035669	Hsd17b12	hydroxysteroid (17-beta) dehydrogenase 12	chr2
17321148	6.63	6.5	0.04	0.1	1.1	0.0258	NM_144851; XM_006520880; XM_006520881; XM_006520882; XM_006520883; XM_006520884; ENSMUST00000044189; ENSMUST00000180461; ENSMUST00000180657; ENSMUST00000180716; ENSMUST00000181349; ENSMUST00000181855; ENSMUST00000183105; BC023129; OTTMUST00000112809; OTTMUST00000112810; OTTMUST00000112811; OTTMUST00000112812; OTTMUST00000112813; OTTMUST00000112814; OTTMUST00000114626	Senp1	SUMO1/sentrin specific peptidase 1	chr15
17269311	2.78	2.64	0.17	0.07	1.1	0.0263	NM_001159374; ENSMUST00000107419; ENSMUST00000139873; BC117553; BC118064; OTTMUST00000004439; OTTMUST00000004440	Krt32	keratin 32	chr11
17286515	7.73	7.59	0.12	0.13	1.1	0.0264	NM_013830; XM_006516582; XM_006516583; XM_006516584; XM_006516585; XR_382047; XR_382048; XR_382049; XR_382050; XR_382051; XR_382052; XR_382053; XR_382054; XR_382055; XR_382056; XR_382057; XR_382059; XR_382061; XR_873130; ENSMUST00000077853; AF283466; BC003769; BC059713; BC141272; BC141273; U48737	Prpf4b	PRP4 pre-mRNA processing factor 4 homolog B (yeast)	chr13
17538429	3.88	3.74	0.14	0.11	1.1	0.0272	NR_030433	Mir764	microRNA 764	chrX
17348688	2.4	2.27	0.18	0.07	1.1	0.0337	NR_130158	1700001G01Rik	RIKEN cDNA 1700001G01 gene	chr18
17337497	7.96	7.83	0.09	0.14	1.1	0.0379	NM_001013745; NM_001168501; NM_001168502; NR_033137; XM_006524223; XM_006524224; XM_006536598; XM_006536837; XM_006536838; XM_006536839; XM_006536841; XM_006537330; XM_006537331; XM_006537332; XM_006537333; XM_011239876; XM_011251501; ENSMUST00000069250; ENSMUST00000089968; ENSMUST00000172502; ENSMUST00000172527; ENSMUST00000172540; ENSMUST00000172580; ENSMUST00000173588; ENSMUST00000173921; ENSM…	Zfp57	zinc finger protein 57	chr17
17323038	2.82	2.68	0.35	0.13	1.1	0.039	NR_030549	Mir193b	microRNA 193b	chr16
17435116	7.22	7.08	0.15	0.05	1.1	0.0399	NM_026034; ENSMUST00000072896; ENSMUST00000095495; ENSMUST00000139521; ENSMUST00000146599; ENSMUST00000148873; BC038487; BC046281; BC058573; OTTMUST00000063178; OTTMUST00000063179; OTTMUST00000063180; OTTMUST00000063181; OTTMUST00000063182	Armc10	armadillo repeat containing 10	chr5
17470175	5.58	5.44	0.14	0.09	1.1	0.0404	NM_028335; XM_006506676; XM_011241479; ENSMUST00000069292; ENSMUST00000159254; ENSMUST00000159403; ENSMUST00000161519; ENSMUST00000162275; ENSMUST00000189168; BC082571; OTTMUST00000087702; OTTMUST00000087703; OTTMUST00000087705; OTTMUST00000087706; OTTMUST00000087707; OTTMUST00000126042; ENSMUST00000161176; OTTMUST00000087704	Zfp248	zinc finger protein 248	chr6
17278761	9.71	9.57	0.22	0.09	1.1	0.042	NR_046302	AF357425	snoRNA AF357425	chr12
17478521	5.68	5.53	0.09	0.2	1.1	0.0423	NM_146190; XM_006540835; XM_011250860; XR_391339; XR_882029; ENSMUST00000032627; BC027075	Tubgcp5	tubulin, gamma complex associated protein 5	chr7
17363078	2.73	2.6	0.12	0.14	1.1	0.0424	NM_146688; ENSMUST00000087818; OTTMUST00000112392	Olfr262	olfactory receptor 262	chr19
17419773	7.37	7.22	0.08	0.13	1.1	0.0431	NM_019641; ENSMUST00000030636; ENSMUST00000105868; ENSMUST00000127279; ENSMUST00000130253; BC031831; BC054396; OTTMUST00000025326; OTTMUST00000025327; OTTMUST00000025328; OTTMUST00000025329; AB064953	Stmn1	stathmin 1	chr4
17300360	7.84	7.71	0.11	0.05	1.1	0.0435	NM_019402; XM_006519272; ENSMUST00000022808; ENSMUST00000116476; ENSMUST00000139985; ENSMUST00000140691; ENSMUST00000141446; ENSMUST00000146271; ENSMUST00000150975; ENSMUST00000172557; ENSMUST00000172695; BC055866; OTTMUST00000081722; OTTMUST00000081723; OTTMUST00000081724; OTTMUST00000081725; OTTMUST00000081726; OTTMUST00000081727; OTTMUST00000081728; OTTMUST00000097052; OTTMUST00000097053	Pabpn1	poly(A) binding protein, nuclear 1	chr14
17248512	5.26	5.12	0.22	0.11	1.1	0.0435	NM_001290697; NM_026023; ENSMUST00000020578; ENSMUST00000127057; ENSMUST00000127382; ENSMUST00000141839; ENSMUST00000144601; BC005646; OTTMUST00000012109; OTTMUST00000012110; OTTMUST00000012111; OTTMUST00000012112; OTTMUST00000012113	Nudcd2	NudC domain containing 2	chr11
17408684	5.47	5.32	0.14	0.14	1.1	0.0438	NM_001025312; NM_133865; ENSMUST00000029435; ENSMUST00000063502; ENSMUST00000106832; ENSMUST00000106834; ENSMUST00000128716; ENSMUST00000147894; ENSMUST00000198752; ENSMUST00000198835; BC011094; BC067017; OTTMUST00000053663; OTTMUST00000053664; OTTMUST00000053665; OTTMUST00000053666; OTTMUST00000053667; OTTMUST00000053668; OTTMUST00000136155; OTTMUST00000136156	Dclre1b	DNA cross-link repair 1B, PSO2 homolog (S. cerevisiae)	chr3
17445394	4.43	4.28	0.32	0.2	1.1	0.0463	NM_172447; XM_006503560; XM_006503561; XM_006503562; XM_006503563; XM_006503564; XM_006503565; XM_006503566; XM_011240666; XM_011240667; ENSMUST00000054865; ENSMUST00000061008; ENSMUST00000124734; ENSMUST00000132510; ENSMUST00000135252; ENSMUST00000148193; ENSMUST00000148347; ENSMUST00000150140; ENSMUST00000155048; ENSMUST00000196165; ENSMUST00000198121; ENSMUST00000199314; BC062906; OTTMUST00000…	Cfap69	cilia and flagella associated protein 69	chr5
17507851	10.79	10.65	0.11	0.06	1.1	0.0485	NR_030708	6820431F20Rik	cadherin 11 pseudogene	chr8
17275832	5.87	5.74	0.12	0.14	1.1	0.0487	NM_178912; XM_006515340; XM_006515341; XM_006515342; XM_006515343; XM_006515344; ENSMUST00000058889; BC150785	Fancm	Fanconi anemia, complementation group M	chr12
17424945	5.8	5.67	0.09	0.07	1.1	0.049	NM_001009949; XM_006537835; XM_011249999; ENSMUST00000107796; ENSMUST00000116341; ENSMUST00000132815; ENSMUST00000134714; ENSMUST00000151516; ENSMUST00000153904; BC026435; BC089000; OTTMUST00000015472; OTTMUST00000015473; OTTMUST00000015474; OTTMUST00000015475; OTTMUST00000015476	Slc25a51	solute carrier family 25, member 51	chr4
17404976	5.71	5.56	0.2	0.1	1.1	0.0496	NM_028140; XM_006500788; XR_375453; XR_375454; XR_867172; ENSMUST00000026859; ENSMUST00000204054; ENSMUST00000204374; ENSMUST00000204399; ENSMUST00000204454; ENSMUST00000204907; BC113183; BC113790; OTTMUST00000068214; OTTMUST00000068215; OTTMUST00000133199; OTTMUST00000133200; OTTMUST00000133201; OTTMUST00000133367	Mfsd8	major facilitator superfamily domain containing 8	chr3
17414061	5.79	5.63	0.2	0.19	1.11	0.0083	NM_001289901; NM_145547; ENSMUST00000042964; ENSMUST00000107696; BC021326; BC087833; OTTMUST00000018929; OTTMUST00000018930	Zfp189	zinc finger protein 189	chr4
17396315	7.31	7.17	0.09	0.13	1.11	0.0146	NM_030732; XM_006535579; XM_006535580; XM_006535581; XM_011249718; XM_011249719; XM_011249720; XM_011249721; XM_011249722; XM_011249723; XM_011249724; ENSMUST00000063988; ENSMUST00000192328; ENSMUST00000193734; ENSMUST00000200793; ENSMUST00000200943; ENSMUST00000201467; ENSMUST00000201509; ENSMUST00000202149; ENSMUST00000202356; ENSMUST00000202647; ENSMUST00000202747; AF268195; BC018512; OTTMUST0…	Tbl1xr1	transducin (beta)-like 1X-linked receptor 1	chr3
17285523	2.34	2.19	0.43	0.08	1.11	0.0152	OTTMUST00000134765	Tcrg-C1	T cell receptor gamma, constant 1	chr13
17406825	2.98	2.83	0.11	0.08	1.11	0.0231	NM_181817; ENSMUST00000063119; AY288422; AY633765; BC107269; OTTMUST00000116680	Rxfp4	relaxin family peptide receptor 4	chr3
17467464	4.43	4.28	0.13	0.09	1.11	0.0285	OTTMUST00000132752	Igkv4-56	immunoglobulin kappa chain variable 4-56	chr6
17333672	6.24	6.09	0.16	0.14	1.11	0.0331	NM_025934; XM_006524814; XM_006524815; XM_011246578; ENSMUST00000024620; BC010781	Riok2	RIO kinase 2 (yeast)	chr17
17318794	2.61	2.47	0.26	0.2	1.11	0.0336	NM_175391; XM_006520277; ENSMUST00000062562; BC139148; BC139149	Apol7c	apolipoprotein L 7c	chr15
17424476	4.35	4.21	0.11	0.2	1.11	0.0357	NM_001277167; XM_006538052; XM_011250061; XM_011250062; ENSMUST00000107979	Fam205a1	family with sequence similarity 205, member A1	chr4
17544529	3.47	3.31	0.19	0.15	1.11	0.0362	NR_045454	B230119M05Rik	RIKEN cDNA B230119M05 gene	chrX
17289728	3.19	3.04	0.12	0.07	1.11	0.0367	NM_178683; XM_006517612; XM_006517613; XM_006517614; XM_011244654; ENSMUST00000051594; ENSMUST00000163307; ENSMUST00000167413; ENSMUST00000168037; ENSMUST00000171178; ENSMUST00000172402; BC048246; BC152330; BC152331; OTTMUST00000093889; OTTMUST00000093890; OTTMUST00000093891; OTTMUST00000093892; OTTMUST00000093893; OTTMUST00000093894	Depdc1b	DEP domain containing 1B	chr13
17467477	3.38	3.23	0.14	0.11	1.11	0.0369	OTTMUST00000132846	Igkv12-47	immunoglobulin kappa variable 12-47	chr6
17283879	7.03	6.88	0.11	0.07	1.11	0.0373	NM_028262; XM_006516078; XM_006516079; XM_006516080; XM_006516081; XM_006516082; XM_006516083; XM_006516084; ENSMUST00000071095; ENSMUST00000109879; ENSMUST00000125210; ENSMUST00000125916; ENSMUST00000132682; ENSMUST00000147466; ENSMUST00000148119; AY513271; BC016123; BC019973; BC057968; OTTMUST00000046524; OTTMUST00000046525; OTTMUST00000046526; OTTMUST00000046527; OTTMUST00000046528; OTTMUST000…	Setd3	SET domain containing 3	chr12
17328425	6.16	6.02	0.08	0.2	1.11	0.0389	NM_001159351; NM_023585; XM_011246011; ENSMUST00000096234; ENSMUST00000115777; ENSMUST00000118236; BC083098; OTTMUST00000063253; OTTMUST00000063255; OTTMUST00000078483	Ube2v2	ubiquitin-conjugating enzyme E2 variant 2	chr16
17240379	7.56	7.4	0.08	0.08	1.11	0.0389	NM_027879; ENSMUST00000044166; BC061220; BC147503; BC158078	Cdc40	cell division cycle 40	chr10
17244395	7.43	7.28	0.06	0.07	1.11	0.0422	NM_001304572; NM_001304575; NM_001304720; NM_172538; XM_006513461; XM_006513462; XM_006513464; XM_006513466; XM_006513467; XR_871706; ENSMUST00000047711; ENSMUST00000118077; ENSMUST00000118205; ENSMUST00000119818; ENSMUST00000123201; ENSMUST00000132735; ENSMUST00000141241; ENSMUST00000148450; ENSMUST00000150344; ENSMUST00000150704; ENSMUST00000154267; AY753561; AY753562; BC056428; OTTMUST00000076…	Vezt	vezatin, adherens junctions transmembrane protein	chr10
17384587	8.73	8.58	0.08	0.06	1.11	0.0425	NM_001100591; NM_001290642; XM_006498124; ENSMUST00000100143; ENSMUST00000112934; ENSMUST00000112936; ENSMUST00000124218; ENSMUST00000125619; ENSMUST00000143826; ENSMUST00000204690; ENSMUST00000204959; ENSMUST00000205124; BC117951; BC117952; OTTMUST00000030104; OTTMUST00000030105; OTTMUST00000030106; OTTMUST00000030107; OTTMUST00000030108; OTTMUST00000140208; OTTMUST00000140209; OTTMUST00000140211	Rc3h2	ring finger and CCCH-type zinc finger domains 2	chr2
17331380	7.01	6.85	0.2	0.1	1.11	0.0435	NM_010140; ENSMUST00000064405; BC138641; BC138643; BC145349; M68513; M68515	Epha3	Eph receptor A3	chr16
17302539	2.87	2.71	0.09	0.1	1.11	0.045	NR_015593	D130009I18Rik	RIKEN cDNA D130009I18 gene	chr14
17293408	2.58	2.43	0.33	0.16	1.11	0.0467	NM_021445; ENSMUST00000021890; AF223401; AY014781; BC099455; OTTMUST00000068676	Cts6	cathepsin 6	chr13
17388037	2.68	2.53	0.1	0.09	1.11	0.0468	NM_146980; OTTMUST00000033508	Olfr1272	olfactory receptor 1272	chr2
17386639	6.16	6.01	0.1	0.07	1.11	0.0472	NM_001110209; NM_027133; XM_006500145; XM_006500146; XM_006500147; XM_011239769; ENSMUST00000064503; ENSMUST00000102676; ENSMUST00000111993; ENSMUST00000127168; ENSMUST00000130232; ENSMUST00000130586; ENSMUST00000134168; ENSMUST00000134641; ENSMUST00000134764; ENSMUST00000145293; ENSMUST00000145933; ENSMUST00000154706; ENSMUST00000155006; AY312281; BC057961; OTTMUST00000032143; OTTMUST00000032144…	Lnp	limb and neural patterns	chr2
17465587	2.42	2.27	0.15	0.11	1.11	0.0472	NM_054073; XM_006505393; XM_006505394; XM_006505395; XM_011241154; ENSMUST00000048580; ENSMUST00000201230; ENSMUST00000202703; AF294348; BC125597; BC125599; OTTMUST00000138389; OTTMUST00000138390; OTTMUST00000138391	Tsga13	testis specific gene A13	chr6
17496015	6.1	5.95	0.17	0.1	1.11	0.0482	NM_001081329; XM_006507551; XR_378227; ENSMUST00000042470; ENSMUST00000125356; ENSMUST00000128217; BC028272; BC054371; OTTMUST00000074016; OTTMUST00000074017; OTTMUST00000074018	Zkscan2	zinc finger with KRAB and SCAN domains 2	chr7
17422704	7.47	7.31	0.11	0.13	1.11	0.049	NM_207678; XM_011250303; XM_011250304; XM_011250305; XR_881434; ENSMUST00000030944; ENSMUST00000126346; ENSMUST00000129850; ENSMUST00000136370; ENSMUST00000139066; AY337018; BC023747; BC132295; OTTMUST00000025394; OTTMUST00000025395; OTTMUST00000025396; OTTMUST00000064479; OTTMUST00000064481; U37351	Ccnl2	cyclin L2	chr4
17350140	7.97	7.82	0.11	0.09	1.11	0.0494	NM_001039474; NM_001289526; NR_110344; XM_006526110; XM_006526111; XM_006526112; XM_006526113; XM_006526115; XM_006526116; XR_386004; ENSMUST00000025375; ENSMUST00000173642; AB023485; BC039185; BC040284; OTTMUST00000095763; OTTMUST00000095764	Tcerg1	transcription elongation regulator 1 (CA150)	chr18
17314549	3.62	3.47	0.05	0.06	1.12	0.0107	XR_384421; ENSMUST00000124374; ENSMUST00000149373	LOC102636367; Rapgef3os2; Rapgef3os1	uncharacterized LOC102636367; Rap guanine nucleotide exchange factor (GEF) 3, opposite strand 2 [Source:MGI Symbol;Acc:MGI:3826581]; Rap guanine nucleotide exchange factor (GEF) 3, opposite strand 1 [Source:MGI Symbol;Acc:MGI:3826580]	chr15
17407341	7.49	7.32	0.1	0.07	1.12	0.0145	NM_001293776; NM_001293777; NM_001293778; NM_001293779; NM_001293780; NM_001293781; NM_001293782; NM_023215; XR_375563; XR_867226; ENSMUST00000001043; ENSMUST00000049937; ENSMUST00000076639; ENSMUST00000107342; ENSMUST00000107343; ENSMUST00000107344; ENSMUST00000107346; ENSMUST00000131868; ENSMUST00000146740; BC004582; BC120651; BC144775; OTTMUST00000051900; OTTMUST00000051901; OTTMUST00000051916…	Chtop	chromatin target of PRMT1	chr3
17467753	9.27	9.11	0.18	0.07	1.12	0.0186	NM_145569; XM_011241298; XM_011251532; ENSMUST00000059472; ENSMUST00000193334; AB070266; BC003451; BC058360; OTTMUST00000142204	Mat2a	methionine adenosyltransferase II, alpha	chr6
17389093	5.23	5.06	0.15	0.17	1.12	0.0221	NM_001025102; NM_173750; XM_006499086; ENSMUST00000028536; ENSMUST00000093883; ENSMUST00000124598; ENSMUST00000146961; BC054106; OTTMUST00000035729; OTTMUST00000035730; OTTMUST00000035731; OTTMUST00000035732	Arl14ep	ADP-ribosylation factor-like 14 effector protein	chr2
17532605	10.2	10.04	0.16	0.29	1.12	0.0238	ENSMUST00000082395	mt-Tm	mitochondrially encoded tRNA methionine [Source:MGI Symbol;Acc:MGI:102480]	chrM
17252399	8.69	8.52	0.1	0.09	1.12	0.0284	NM_025985; ENSMUST00000021148; ENSMUST00000126046; ENSMUST00000138247; BC065083; OTTMUST00000013810; OTTMUST00000013811; OTTMUST00000018354	Ube2g1	ubiquitin-conjugating enzyme E2G 1	chr11
17503531	2.91	2.74	0.21	0.17	1.12	0.0285	OTTMUST00000117085; BC090397	Rps13-ps1; Rps13	ribosomal protein S13, pseudogene 1; ribosomal protein S13	chr8
17546093	8.2	8.03	0.05	0.1	1.12	0.0287	NM_021278; XM_006528759; ENSMUST00000112172; ENSMUST00000112175; ENSMUST00000112176; BC018286; OTTMUST00000046738; OTTMUST00000046739; OTTMUST00000046740; X16053	Tmsb4x	thymosin, beta 4, X chromosome	chrX
17463609	2.72	2.55	0.13	0.14	1.12	0.0308	ENSMUST00000082898	n-R5s166	nuclear encoded rRNA 5S 166 [Source:MGI Symbol;Acc:MGI:4422030]	chr6
17497194	3.01	2.85	0.08	0.07	1.12	0.0322	NM_152944; XM_006507560; ENSMUST00000033278; ENSMUST00000122136; ENSMUST00000131894; AF507967; AY124569; BC106860; BC106861; BC111522; OTTMUST00000067639; OTTMUST00000067640; OTTMUST00000067641	Mmp21	matrix metallopeptidase 21	chr7
17328897	6.19	6.03	0.06	0.05	1.12	0.0322	NM_033324; NR_035467; XM_006522795; XM_006536876; XM_006544951; XM_011246056; XM_011246057; XM_011246058; XM_011251445; XM_011251446; XM_011251447; XM_011251524; XM_011251525; XM_011251526; ENSMUST00000009321; ENSMUST00000115633; ENSMUST00000128856; ENSMUST00000134431; ENSMUST00000144536; ENSMUST00000152033; ENSMUST00000156274; ENSMUST00000200939; ENSMUST00000201170; ENSMUST00000201210; ENSMUST00…	Dgcr8; Mir1306	DiGeorge syndrome critical region gene 8; microRNA 1306	chr16
17458677	3.01	2.85	0.08	0.06	1.12	0.0325	ENSMUST00000204861; OTTMUST00000140729	Creb5	cAMP responsive element binding protein 5	chr6
17327099	7.24	7.08	0.06	0.11	1.12	0.0337	NM_019973; NM_178880; XM_006522969; XM_006522970; XM_006522971; XM_006522972; XM_006522973; XM_011246107; XM_011246108; XR_384932; XR_384933; XR_384934; XR_384935; ENSMUST00000114036; ENSMUST00000114037; ENSMUST00000117633; ENSMUST00000119368; ENSMUST00000122302; ENSMUST00000129167; ENSMUST00000133589; ENSMUST00000140312; ENSMUST00000145235; ENSMUST00000146079; ENSMUST00000147461; ENSMUST00000147…	Son	Son DNA binding protein	chr16
17290398	7.67	7.51	0.15	0.2	1.12	0.0339	NM_027000; ENSMUST00000021574; AF325354; AF348208; BC025431	Gtpbp4	GTP binding protein 4	chr13
17341412	4.94	4.79	0.27	0.31	1.12	0.0372	NM_176962; XM_006524388; XM_011246487; XM_011246488; XM_011246489; XM_011246490; XM_011246491; XM_011246492; ENSMUST00000115535; BC026813; BC108345	Zfp944	zinc finger protein 944	chr17
17454216	5.45	5.29	0.09	0.26	1.12	0.0378	NM_019747; ENSMUST00000049393; ENSMUST00000132318; ENSMUST00000144786; ENSMUST00000165640; BC052453; BC054525; BC056445; OTTMUST00000054242; OTTMUST00000054243; OTTMUST00000054244	Zfp113	zinc finger protein 113	chr5
17406145	10.14	9.98	0.09	0.11	1.12	0.0385	NM_001039195; NM_001083806; NM_013540; XM_006501012; XM_006501013; XM_006501014; XM_006501015; XM_006501016; XM_011240020; XM_011240021; XR_375488; XR_375489; ENSMUST00000075316; ENSMUST00000107745; ENSMUST00000192463; ENSMUST00000193645; ENSMUST00000194164; ENSMUST00000194383; ENSMUST00000194523; ENSMUST00000195062; AB109210; AB109211; AB111957; BC048248; OTTMUST00000130045; OTTMUST00000130046; …	Gria2	glutamate receptor, ionotropic, AMPA2 (alpha 2)	chr3
17523695	7.86	7.69	0.04	0.07	1.12	0.0395	NM_026276; XM_006509875; XM_006509876; XM_006509877; XM_006509878; ENSMUST00000051589; BC030043; BC038013; BC049851	Aasdhppt	aminoadipate-semialdehyde dehydrogenase-phosphopantetheinyl transferase	chr9
17331900	2.58	2.42	0.13	0.11	1.12	0.0426	NM_028621; ENSMUST00000078422; AF345297; BC147776; BC147786	Krtap21-1	keratin associated protein 21-1	chr16
17490061	3.12	2.96	0.11	0.16	1.12	0.0437	XM_011238069; XM_011238070; XM_011250930; XM_011250931; ENSMUST00000173283	LOC105242925	zinc finger protein 431-like	chr7
17213687	6.4	6.24	0.09	0.09	1.12	0.0452	NM_001097644; XM_006495953; XM_011238499; ENSMUST00000094898; ENSMUST00000114077; ENSMUST00000187170; ENSMUST00000187638; OTTMUST00000051077; OTTMUST00000122778; OTTMUST00000122779	Ccnyl1	cyclin Y-like 1	chr1
17326895	6.61	6.45	0.09	0.14	1.12	0.0453	NM_007520; XM_006522879; ENSMUST00000026703; ENSMUST00000151046; ENSMUST00000156958; BC057894; D86603; OTTMUST00000065469; OTTMUST00000065470; OTTMUST00000078502	Bach1	BTB and CNC homology 1	chr16
17403150	6.45	6.28	0.11	0.06	1.12	0.0468	NM_019571; NR_121195; XM_006501736; XM_006501737; XR_375551; ENSMUST00000029800; ENSMUST00000119993; ENSMUST00000121826; ENSMUST00000127772; ENSMUST00000135629; ENSMUST00000142001; ENSMUST00000142890; ENSMUST00000146356; ENSMUST00000153336; AF121344; BC046784; BC058695; OTTMUST00000073433; OTTMUST00000073434; OTTMUST00000073435; OTTMUST00000073436; OTTMUST00000073437; OTTMUST00000073438; OTTMUST0…	Tspan5	tetraspanin 5	chr3
17252272	5.68	5.52	0.19	0.18	1.12	0.0475	NM_025993; XM_006533968; XM_006533969; XM_006537203; XM_006537204; ENSMUST00000048807; ENSMUST00000133413; ENSMUST00000136137; ENSMUST00000143762; ENSMUST00000155236; ENSMUST00000164220; BC026790; OTTMUST00000013724; OTTMUST00000013725; OTTMUST00000013726; OTTMUST00000013727; OTTMUST00000013728; OTTMUST00000013729	Mis12	MIS12 homolog (yeast)	chr11
17465298	5.5	5.33	0.11	0.15	1.12	0.0482	NM_001081678; XM_006505143; XM_006505144; XM_006505145; XM_006505146; XM_006505147; XM_006505148; XM_006505149; XM_006505150; XM_006505151; XM_006505152; XM_011241073; ENSMUST00000035930; ENSMUST00000115320; ENSMUST00000115321; ENSMUST00000123098; ENSMUST00000155494; BC066073; BC119236; BC119262; BC144761; OTTMUST00000050450; OTTMUST00000050451; OTTMUST00000050452; OTTMUST00000050453; OTTMUST0000…	Zfp800	zinc finger protein 800	chr6
17226991	6.58	6.41	0.11	0.17	1.12	0.0488	NM_009227; ENSMUST00000164096; ENSMUST00000164574; ENSMUST00000166291; ENSMUST00000166915; ENSMUST00000172079; BC008262; BC055765; OTTMUST00000090098; OTTMUST00000090099; OTTMUST00000090100; OTTMUST00000090101; OTTMUST00000090102; BC051207	Snrpe	small nuclear ribonucleoprotein E	chr1
17297227	6.86	6.69	0.13	0.09	1.13	0.0054	NM_001033270; XM_006517998; XM_006517999; XM_006518000; XM_006518001; XM_006518002; XM_006518003; XM_006518004; XM_011244748; XM_011244749; XM_011244750; XM_011244751; XM_011244752; XM_011244753; XM_011244754; XM_011244755; XM_011244756; ENSMUST00000057015; GU386352; GU386353; HM624050; HM624051; JQ073566; JQ344322; JQ347261; JQ349031; JQ349032; JQ349033; JX254908; JX254909; JX254910; JX254911; J…	Slc4a7	solute carrier family 4, sodium bicarbonate cotransporter, member 7	chr14
17351444	6.24	6.06	0.1	0.11	1.13	0.0148	NM_024190; BC002229; CT010307	Chmp1b	charged multivesicular body protein 1B	chr18
17299703	2.82	2.65	0.14	0.05	1.13	0.0149	NM_001033805; XM_011245126; XM_011245127; XM_011245128; XM_011245129; XM_011245130; ENSMUST00000100638; BC147689; BC172129	Tmem253	transmembrane protein 253	chr14
17427494	8.03	7.86	0.07	0.06	1.13	0.0155	NM_001290636; NM_026082; XM_006503308; XM_006503309; XM_006503310; XM_006503311; XM_006503313; XM_006503314; XM_006503315; XM_006503317; XR_376342; ENSMUST00000030286; ENSMUST00000075836; ENSMUST00000124040; ENSMUST00000124466; ENSMUST00000127417; ENSMUST00000127946; ENSMUST00000131386; ENSMUST00000139152; ENSMUST00000140225; ENSMUST00000140848; ENSMUST00000150254; ENSMUST00000153362; BC024917; B…	Dock7	dedicator of cytokinesis 7	chr4
17409839	9.51	9.34	0.06	0.1	1.13	0.0177	NM_001310711; NM_019550; XM_006501731; XM_006501732; XR_375549; XR_375550; ENSMUST00000029780; ENSMUST00000195902; ENSMUST00000196066; ENSMUST00000196203; ENSMUST00000196343; ENSMUST00000197387; ENSMUST00000197464; ENSMUST00000197833; ENSMUST00000198399; ENSMUST00000198403; ENSMUST00000198733; ENSMUST00000199026; ENSMUST00000200097; AF095718; BC010255; OTTMUST00000135359; OTTMUST00000135360; OTTM…	Ptbp2	polypyrimidine tract binding protein 2	chr3
17403701	2.93	2.76	0.03	0.1	1.13	0.019	NR_040386	AI115009	expressed sequence AI115009	chr3
17499983	7.47	7.29	0.03	0.07	1.13	0.0194	NM_001081149; XM_006509112; XM_006509113; ENSMUST00000044331; ENSMUST00000110696; ENSMUST00000130718; OTTMUST00000041976; OTTMUST00000041977; OTTMUST00000041978	Kat6a	K(lysine) acetyltransferase 6A	chr8
17546792	2.5	2.32	0.15	0.05	1.13	0.0198	NR_027507; AJ001378; AJ001379; OTTMUST00000090600; OTTMUST00000118922; OTTMUST00000090598	Tspy-ps	testis specific protein-Y encoded, pseudogene	chrY
17287957	2.65	2.47	0.05	0.12	1.13	0.0202	NM_001167593; ENSMUST00000165133	Spata31d1b	spermatogenesis associated 31 subfamily D, member 1B	chr13
17516274	3.15	2.97	0.24	0.15	1.13	0.0205	NM_146504; XM_011242536; ENSMUST00000076548; BC127985	Olfr961	olfactory receptor 961	chr9
17512032	8.77	8.6	0.07	0.07	1.13	0.0227	NM_001205226; NM_153164; NM_178078; XM_006530870; XM_006530871; XM_006530872; XM_006530874; XM_011248355; XM_011248356; ENSMUST00000068452; ENSMUST00000098473; AK129258; BC035210; BC157948; BC158073; BC172105	Cnot1	CCR4-NOT transcription complex, subunit 1	chr8
17334126	4.4	4.22	0.15	0.16	1.13	0.0237	XM_006525077; ENSMUST00000186961; OTTMUST00000126195; XR_397347	Srrm2; D930048G16Rik	serine/arginine repetitive matrix 2; RIKEN cDNA D930048G16 gene	chr17
17243604	7.23	7.06	0.09	0.15	1.13	0.0248	NM_001004363; XM_011243603; ENSMUST00000020220; ENSMUST00000129355; AB182364; BC082328; OTTMUST00000054650; OTTMUST00000054651	Nuak1	NUAK family, SNF1-like kinase, 1	chr10
17538945	2.28	2.11	0.52	0.06	1.13	0.025	ENSMUST00000122635	n-R5s15	nuclear encoded rRNA 5S 15 [Source:MGI Symbol;Acc:MGI:4421749]	chrX
17271776	3.27	3.09	0.17	0.12	1.13	0.0263	NM_001169153; NM_145634; XM_011249022; XM_011249023; XR_879663; ENSMUST00000051264; ENSMUST00000106561; ENSMUST00000106562; ENSMUST00000124083; ENSMUST00000127927; ENSMUST00000146254; ENSMUST00000149335; AB292061; AF251703; AY214460; AY457047; BC057864; JX073136; OTTMUST00000007853; OTTMUST00000007854; OTTMUST00000007855; OTTMUST00000007863; OTTMUST00000007864; OTTMUST00000007865; OTTMUST00000007…	Cd300lf	CD300 antigen like family member F	chr11
17297913	9.41	9.24	0.04	0.14	1.13	0.0266	NM_007479; ENSMUST00000022429; ENSMUST00000112318; ENSMUST00000166075; ENSMUST00000167376; ENSMUST00000171207; ENSMUST00000171282; BC115650; BC115651; D87901; OTTMUST00000090601; OTTMUST00000090602; OTTMUST00000090603; OTTMUST00000090604; OTTMUST00000090605; OTTMUST00000090645	Arf4	ADP-ribosylation factor 4	chr14
17387710	2.42	2.25	0.09	0.09	1.13	0.0272	NM_181818; ENSMUST00000105212; OTTMUST00000032844	Olfr141	olfactory receptor 141	chr2
17384578	6.7	6.53	0.09	0.05	1.13	0.0278	NM_026176; XM_006498252; ENSMUST00000009174; ENSMUST00000112940; ENSMUST00000138314; ENSMUST00000147703; BC006578; OTTMUST00000030098; OTTMUST00000030099; OTTMUST00000030100; OTTMUST00000030101	Pdcl	phosducin-like	chr2
17371436	5.18	5.01	0.14	0.14	1.13	0.0301	NM_028284; XM_006500244; XM_011239792; ENSMUST00000074963; ENSMUST00000112286; ENSMUST00000127806; ENSMUST00000130061; ENSMUST00000134659; ENSMUST00000143165; ENSMUST00000144240; ENSMUST00000149276; BC061031; OTTMUST00000031285; OTTMUST00000031286; OTTMUST00000031287; OTTMUST00000031288; OTTMUST00000031289; OTTMUST00000031290; OTTMUST00000031291; OTTMUST00000031292	Bbs5	Bardet-Biedl syndrome 5 (human)	chr2
17359366	9.72	9.55	0.04	0.06	1.13	0.0301	BC086787; BC094447	Ptp4a1	protein tyrosine phosphatase 4a1	chr19
17364543	9.72	9.55	0.04	0.06	1.13	0.0301	BC055039; BC150972; BC150981	Ptp4a1	protein tyrosine phosphatase 4a1	chr19
17331284	4.19	4.02	0.17	0.16	1.13	0.0328	NM_174848; XM_006522095; BC043118; OTTMUST00000067098; OTTMUST00000067099; OTTMUST00000067100; OTTMUST00000067101	Crybg3	beta-gamma crystallin domain containing 3	chr16
17228023	5.21	5.03	0.16	0.13	1.13	0.0329	NM_025819; XM_011248058; XM_011248059; ENSMUST00000064771; ENSMUST00000111883; ENSMUST00000124880; ENSMUST00000129939; ENSMUST00000131312; ENSMUST00000138095; ENSMUST00000139244; ENSMUST00000141977; ENSMUST00000185247; ENSMUST00000189595; BC055064; BC060204; OTTMUST00000085525; OTTMUST00000085526; OTTMUST00000085527; OTTMUST00000085528; OTTMUST00000085529; OTTMUST00000085530; OTTMUST00000085531; …	Swt1	SWT1 RNA endoribonuclease homolog (S. cerevisiae)	chr1
17218479	3.11	2.93	0.12	0.11	1.13	0.033	NM_001159986; NM_033354; NR_027641; XM_006497044; XM_006497045; XM_006497046; XM_006497047; XM_006497048; XM_006497049; XM_006497050; XM_011238888; ENSMUST00000027881; ENSMUST00000086130; ENSMUST00000111700; ENSMUST00000146873; ENSMUST00000155665; AB063356; BC059194; OTTMUST00000054129; OTTMUST00000054130; OTTMUST00000054131; OTTMUST00000054132; OTTMUST00000054133	Sec16b	SEC16 homolog B (S. cerevisiae)	chr1
17448308	7.81	7.64	0.13	0.1	1.13	0.0331	NM_009466; XM_006503862; ENSMUST00000031103; ENSMUST00000125375; ENSMUST00000131263; ENSMUST00000139402; AF061017; BC006749; OTTMUST00000070363; OTTMUST00000070366; OTTMUST00000070367; OTTMUST00000136617; OTTMUST00000136618	Ugdh; Smim14	UDP-glucose dehydrogenase; small integral membrane protein 14	chr5
17545121	10.07	9.89	0.07	0.11	1.13	0.0343	NM_001110222; NM_001110223; NM_001110224; NM_010025; XM_006528698; ENSMUST00000033642; ENSMUST00000087313; ENSMUST00000112851; ENSMUST00000112856; ENSMUST00000125768; ENSMUST00000139920; AB011678; AF045547; AY560329; BC056391; BC057010; BC062974; OTTMUST00000045335; OTTMUST00000045336; OTTMUST00000045337; OTTMUST00000045338; OTTMUST00000045339; OTTMUST00000045340	Dcx	doublecortin	chrX
17343557	7.78	7.6	0.08	0.11	1.13	0.0367	ENSMUST00000182230; OTTMUST00000116902	Zfp422-rs1	zinc finger protein 422, related sequence 1 [Source:MGI Symbol;Acc:MGI:3028594]; zinc finger protein 422, related sequence 1	chr17
17534306	2.96	2.79	0.04	0.1	1.13	0.0368	NM_001025086; ENSMUST00000096454; ENSMUST00000181659; DQ058644; OTTMUST00000041476	Rhox7a	reproductive homeobox 7A	chrX
17293085	8.04	7.86	0.12	0.16	1.13	0.0375	NM_029872; ENSMUST00000007980	Hnrnpa0	heterogeneous nuclear ribonucleoprotein A0	chr13
17509697	5.46	5.28	0.3	0.29	1.13	0.038	NM_025465; XM_006509715; ENSMUST00000026681; ENSMUST00000143972; ENSMUST00000145787; BC016246; BC034844; OTTMUST00000076101; OTTMUST00000076102; OTTMUST00000076103	Tma16	translation machinery associated 16 homolog (S. cerevisiae)	chr8
17492861	7.24	7.06	0.11	0.09	1.13	0.0385	NM_013886; ENSMUST00000026094; ENSMUST00000107305; ENSMUST00000149288; AB029493; BC055734; OTTMUST00000060466; OTTMUST00000060467; OTTMUST00000060468	Hdgfrp3	hepatoma-derived growth factor, related protein 3	chr7
17279670	7.15	6.97	0.12	0.1	1.13	0.0399	NM_175930; XM_006515781; ENSMUST00000109691; AK122234; BC046627	Rapgef5	Rap guanine nucleotide exchange factor (GEF) 5	chr12
17360863	4.19	4.01	0.18	0.12	1.13	0.0406	NR_026942	E330013P04Rik	RIKEN cDNA E330013P04 gene	chr19
17519384	5.21	5.03	0.2	0.14	1.13	0.0413	NM_001142655; NM_021548; XM_006511327; ENSMUST00000007800; ENSMUST00000164467; ENSMUST00000166549; ENSMUST00000167885; ENSMUST00000168166; ENSMUST00000168301; ENSMUST00000169188; ENSMUST00000169492; ENSMUST00000170308; ENSMUST00000170310; BC040206; OTTMUST00000094485; OTTMUST00000094487; OTTMUST00000094488; OTTMUST00000094489; OTTMUST00000094490; OTTMUST00000094491; OTTMUST00000094492; OTTMUST000…	Arpp19	cAMP-regulated phosphoprotein 19	chr9
17215762	3.5	3.32	0.13	0.13	1.13	0.0436	NM_173395; XM_006529484; XM_006529485; XM_006529487; ENSMUST00000086861; ENSMUST00000190998; BC056923; HQ285249; OTTMUST00000124285; OTTMUST00000124286	Fam132b	family with sequence similarity 132, member B	chr1
17291780	8.23	8.06	0.07	0.23	1.13	0.044	NM_023716; ENSMUST00000075774; BC138935; BC138936	Tubb2b	tubulin, beta 2B class IIB	chr13
17467664	7.28	7.1	0.13	0.13	1.13	0.0446	NM_027275; XM_006506573; XM_006506574; XM_011241460; XM_011241461; XR_377490; XR_868886; XR_868888; ENSMUST00000082094; BC055844; BC068263; BC115434; OTTMUST00000142200	Ptcd3	pentatricopeptide repeat domain 3	chr6
17548158	4.17	4	0.04	0.08	1.13	0.0452	XR_866635; XR_886076; BC147129; BC147130	C130023O10Rik	RIKEN cDNA C130023O10 gene	chr2
17396933	3.04	2.86	0.12	0.09	1.13	0.046	NR_029456	Mccc1os	methylcrotonoyl-Coenzyme A carboxylase 1 (alpha), opposite strand	chr3
17279509	3.34	3.16	0.17	0.14	1.13	0.0472	NM_007763; ENSMUST00000006523; ENSMUST00000196932; ENSMUST00000198597; ENSMUST00000198909; ENSMUST00000199089; ENSMUST00000200553; BC031922; OTTMUST00000131609; OTTMUST00000131610; OTTMUST00000131611; OTTMUST00000131612; OTTMUST00000131613; BC064074; M13018	Crip1	cysteine-rich protein 1 (intestinal)	chr12
17450675	2.5	2.32	0.1	0.13	1.13	0.0475	NR_045871	4930428O21Rik	RIKEN cDNA 4930428O21 gene	chr5
17230195	9.56	9.39	0.1	0.07	1.13	0.0488	NM_001099637; XM_006496937; XM_006496938; XM_006496939; XM_006496940; XM_006496941; XM_006496942; XM_006496943; XM_006496944; XM_006496945; XM_006496947; XM_006496948; XM_011238848; ENSMUST00000057037; ENSMUST00000192643; ENSMUST00000192664; ENSMUST00000192927; ENSMUST00000192961; ENSMUST00000192991; ENSMUST00000193098; ENSMUST00000193765; ENSMUST00000194263; ENSMUST00000194371; ENSMUST0000019448…	Cep170	centrosomal protein 170	chr1
17434973	6.79	6.59	0.16	0.09	1.14	0.0063	NM_013657; ENSMUST00000030568; ENSMUST00000115271; ENSMUST00000169603; ENSMUST00000170181; ENSMUST00000170348; BC066852; OTTMUST00000090077; OTTMUST00000090134; OTTMUST00000090135; OTTMUST00000090136; OTTMUST00000090155	Sema3c	sema domain, immunoglobulin domain (Ig), short basic domain, secreted, (semaphorin) 3C	chr5
17343478	6.19	6	0.09	0.14	1.14	0.0092	NM_001293229; NM_177359; XM_011246440; XM_011246441; XM_011246442; ENSMUST00000179695; ENSMUST00000201499; ENSMUST00000201876; ENSMUST00000202759; ENSMUST00000202988; BC062813; BC096552; OTTMUST00000138881; OTTMUST00000138882; OTTMUST00000139164; OTTMUST00000139165	Zfp799	zinc finger protein 799	chr17
17235890	5.89	5.7	0.14	0.11	1.14	0.0093	NM_001081218; XM_006514010; XM_006514011; XM_006514013; XM_011243543; XM_011243544; XM_011243545; XM_011243546; XM_011243547; XR_871726; ENSMUST00000020478; ENSMUST00000160681; ENSMUST00000160845; ENSMUST00000162422; OTTMUST00000080882; OTTMUST00000080883; OTTMUST00000080944; OTTMUST00000080950	Hcfc2	host cell factor C2	chr10
17248965	3.01	2.82	0.18	0.17	1.14	0.0099	NM_147065; ENSMUST00000062719; OTTMUST00000012334	Olfr1390	olfactory receptor 1390	chr11
17421103	3.68	3.5	0.12	0.08	1.14	0.0119	NR_030695	B330016D10Rik	RIKEN cDNA B330016D10 gene	chr4
17425855	6.14	5.95	0.02	0.08	1.14	0.0146	NM_001013577; ENSMUST00000095063; ENSMUST00000107526; ENSMUST00000128548; ENSMUST00000138097; ENSMUST00000143756; BC116204; BC116205; OTTMUST00000017137; OTTMUST00000017142; OTTMUST00000017143; OTTMUST00000017144; OTTMUST00000017145	Inip	INTS3 and NABP interacting protein	chr4
17284795	6.78	6.59	0.08	0.04	1.14	0.015	NM_001166385; NM_009239; ENSMUST00000026367; BC076630; U62522	Sp4	trans-acting transcription factor 4	chr12
17314515	8.34	8.15	0.1	0.05	1.14	0.015	NM_175251; ENSMUST00000096250; ENSMUST00000134985; ENSMUST00000175735; ENSMUST00000176739; BC027180; OTTMUST00000041922; OTTMUST00000041923; OTTMUST00000103513; OTTMUST00000103514	Arid2	AT rich interactive domain 2 (ARID, RFX-like)	chr15
17442970	7.64	7.45	0.13	0.07	1.14	0.0161	NM_001001327; NM_001286382; NM_027121; ENSMUST00000051758; ENSMUST00000073945; ENSMUST00000201855; ENSMUST00000202298; ENSMUST00000202486; AY423046; BC085133; BC125315; BC138132; OTTMUST00000137795; OTTMUST00000137796; OTTMUST00000137992; OTTMUST00000137993; OTTMUST00000137994	Vkorc1l1	vitamin K epoxide reductase complex, subunit 1-like 1	chr5
17467401	2.75	2.56	0.12	0.11	1.14	0.017	OTTMUST00000132285	Igkv4-90	immunoglobulin kappa chain variable 4-90	chr6
17415798	3.66	3.46	0.33	0.23	1.14	0.0188	NM_145549; BC020077; BC112327; OTTMUST00000018157; OTTMUST00000018158; OTTMUST00000018159; OTTMUST00000018160	Efcab7	EF-hand calcium binding domain 7	chr4
17346062	5.22	5.03	0.35	0.15	1.14	0.0189	NM_144546; XM_011246229; XM_011246230; XM_011246231; ENSMUST00000079642; AF242376; BC118950; OTTMUST00000118484	Zfp119a	zinc finger protein 119a	chr17
17314910	7.85	7.66	0.11	0.07	1.14	0.0189	NM_001024526; NM_001080948; NM_001284521; NM_001284522; NM_001284523; XM_006520675; XM_006520677; ENSMUST00000057632; ENSMUST00000100206	Larp4	La ribonucleoprotein domain family, member 4	chr15
17240269	6.27	6.08	0.14	0.16	1.14	0.0198	NR_038037	E130307A14Rik	RIKEN cDNA E130307A14 gene	chr10
17515084	2.72	2.53	0.06	0.08	1.14	0.02	NM_023892; ENSMUST00000001040; AF296282; AF296283; BC116909; BC116913	Icam4	intercellular adhesion molecule 4, Landsteiner-Wiener blood group	chr9
17450091	5.75	5.56	0.13	0.09	1.14	0.0207	NR_034038	5430416N02Rik	RIKEN cDNA 5430416N02 gene	chr5
17539600	3.71	3.52	0.16	0.09	1.14	0.0223	NM_001310722; NM_001310724; NM_146238; ENSMUST00000056410; ENSMUST00000087169; ENSMUST00000096252; ENSMUST00000130880; ENSMUST00000152248; ENSMUST00000166440; OTTMUST00000046670; OTTMUST00000046671; OTTMUST00000046672; OTTMUST00000046673; OTTMUST00000046674; OTTMUST00000093475	Gemin8	gem (nuclear organelle) associated protein 8	chrX
17544061	2.69	2.5	0.17	0.14	1.14	0.0232	NM_001281859; NM_001281862; NM_021476; ENSMUST00000064892; ENSMUST00000113480; AB044087; AF205830; AF263370; BC027102; OTTMUST00000044150	Cysltr1	cysteinyl leukotriene receptor 1	chrX
17408793	6.76	6.58	0.27	0.12	1.14	0.0234	NM_009797; XM_006500946; ENSMUST00000094028; ENSMUST00000155476; ENSMUST00000196924; BC085506; OTTMUST00000052870; OTTMUST00000052871; OTTMUST00000132452	Capza1	capping protein (actin filament) muscle Z-line, alpha 1	chr3
17506991	7.59	7.4	0.08	0.09	1.14	0.0246	NM_008737; XM_006530766; XM_006530767; XM_006530768; ENSMUST00000026917; BC051447; BC060129; D50086	Nrp1	neuropilin 1	chr8
17333709	6.03	5.84	0.24	0.09	1.14	0.0313	NM_001162909; XM_006525053; XM_006525055; XM_006525056; XM_006525057; XM_011246692; XM_011246693; XM_011246694; XM_011246695; XR_385377; XR_385378; XR_385379; XR_876567; XR_876568; XR_876569; XR_876570; XR_876571; XR_876572; ENSMUST00000012759; ENSMUST00000052338; ENSMUST00000133912; ENSMUST00000137228; ENSMUST00000139969; ENSMUST00000150302; ENSMUST00000154301; ENSMUST00000155293; ENSMUST0000017…	Spaca6	sperm acrosome associated 6	chr17
17248635	5.18	4.98	0.12	0.1	1.14	0.0315	NM_001164231; NM_027557; XM_006534200; XM_006534201; XM_006534202; XM_006534203; XM_006534204; XM_006534205; XM_006534206; XM_006534207; XM_006534208; XM_011249257; XM_011249258; XM_011249259; XR_388529; XR_388530; ENSMUST00000061070; ENSMUST00000094294; ENSMUST00000109280; ENSMUST00000129229; ENSMUST00000130467; ENSMUST00000148461; BC044810; OTTMUST00000012158; OTTMUST00000012159; OTTMUST0000001…	Pwwp2a	PWWP domain containing 2A	chr11
17347307	5.17	4.97	0.05	0.13	1.14	0.0325	BC019508	Heatr5b	HEAT repeat containing 5B	chr17
17351594	9.22	9.03	0.16	0.13	1.14	0.035	NM_001083967; NM_013685; XM_006525746; XM_006525747; XM_006525748; XM_006525749; XM_006525750; XM_006525751; XM_006525752; XM_006525753; XM_006525754; XM_006525757; XM_006525759; XM_006525760; XM_006525761; XM_006525762; XM_006525763; XM_006525764; XM_006525766; ENSMUST00000066717; ENSMUST00000078486; ENSMUST00000114977; ENSMUST00000114978; ENSMUST00000114980; ENSMUST00000114982; ENSMUST000001149…	Tcf4	transcription factor 4	chr18
17348745	2.51	2.31	0.29	0.21	1.14	0.0353	NM_181682; XM_006525821; ENSMUST00000076737; AY192158; AY315940; BC137927; OTTMUST00000069703	Dsg1b	desmoglein 1 beta	chr18
17287437	7.34	7.16	0.08	0.09	1.14	0.0362	NM_176987; XM_006517277; XM_011244528; XM_011244529; XM_011244530; XM_011244531; XR_382442; ENSMUST00000118072; ENSMUST00000121401; ENSMUST00000123852; ENSMUST00000126506; ENSMUST00000138869; ENSMUST00000150011; ENSMUST00000159721; OTTMUST00000068548; OTTMUST00000068549; OTTMUST00000068550; OTTMUST00000068552; OTTMUST00000068553; OTTMUST00000068554; OTTMUST00000087312	Simc1	SUMO-interacting motifs containing 1	chr13
17268909	5.46	5.27	0.21	0.12	1.14	0.0367	NM_011623; XM_006533153; XM_006533154; XM_006533155; ENSMUST00000068031; ENSMUST00000129777; ENSMUST00000139460; ENSMUST00000139730; ENSMUST00000144318; ENSMUST00000151997; ENSMUST00000154332; BC094326; D12513; OTTMUST00000014727; OTTMUST00000014728; OTTMUST00000014729; OTTMUST00000014730; OTTMUST00000014731; OTTMUST00000014732; OTTMUST00000014733; U01919	Top2a	topoisomerase (DNA) II alpha	chr11
17332860	6.7	6.52	0.11	0.1	1.14	0.0374	NM_001103181; NM_054040; XM_006523247; XM_006523248; XM_006523249; XM_006523250; XM_006523251; XM_006523252; ENSMUST00000039655; ENSMUST00000126982; ENSMUST00000137063; ENSMUST00000141059; ENSMUST00000142030; ENSMUST00000144124; ENSMUST00000145340; ENSMUST00000146758; ENSMUST00000149756; ENSMUST00000149838; ENSMUST00000151732; ENSMUST00000152672; AF219945; AK173165; BC138024; BC138025; OTTMUST000…	Tulp4	tubby like protein 4	chr17
17234705	3.53	3.34	0.12	0.2	1.14	0.0387	NR_035451; ENSMUST00000173360; OTTMUST00000098418	Mir1930; Ube2g2	microRNA 1930; ubiquitin-conjugating enzyme E2G 2	chr10
17526683	6.86	6.67	0.17	0.11	1.14	0.04	NM_144948; NR_037589; XM_006510551; XM_006510552; ENSMUST00000170000; BC054774; BC116931; BC119038; AF458961	Rbm7	RNA binding motif protein 7	chr9
17496713	4.42	4.23	0.19	0.08	1.14	0.0403	NR_024331	1700008J07Rik	RIKEN cDNA 1700008J07 gene	chr7
17405099	6.67	6.49	0.17	0.08	1.14	0.0413	NM_001291059; NM_001291062; NM_001291063; NM_023502; XM_006502031; XM_006502032; XM_006502034; XM_006502035; XM_011240222; ENSMUST00000062009; ENSMUST00000091144; ENSMUST00000108051; ENSMUST00000108053; ENSMUST00000156983; ENSMUST00000163748; ENSMUST00000183338; ENSMUST00000183463; ENSMUST00000184677; ENSMUST00000193909; ENSMUST00000194209; ENSMUST00000194641; ENSMUST00000195432; AF256216; AF2562…	Elf2	E74-like factor 2	chr3
17429546	6.59	6.41	0.16	0.11	1.14	0.0421	NM_172700; XM_006503019; ENSMUST00000058754; ENSMUST00000135788; ENSMUST00000143768; AY029194; BC138578; OTTMUST00000020234; OTTMUST00000020235; OTTMUST00000020236	Zmpste24	zinc metallopeptidase, STE24	chr4
17366241	3.36	3.17	0.19	0.16	1.14	0.0434	XM_003085534	LOC100503923	proteinase-activated receptor 1-like	chr1_GL456211_random
17251933	2.79	2.6	0.15	0.13	1.14	0.0434	NM_001291131; NM_001291132; NM_009714; ENSMUST00000018699; ENSMUST00000092959; ENSMUST00000108585; ENSMUST00000123369; ENSMUST00000146411; BC022106; OTTMUST00000013486; OTTMUST00000013487; OTTMUST00000013488; OTTMUST00000013489; OTTMUST00000013490; U08372; U09362	Asgr1	asialoglycoprotein receptor 1	chr11
17358905	7.1	6.91	0.16	0.1	1.14	0.0453	NM_001163471; NM_172637; XM_006526991; XR_877672; XR_877673; ENSMUST00000047247; ENSMUST00000139215; ENSMUST00000141503; ENSMUST00000142404; ENSMUST00000149629; ENSMUST00000155447; ENSMUST00000155594; ENSMUST00000169036; ENSMUST00000177381; BC137671; BC144815; OTTMUST00000070538; OTTMUST00000070539; OTTMUST00000070540; OTTMUST00000070541; OTTMUST00000070542; OTTMUST00000070862; OTTMUST00000070863…	Hectd2	HECT domain containing 2	chr19
17235843	4.94	4.76	0.23	0.25	1.14	0.0482	NM_001163064; ENSMUST00000105314; ENSMUST00000201286	AU041133	expressed sequence AU041133	chr10
17454414	3.12	2.92	0.12	0.15	1.15	0.007	NR_029768; BC016220	Mir339; 4930432F04Rik	microRNA 339; RIKEN cDNA 4930432F04 gene	chr5
17288898	6.51	6.3	0.18	0.2	1.15	0.007	NM_030257; XM_006517475; ENSMUST00000049055; BC003322	Lysmd3	LysM, putative peptidoglycan-binding, domain containing 3	chr13
17419812	7.59	7.39	0.06	0.11	1.15	0.01	NM_023665; ENSMUST00000078084; ENSMUST00000125679; ENSMUST00000145364; ENSMUST00000148900; ENSMUST00000149003; ENSMUST00000151178; ENSMUST00000154837; BC043057; BC046231; BC054728; BC056986; OTTMUST00000025968; OTTMUST00000025969; OTTMUST00000025971; OTTMUST00000025972; OTTMUST00000025973; OTTMUST00000025974; OTTMUST00000064497; ENSMUST00000149354; OTTMUST00000025970	Rsrp1	arginine/serine rich protein 1	chr4
17452776	5.6	5.4	0.11	0.06	1.15	0.0106	NM_001081323; NM_001277867; NR_102690; XM_006530361; XM_006530362; XM_006530363; XM_006530364; XM_006530365; XM_006530366; XM_011248205; XM_011248206; XM_011248207; XR_878687; ENSMUST00000031344; ENSMUST00000128027; ENSMUST00000130502; ENSMUST00000141203; ENSMUST00000142498; ENSMUST00000143476; ENSMUST00000147737; ENSMUST00000149933; ENSMUST00000156013; ENSMUST00000184951; BC027168; BC138423; BC1…	Mphosph9	M-phase phosphoprotein 9	chr5
17467624	6.67	6.46	0.05	0.1	1.15	0.0106	NM_001038695; NM_173001; XM_006505264; XM_006505265; XM_006505267; XM_011241109; ENSMUST00000065509; ENSMUST00000167220; BC059264; DQ323991; KJ461739; OTTMUST00000142199	Kdm3a	lysine (K)-specific demethylase 3A	chr6
17308600	5.42	5.22	0.2	0.17	1.15	0.0113	ENSMUST00000170967; OTTMUST00000092876	Rb1	retinoblastoma 1	chr14
17283668	2.66	2.45	0.11	0.05	1.15	0.0134	NM_026535; ENSMUST00000043915; AY326419; BC062143; OTTMUST00000068349	Serpina12	serine (or cysteine) peptidase inhibitor, clade A (alpha-1 antiproteinase, antitrypsin), member 12	chr12
17425181	6.18	5.98	0.12	0.06	1.15	0.0158	NM_172304; XM_006537955; XM_006537956; XM_006537957; ENSMUST00000030030; ENSMUST00000132911; ENSMUST00000138531; ENSMUST00000155750; ENSMUST00000155905; ENSMUST00000164866; BC006867; BC151176; BC151177; OTTMUST00000015834; OTTMUST00000015835; OTTMUST00000015836; OTTMUST00000015837; OTTMUST00000015838	Tex10	testis expressed gene 10	chr4
17450283	9.8	9.59	0.06	0.05	1.15	0.0162	NM_001081567; NM_001310683; NM_001310685; NM_001310686; NM_009158; XM_006534950; XM_011249449; XM_011249450; ENSMUST00000086854; ENSMUST00000112846; ENSMUST00000112847; ENSMUST00000112848; ENSMUST00000128869; ENSMUST00000133069; ENSMUST00000135134; ENSMUST00000136595; ENSMUST00000141573; ENSMUST00000142444; ENSMUST00000152609; ENSMUST00000170792; AB005665; AB096076; AB096077; AB096078; AB096079; …	Mapk10	mitogen-activated protein kinase 10	chr5
17372931	2.09	1.89	0.12	0.11	1.15	0.017	NM_207140; ENSMUST00000055895; OTTMUST00000033295	Olfr1212	olfactory receptor 1212	chr2
17225893	7.78	7.57	0.11	0.12	1.15	0.0178	NM_173760; XM_006529489; XM_006529490; XM_006529491; XM_006529492; XM_006529493; XM_006529494; XM_006529495; XM_006529496; XM_006529497; XM_006529499; XM_006529500; XM_011247990; ENSMUST00000042509; ENSMUST00000112845; ENSMUST00000137758; ENSMUST00000152788; ENSMUST00000171129; ENSMUST00000189992; ENSMUST00000191556; BC053396; OTTMUST00000052011; OTTMUST00000052012; OTTMUST00000052013; OTTMUST000…	Ppip5k2	diphosphoinositol pentakisphosphate kinase 2	chr1
17451721	9.41	9.21	0.1	0.06	1.15	0.0195	NM_029645; ENSMUST00000139167; BC021775; OTTMUST00000034760	Gatc	glutamyl-tRNA(Gln) amidotransferase, subunit C	chr5
17374906	7.25	7.05	0.09	0.13	1.15	0.0202	NM_001164274; NM_013720; XM_006499687; XM_006499688; XM_006499689; XM_006499690; XM_006499691; XM_006499697; XM_006499698; XM_011239589; XM_011239590; XM_011239591; XM_011239592; XR_866290; XR_866291; ENSMUST00000046717; ENSMUST00000079934; ENSMUST00000110773; ENSMUST00000110774; ENSMUST00000122889; ENSMUST00000129405; ENSMUST00000131396; ENSMUST00000132054; ENSMUST00000138851; ENSMUST00000141776…	Mga	MAX gene associated	chr2
17502335	4.8	4.6	0.13	0.07	1.15	0.0205	NM_001166645; ENSMUST00000110002; ENSMUST00000125802; ENSMUST00000126607; ENSMUST00000131544; OTTMUST00000053575; OTTMUST00000053576; OTTMUST00000053577; OTTMUST00000077598	Zfp882; Zfp617	zinc finger protein 882; zinc finger protein 617	chr8
17366740	8.82	8.62	0.15	0.07	1.15	0.0213	NR_030571	Mir467c	microRNA 467c	chr2
17426979	3.23	3.03	0.13	0.03	1.15	0.0229	NR_028545	Scarna8	small Cajal body-specific RNA 8	chr4
17238525	4.04	3.84	0.15	0.07	1.15	0.0242	NR_131150; NR_131151; XR_872191; XR_872192; XR_872193; XR_872194; XR_888268; XR_888269; XR_888275	A430046D13Rik	Riken cDNA A430046D13 gene	chr10
17316610	5.86	5.66	0.09	0.05	1.15	0.0262	NM_199476; XM_006520101; XM_006520102; XM_011245361; ENSMUST00000022901; ENSMUST00000127362; ENSMUST00000137636; ENSMUST00000144498; ENSMUST00000145155; ENSMUST00000145175; ENSMUST00000146821; ENSMUST00000153481; BC058103; OTTMUST00000081651; OTTMUST00000081652; OTTMUST00000081653; OTTMUST00000081654; OTTMUST00000081655; OTTMUST00000081656; OTTMUST00000081657; OTTMUST00000081658	Rrm2b	ribonucleotide reductase M2 B (TP53 inducible)	chr15
17476657	8.11	7.9	0.16	0.11	1.15	0.0262	GU269230	Scgb1b3	secretoglobin, family 1B, member 3	chr7
17405197	5.6	5.39	0.17	0.2	1.15	0.0265	NM_172501; ENSMUST00000056749; ENSMUST00000129497; ENSMUST00000130348; ENSMUST00000153342; ENSMUST00000198983; AK220477; BC087903; BC107356; OTTMUST00000052815; OTTMUST00000052816; OTTMUST00000052817; OTTMUST00000052818; OTTMUST00000133388	Nhlrc3	NHL repeat containing 3	chr3
17262277	7.95	7.75	0.12	0.12	1.15	0.0273	NM_001290741; NM_212484; XM_006531940; XM_006531941; XM_006531942; XM_011248665; ENSMUST00000020624; ENSMUST00000109183; ENSMUST00000145353; ENSMUST00000145424; ENSMUST00000151090; AK129307; BC049962; BC062950; OTTMUST00000012362; OTTMUST00000012363; OTTMUST00000012364; OTTMUST00000012365	Cnot6	CCR4-NOT transcription complex, subunit 6	chr11
17245237	8.36	8.15	0.13	0.07	1.15	0.0273	NM_001013391; NM_001310609; XM_006513851; XM_006513852; XM_006513853; XM_006513854; XM_006513855; XM_006513856; XM_006513858; ENSMUST00000069168; ENSMUST00000175924; ENSMUST00000176480; ENSMUST00000176567; ENSMUST00000176670; ENSMUST00000176686; ENSMUST00000177145; BC068133; OTTMUST00000110120; OTTMUST00000110121; OTTMUST00000110122; OTTMUST00000110123; OTTMUST00000110124; OTTMUST00000110126; OTT…	Cpsf6	cleavage and polyadenylation specific factor 6	chr10
17354263	7.74	7.53	0.08	0.12	1.15	0.0273	NM_173423; ENSMUST00000036226; AK129440; AY249189; BC138604; BC138605; OTTMUST00000111904	Fem1c	fem-1 homolog c (C.elegans)	chr18
17454335	7.05	6.85	0.08	0.11	1.15	0.0277	NM_001044747; NM_001163797; NM_013844; ENSMUST00000063262; ENSMUST00000085852; ENSMUST00000110905; ENSMUST00000129832; ENSMUST00000199066; AB024005; BC018171; OTTMUST00000054802; OTTMUST00000054803; OTTMUST00000054804; OTTMUST00000054805; OTTMUST00000135612	Zfp68	zinc finger protein 68	chr5
17269263	3.06	2.86	0.14	0.13	1.15	0.0309	NM_001256057; ENSMUST00000105050; OTTMUST00000004430	Krtap16-1	keratin associated protein 16-1	chr11
17281084	6.94	6.74	0.14	0.18	1.15	0.0332	NM_028133; ENSMUST00000039516; AF421882; BC044926; BC058278; BC069893; OTTMUST00000088785	Egln3	egl-9 family hypoxia-inducible factor 3	chr12
17441895	7.21	7.01	0.06	0.09	1.15	0.0377	NM_172722; XM_011248198; XR_387561; ENSMUST00000042163; ENSMUST00000131598; ENSMUST00000151458; ENSMUST00000172908; ENSMUST00000173895; ENSMUST00000174322; BC037595; BC132172; BC138093; OTTMUST00000065105; OTTMUST00000065106; OTTMUST00000065107; OTTMUST00000097429; OTTMUST00000097430; OTTMUST00000097431	Naa25	N(alpha)-acetyltransferase 25, NatB auxiliary subunit	chr5
17232684	8.29	8.09	0.07	0.13	1.15	0.0386	NM_011264; XM_006512622; XM_006512623; XM_006512624; XR_380057; ENSMUST00000019986; ENSMUST00000123103; ENSMUST00000127726; ENSMUST00000131186; ENSMUST00000139803; ENSMUST00000145333; ENSMUST00000164763; AB031049; AF083464; AF083465; OTTMUST00000078698; OTTMUST00000078701; OTTMUST00000078702; OTTMUST00000078703; OTTMUST00000078704; OTTMUST00000078705	Rev3l	REV3-like, catalytic subunit of DNA polymerase zeta RAD54 like (S. cerevisiae)	chr10
17465788	8.8	8.6	0.1	0.07	1.15	0.0396	NM_001164411; NM_001164412; NM_001164413; NM_001164414; NM_016877; XM_011241407; XM_011241408; ENSMUST00000044163; ENSMUST00000114989; ENSMUST00000114993; ENSMUST00000200743; ENSMUST00000200954; ENSMUST00000202143; ENSMUST00000202417; ENSMUST00000202666; BC048243; BC058778; OTTMUST00000138739; OTTMUST00000138740; OTTMUST00000138741; OTTMUST00000138742; OTTMUST00000138744; OTTMUST00000138745; OTTM…	Cnot4	CCR4-NOT transcription complex, subunit 4	chr6
17316390	4.59	4.4	0.39	0.23	1.15	0.0407	OTTMUST00000056507	Rpl30	ribosomal protein L30	chr15
17252827	6.45	6.25	0.08	0.15	1.15	0.0417	NM_177325; ENSMUST00000045807; ENSMUST00000128230; ENSMUST00000130910; ENSMUST00000144019; ENSMUST00000153316; ENSMUST00000155702; ENSMUST00000155785; BC031531; OTTMUST00000013944; OTTMUST00000013945; OTTMUST00000013946; OTTMUST00000013947; OTTMUST00000013948; OTTMUST00000077154; OTTMUST00000077155	Tsr1	TSR1 20S rRNA accumulation	chr11
17502342	6.02	5.81	0.15	0.17	1.15	0.0418	NM_133358; ENSMUST00000119003; ENSMUST00000131544; AB020542; BC014712; OTTMUST00000077597; OTTMUST00000077598	Zfp617	zinc finger protein 617	chr8
17405703	4.29	4.09	0.11	0.12	1.15	0.0437	NM_145820; XM_006502142; XM_006502143; XM_011240244; ENSMUST00000029419; ENSMUST00000107837; ENSMUST00000182815; AB085187; AB085189; BC128271; OTTMUST00000114467; OTTMUST00000114468; OTTMUST00000114469	Veph1	ventricular zone expressed PH domain-containing 1	chr3
17219542	5.66	5.46	0.12	0.13	1.15	0.0439	NM_026234; ENSMUST00000052455; BC083115; OTTMUST00000127497; BC005650	Pigm	phosphatidylinositol glycan anchor biosynthesis, class M	chr1
17456053	7.17	6.97	0.1	0.12	1.15	0.0442	NM_027992; XM_006505169; ENSMUST00000031556; ENSMUST00000122916; ENSMUST00000124234; ENSMUST00000136742; ENSMUST00000142211; ENSMUST00000142798; BC022695; BC050246; OTTMUST00000058937; OTTMUST00000058938; OTTMUST00000058939; OTTMUST00000058940; OTTMUST00000058941; OTTMUST00000058942	Tmem106b	transmembrane protein 106B	chr6
17243544	6.1	5.9	0.2	0.08	1.15	0.0445	NM_153543; XM_006513505; XM_006513507; XM_011243403; ENSMUST00000020497; ENSMUST00000125193; ENSMUST00000138858; ENSMUST00000141184; ENSMUST00000143793; ENSMUST00000146640; ENSMUST00000147381; BC034531; OTTMUST00000061092; OTTMUST00000061093; OTTMUST00000061150; OTTMUST00000061151; OTTMUST00000061168; OTTMUST00000061169; OTTMUST00000061170	Aldh1l2	aldehyde dehydrogenase 1 family, member L2	chr10
17372185	6.6	6.4	0.09	0.09	1.15	0.0447	NM_153405; ENSMUST00000046389; AB036992; AY152391; BC057890; OTTMUST00000031697	Rbm45	RNA binding motif protein 45	chr2
17415359	4.69	4.49	0.16	0.26	1.15	0.0452	NM_008334; ENSMUST00000105143; BC130231; OTTMUST00000026425	Ifna7	interferon alpha 7	chr4
17274202	5.74	5.53	0.15	0.14	1.15	0.0457	NM_033270; NR_027677; XM_006515147; XM_006515148; XM_006515149; XM_011243882; ENSMUST00000020908; AF032131; BC019166; BC037656; BC057929	E2f6	E2F transcription factor 6	chr12
17223390	5.88	5.68	0.25	0.05	1.15	0.0458	NM_001025378; NM_001271526; NM_008765; XM_011238453; ENSMUST00000027198; ENSMUST00000114325; ENSMUST00000151723; ENSMUST00000190695; ENSMUST00000191206; AB190256; BC015257; OTTMUST00000052154; OTTMUST00000052155; OTTMUST00000052156; OTTMUST00000122071; OTTMUST00000122072; U27457	Orc2	origin recognition complex, subunit 2	chr1
17343527	5.3	5.1	0.14	0.21	1.15	0.0465	NM_028543; ENSMUST00000087654; ENSMUST00000124465; BC056193; OTTMUST00000078100; OTTMUST00000078101	Zfp763	zinc finger protein 763	chr17
17540140	3.32	3.12	0.18	0.1	1.15	0.0468	NM_001085525	Fthl17c	ferritin, heavy polypeptide-like 17, member C	chrX
17409668	4.51	4.31	0.1	0.13	1.15	0.0476	NM_001080818; NM_001173553; XM_006501419; XM_006501420; XM_011240108; XM_011240109; ENSMUST00000090464; ENSMUST00000106491; ENSMUST00000127704; ENSMUST00000136994; ENSMUST00000148857; ENSMUST00000197830; ENSMUST00000199454; BC072644; OTTMUST00000072809; OTTMUST00000072810; OTTMUST00000072811; OTTMUST00000072812; OTTMUST00000072813; OTTMUST00000135038; OTTMUST00000135039	Cdc14a	CDC14 cell division cycle 14A	chr3
17417437	6.06	5.86	0.15	0.06	1.15	0.0483	NM_029868; XM_006503485; ENSMUST00000030460; ENSMUST00000106475; ENSMUST00000131913; ENSMUST00000138837; BC031428; BC066034; OTTMUST00000021435; OTTMUST00000021436; OTTMUST00000021437; OTTMUST00000021438	Gpbp1l1	GC-rich promoter binding protein 1-like 1	chr4
17473061	6.66	6.45	0.06	0.16	1.15	0.0485	NM_177192; XM_006507062; XM_006507063; XM_011241617; ENSMUST00000111557; ENSMUST00000127727; ENSMUST00000129539; ENSMUST00000145555; ENSMUST00000150436; ENSMUST00000204030; ENSMUST00000204583; BC132199; BC132535; OTTMUST00000056364; OTTMUST00000056365; OTTMUST00000056366; OTTMUST00000056367; OTTMUST00000082629; OTTMUST00000141462; OTTMUST00000141463	Dennd5b	DENN/MADD domain containing 5B	chr6
17254470	4.08	3.88	0.21	0.13	1.15	0.0493	NR_131197; NR_131201	Ggnbp2os	gametogenetin binding protein 2, opposite strand	chr11
17218907	6.05	5.84	0.13	0.04	1.15	0.0498	NM_001293313; NM_138314; NM_178071; XM_006496692; XM_006496693; XM_011238766; ENSMUST00000086028; ENSMUST00000191947; ENSMUST00000192225; ENSMUST00000192710; ENSMUST00000193237; ENSMUST00000193591; ENSMUST00000193683; ENSMUST00000193808; ENSMUST00000194694; ENSMUST00000195474; AF202048; BC038021; BC049225; OTTMUST00000128811; OTTMUST00000128812; OTTMUST00000128813; OTTMUST00000128814; OTTMUST0000…	Nme7	NME/NM23 family member 7	chr1
17514719	6.76	6.55	0.11	0.1	1.16	0.0049	NM_176836; XM_006510630; XM_006510631; XM_011242612; XM_011242613; XR_379138; ENSMUST00000059579; ENSMUST00000129861; ENSMUST00000130106; ENSMUST00000156680; BC036328; BC043120; BC050870; OTTMUST00000056453; OTTMUST00000056477; OTTMUST00000056478; OTTMUST00000077925	Fam76b	family with sequence similarity 76, member B	chr9
17371059	6.51	6.29	0.1	0.12	1.16	0.0063	NM_020575; XM_006499948; XM_006499949; XM_006499950; XM_006499951; XM_006499952; XM_011239716; XR_374495; XR_374496; XR_866325; ENSMUST00000067542; ENSMUST00000102747; ENSMUST00000102748; ENSMUST00000126986; ENSMUST00000131813; ENSMUST00000134905; ENSMUST00000136367; ENSMUST00000142485; ENSMUST00000143806; AF155739; BC025029; OTTMUST00000030731; OTTMUST00000030732; OTTMUST00000030733; OTTMUST0000…	March7	membrane-associated ring finger (C3HC4) 7	chr2
17309161	6.01	5.79	0.11	0.05	1.16	0.0063	NM_015822; XM_006519239; XM_006519240; XM_006519241; XM_006519242; XM_006519243; ENSMUST00000022720; ENSMUST00000123043; ENSMUST00000127113; ENSMUST00000132004; ENSMUST00000144141; ENSMUST00000145693; BC037665; BC046330; BC067203; OTTMUST00000083205; OTTMUST00000083206; OTTMUST00000083207; OTTMUST00000083208; OTTMUST00000083209; OTTMUST00000083210	Fbxl3	F-box and leucine-rich repeat protein 3	chr14
17518644	6.77	6.56	0.17	0.17	1.16	0.0103	NM_173185; XM_006511008; XM_011242703; XM_011242704; XM_011242705; XM_011242706; XM_011242707; XM_011242708; XM_011242709; XM_011242710; XM_011242711; XM_011242712; ENSMUST00000034949; ENSMUST00000117849; ENSMUST00000124688; ENSMUST00000130798; ENSMUST00000136773; ENSMUST00000146069; ENSMUST00000153391; ENSMUST00000154589; BC064645; OTTMUST00000073942; OTTMUST00000073943; OTTMUST00000073944; OTTM…	Csnk1g1	casein kinase 1, gamma 1	chr9
17477401	7.99	7.77	0.1	0.11	1.16	0.0103	NM_025880; XM_006541080; XM_006541084; XM_006541090; XM_006541091; XM_006541093; XM_006541094; XM_006541095; XM_006541097; XM_011250891; XM_011250892; XM_011250893; XM_011250894; ENSMUST00000055858; ENSMUST00000071296; ENSMUST00000084937; ENSMUST00000107948; ENSMUST00000107949; ENSMUST00000107950; ENSMUST00000136210; ENSMUST00000137702; ENSMUST00000138978; ENSMUST00000144905; ENSMUST00000145653; …	2410002F23Rik	RIKEN cDNA 2410002F23 gene	chr7
17333630	5.01	4.79	0.19	0.44	1.16	0.0106	XR_385435; XR_883381; BC002059	BC002059	cDNA sequence BC002059	chr17
17254202	3.38	3.16	0.18	0.18	1.16	0.0106	NR_028362; NR_028363; NR_028364	Snord7; AA465934; AI450353	small nucleolar RNA, C/D box 7; expressed sequence AA465934; expressed sequence AI450353	chr11
17439541	3.39	3.18	0.08	0.05	1.16	0.0117	XR_880464; XR_888543; ENSMUST00000159244	LOC102638465; 4930405H06Rik	uncharacterized LOC102638465; RIKEN cDNA 4930405H06 gene [Source:MGI Symbol;Acc:MGI:1921068]	chr5
17295346	7.22	7	0.07	0.09	1.16	0.0119	NM_178918; ENSMUST00000040972; AY151261; BC034372; BC065057	Utp15	UTP15, U3 small nucleolar ribonucleoprotein, homolog (yeast)	chr13
17369268	3.04	2.82	0.05	0.09	1.16	0.012	ENSMUST00000135700	4930527E20Rik	RIKEN cDNA 4930527E20 gene [Source:MGI Symbol;Acc:MGI:1925448]	chr2
17439184	6.75	6.53	0.15	0.1	1.16	0.013	NM_007635; ENSMUST00000031331; ENSMUST00000121127; ENSMUST00000130183; ENSMUST00000149329; ENSMUST00000152097; ENSMUST00000153260; AF005885; BC088980; OTTMUST00000065855; OTTMUST00000065856; OTTMUST00000065857; OTTMUST00000065858; OTTMUST00000065859; OTTMUST00000065860; U95826	Ccng2	cyclin G2	chr5
17350591	7.25	7.05	0.07	0.08	1.16	0.0133	NM_001199151; NM_001199153; NM_001199154; NM_026408; XM_006526191; XM_006526192; ENSMUST00000025413; ENSMUST00000115410; ENSMUST00000163742; ENSMUST00000177861; ENSMUST00000178011; ENSMUST00000178678; ENSMUST00000178883; ENSMUST00000179038; ENSMUST00000179625; ENSMUST00000179689; ENSMUST00000180259; AF348447; BC098489; OTTMUST00000111558; OTTMUST00000111559; OTTMUST00000111560; OTTMUST00000111561…	Sncaip	synuclein, alpha interacting protein (synphilin)	chr18
17266370	3.34	3.13	0.1	0.04	1.16	0.0134	NR_030702	Snord4a	small nucleolar RNA, C/D box 4A	chr11
17448245	3.41	3.2	0.1	0.09	1.16	0.0141	NM_001276445; NM_030682; XM_006503850; XM_006503851; XM_006503852; XM_006503853; XM_006503854; XM_006503855; XM_006503856; XM_011240720; ENSMUST00000059349; ENSMUST00000197315; AF316985; AY009154; BC141319; BC141321; OTTMUST00000136534; OTTMUST00000136535	Tlr1	toll-like receptor 1	chr5
17440257	6.53	6.31	0.08	0.06	1.16	0.0152	NM_172716; XM_006535208; ENSMUST00000046975; ENSMUST00000112597; ENSMUST00000138264; ENSMUST00000143973; ENSMUST00000151897; BC049266; OTTMUST00000042247; OTTMUST00000042248; OTTMUST00000042249; OTTMUST00000042250; OTTMUST00000042251	Pcgf3	polycomb group ring finger 3	chr5
17307203	3.01	2.8	0.13	0.19	1.16	0.0153	NM_198605; XM_006518859; XR_383169; ENSMUST00000022536; BC117500; BC117501	Ska3	spindle and kinetochore associated complex subunit 3	chr14
17221026	4.17	3.95	0.07	0.12	1.16	0.0155	NR_015566; NR_029745; NR_029809; BC058715	A330023F24Rik; Mir29c; Mir29b-2	RIKEN cDNA A330023F24 gene; microRNA 29c; microRNA 29b-2	chr1
17366153	3.46	3.24	0.08	0.12	1.16	0.016	NM_001001737; NM_001309195; NM_001309216; NR_131953; NR_131954; NR_131955; NR_131956; XR_398533; XR_877982; XR_877983; XR_877984; XR_877985; XR_877986; XR_877987; XR_877990; XR_877991; XR_877992; XR_877993; XR_884561; XR_884563; XR_884564; XR_884565; XR_884566; XR_884568; XR_884569; XR_884570; XR_884571	Zfp950	zinc finger protein 950	chr19
17516290	2.28	2.06	0.06	0.08	1.16	0.0164	NM_146610; ENSMUST00000079767	Olfr972	olfactory receptor 972	chr9
17505762	5.04	4.82	0.16	0.17	1.16	0.0174	NM_001037665; NM_011742; XM_011248348; XM_011248349; ENSMUST00000077791; BC055796; BC062970; X16493	Zfp1	zinc finger protein 1	chr8
17221960	5.72	5.5	0.08	0.15	1.16	0.0192	NM_011200; XM_006495798; XM_006495799; OTTMUST00000050557; OTTMUST00000050558	Ptp4a1	protein tyrosine phosphatase 4a1	chr1
17370598	8.62	8.4	0.12	0.1	1.16	0.0195	NM_007396; XM_006497623; ENSMUST00000063886; ENSMUST00000156681; BC138823; M65287; OTTMUST00000029496; OTTMUST00000029497	Acvr2a	activin receptor IIA	chr2
17387882	2.26	2.04	0.11	0.11	1.16	0.0228	NM_146901; ENSMUST00000099799; BC132097; BC138391; OTTMUST00000033311	Olfr1217	olfactory receptor 1217	chr2
17537889	7.53	7.31	0.23	0.14	1.16	0.0244	NM_011712; ENSMUST00000048687; ENSMUST00000113115; AY459189; BC007478; OTTMUST00000044977; OTTMUST00000044978; U92454	Wbp5	WW domain binding protein 5	chrX
17445162	4.43	4.21	0.2	0.17	1.16	0.0254	NM_001081001; NM_009765; XM_006504906; XM_006504907; XM_011241019; XM_011241020; XR_377265; ENSMUST00000044620; ENSMUST00000200686; ENSMUST00000201149; ENSMUST00000201165; ENSMUST00000201226; ENSMUST00000201309; ENSMUST00000201678; ENSMUST00000202003; ENSMUST00000202192; ENSMUST00000202313; ENSMUST00000202693; ENSMUST00000202975; BC059904; OTTMUST00000137396; OTTMUST00000137397; OTTMUST0000013739…	Brca2	breast cancer 2, early onset	chr5
17441334	3.41	3.2	0.1	0.18	1.16	0.0262	XR_106110; XR_888685	C330018A13Rik	RIKEN cDNA C330018A13 gene	chr5
17439830	4.28	4.06	0.36	0.2	1.16	0.0272	NM_001204201; NM_001204202; NM_001204203; NM_001204233; NM_009263; ENSMUST00000031243; ENSMUST00000086833; ENSMUST00000112746; ENSMUST00000112747; ENSMUST00000112748; ENSMUST00000132457; ENSMUST00000145084; AF515708; BC002113; BC057858; BC080720; CT010357; J04806; OTTMUST00000059773; OTTMUST00000059774; OTTMUST00000059775; OTTMUST00000059776; OTTMUST00000059777; OTTMUST00000059778; OTTMUST0000005…	Spp1	secreted phosphoprotein 1	chr5
17242570	7.01	6.8	0.11	0.16	1.16	0.0285	NM_001004362; XM_011243581; ENSMUST00000039271; BC082302; OTTMUST00000098234	2610008E11Rik	RIKEN cDNA 2610008E11 gene	chr10
17289675	3.9	3.69	0.13	0.08	1.16	0.0297	NR_015471	3830408C21Rik	RIKEN cDNA 3830408C21 gene	chr13
17290957	3.39	3.18	0.15	0.11	1.16	0.0333	NM_025719; ENSMUST00000068235; BC061080; BC099550; OTTMUST00000000999	Nkapl	NFKB activating protein-like	chr13
17249108	3.99	3.78	0.14	0.14	1.16	0.0335	NR_029769	Mir340	microRNA 340	chr11
17334956	5.05	4.84	0.08	0.19	1.16	0.0338	NM_029870; XM_006525114; XM_011246714; XM_011246715; XM_011246716; XM_011246717; XM_011246718; ENSMUST00000062519; ENSMUST00000132972; ENSMUST00000142539; ENSMUST00000144221; ENSMUST00000151681; ENSMUST00000176845; BC113191; BC113192; OTTMUST00000083275; OTTMUST00000083276; OTTMUST00000083277; OTTMUST00000083278; OTTMUST00000083279; OTTMUST00000110501	Crebrf	CREB3 regulatory factor	chr17
17428659	7.38	7.17	0.16	0.15	1.16	0.0341	NM_001081475; NM_001284229; NM_016777; ENSMUST00000030456; ENSMUST00000030457; ENSMUST00000081182; ENSMUST00000130363; ENSMUST00000134038; ENSMUST00000148436; ENSMUST00000154811; ENSMUST00000155398; AF034610; AF095722; BC004693; OTTMUST00000021500; OTTMUST00000021501; OTTMUST00000021502; OTTMUST00000021503; OTTMUST00000021504; OTTMUST00000021505; OTTMUST00000021506; OTTMUST00000021507	Nasp	nuclear autoantigenic sperm protein (histone-binding)	chr4
17248231	8.25	8.03	0.08	0.14	1.16	0.0345	NM_001290680; NM_001290681; NM_008741; XM_006514581; ENSMUST00000020537; ENSMUST00000093219; ENSMUST00000109409; BC018224; OTTMUST00000011971; OTTMUST00000011972; OTTMUST00000011973; U17259	Nsg2	neuron specific gene family member 2	chr11
17435055	5.27	5.06	0.2	0.14	1.16	0.035	NM_175437; XM_006535665; XM_006535666; XM_006535667; XM_006535668; XM_006535669; XM_006535670; XM_011249760; ENSMUST00000036031; ENSMUST00000195969; ENSMUST00000196035; ENSMUST00000197404; ENSMUST00000197522; ENSMUST00000198014; ENSMUST00000198071; ENSMUST00000198930; ENSMUST00000198937; BC022737; BC059054; OTTMUST00000132955; OTTMUST00000132956; OTTMUST00000132957; OTTMUST00000132958; OTTMUST000…	Gsap	gamma-secretase activating protein	chr5
17335459	7.52	7.31	0.1	0.08	1.16	0.0363	NM_013663; NR_036613; ENSMUST00000037776; ENSMUST00000130216; ENSMUST00000144551; ENSMUST00000147265; BC068111; BC071196; BC083316; OTTMUST00000078432; OTTMUST00000078433; OTTMUST00000078434; OTTMUST00000078435	Srsf3	serine/arginine-rich splicing factor 3	chr17
17482160	6.57	6.35	0.09	0.06	1.16	0.0382	NM_182995; XM_006507157; XM_006507158; XM_006507159; ENSMUST00000038650; ENSMUST00000106557; ENSMUST00000123178; ENSMUST00000140831; ENSMUST00000149056; AK172946; BC052772; BC053103; OTTMUST00000064420; OTTMUST00000064421; OTTMUST00000064422; OTTMUST00000064423	Ccp110	centriolar coiled coil protein 110	chr7
17311945	6.89	6.67	0.21	0.07	1.16	0.0388	NM_001081409; XM_006520916; XM_006520917; XM_006520918; XM_006520919; XM_006520920; XM_006520921; XM_006520922; XM_006520923; XM_006520926; XR_384009; XR_384010; XR_384011; XR_875294; XR_875295; ENSMUST00000048188; BC052212; BC145689	Phf20l1	PHD finger protein 20-like 1	chr15
17539346	2.73	2.52	0.1	0.16	1.16	0.0421	NM_011302; ENSMUST00000033650; ENSMUST00000112368; ENSMUST00000150170; AF073780; AF084561; BC046422; OTTMUST00000046804; OTTMUST00000046805; OTTMUST00000046806	Rs1	retinoschisis (X-linked, juvenile) 1 (human)	chrX
17260089	8.51	8.3	0.09	0.12	1.16	0.0437	NM_001283061; NM_001283062; NM_001283063; NM_007968; XM_006514508; XM_006514509; XM_006514510; XM_006514511; XM_006514512; XM_006514513; XR_380958; ENSMUST00000063232; ENSMUST00000073308; ENSMUST00000079949; ENSMUST00000093365; ENSMUST00000102930; ENSMUST00000130060; ENSMUST00000130118; ENSMUST00000139886; ENSMUST00000141002; ENSMUST00000144238; ENSMUST00000150168; ENSMUST00000151497; ENSMUST0000…	Ewsr1	Ewing sarcoma breakpoint region 1	chr11
17537397	3.78	3.56	0.24	0.15	1.16	0.0438	XM_006528431; XM_006528432; XM_006528433	Cldn34c3	claudin 34C3	chrX
17234403	2.98	2.77	0.08	0.14	1.16	0.0452	NM_011820; XM_006513647; XM_006513648; XM_006513649; ENSMUST00000072217; ENSMUST00000188444; ENSMUST00000189972; ENSMUST00000189991; AF077765; BC051971; BC113775; OTTMUST00000121171; OTTMUST00000121172; OTTMUST00000121173; OTTMUST00000121174	Ggt5	gamma-glutamyltransferase 5	chr10
17432488	2.63	2.41	0.21	0.17	1.16	0.0453	NM_001085414; ENSMUST00000081645; ENSMUST00000105767; OTTMUST00000024296	Pramef6	PRAME family member 6	chr4
17407010	4.19	3.98	0.11	0.21	1.16	0.0481	NM_007910; ENSMUST00000029674; OTTMUST00000052425; U90663	Efna4	ephrin A4	chr3
17293521	5.7	5.49	0.31	0.21	1.16	0.0482	XR_873578; XR_873579; XR_873580; XR_873581; XR_873583; XR_873584; XR_873585	Platr25	pluripotency associated transcript 25	chr13
17480292	5.14	4.91	0.05	0.04	1.17	0.0034	NM_153591; XM_006507816; XM_006507817; XM_006507818; XM_006507819; XM_006507820; XM_006507821; XM_011241794; XR_378243; XR_869721; ENSMUST00000044466; ENSMUST00000107159; ENSMUST00000122835; ENSMUST00000149204; ENSMUST00000150681; BC030041; OTTMUST00000059894; OTTMUST00000059895; OTTMUST00000059896; OTTMUST00000059897; OTTMUST00000059898	Nars2	asparaginyl-tRNA synthetase 2 (mitochondrial)(putative)	chr7
17329207	2.89	2.66	0.21	0.16	1.17	0.0068	NM_025634; BC115655; BC115656; OTTMUST00000120475	Teddm3	transmembrane epididymal family member 3	chr16
17326846	5.17	4.94	0.06	0.07	1.17	0.0078	NM_001159331; NM_026366; ENSMUST00000054442; ENSMUST00000118115; ENSMUST00000118310; ENSMUST00000120284; AY456393; AY536887; AY583759; BC098330; BC116393; BC116394; OTTMUST00000065657; OTTMUST00000065658; OTTMUST00000065659; OTTMUST00000065660	N6amt1	N-6 adenine-specific DNA methyltransferase 1 (putative)	chr16
17280760	9.1	8.87	0.07	0.07	1.17	0.0095	NM_025840; XM_006515166; ENSMUST00000020856; AB244988; BC013060; BC058796	Bzw2	basic leucine zipper and W2 domains 2	chr12
17460752	3.62	3.39	0.25	0.1	1.17	0.0107	NM_053227; XM_006505380; ENSMUST00000089420; ENSMUST00000204656; BC151088; OTTMUST00000096593; OTTMUST00000141740	Vmn1r44	vomeronasal 1 receptor 44	chr6
17508868	6.92	6.7	0.17	0.07	1.17	0.0114	NM_001271542; NM_001271543; NM_011135; XM_006509306; XM_006509307; XM_011242180; XM_011242181; XM_011242182; XM_011242183; XR_378909; XR_378910; ENSMUST00000034012; ENSMUST00000128237; ENSMUST00000132032; ENSMUST00000132200; ENSMUST00000132740; ENSMUST00000135269; ENSMUST00000139558; ENSMUST00000142455; ENSMUST00000144970; ENSMUST00000146280; ENSMUST00000149992; BC006021; OTTMUST00000064365; OTTM…	Cnot7	CCR4-NOT transcription complex, subunit 7	chr8
17245013	6.21	5.99	0.18	0.24	1.17	0.0116	NM_025706; XM_006513957; ENSMUST00000020339; BC053395; DQ054831	Tbc1d15	TBC1 domain family, member 15	chr10
17274496	6.72	6.5	0.06	0.12	1.17	0.0128	NM_020614; NR_028341; XM_006515051; ENSMUST00000075954; BC057167; BC069907; BC094035; BC125027; BC125028	Taf1b	TATA box binding protein (Tbp)-associated factor, RNA polymerase I, B	chr12
17403490	3.2	2.97	0.15	0.11	1.17	0.0134	NM_001005846; NM_026656; XM_006501969; XM_011240209; XM_011240210; XR_375570; ENSMUST00000011152; ENSMUST00000098524; ENSMUST00000169533; ENSMUST00000169984; ENSMUST00000170972; AF503575; AY083532; BC029847; OTTMUST00000092205; OTTMUST00000092206; OTTMUST00000092207; OTTMUST00000092208; OTTMUST00000092209	Mcoln2	mucolipin 2	chr3
17489668	6.85	6.62	0.14	0.08	1.17	0.0145	NM_025948; XM_006540299; XM_011250678; XM_011250679; XM_011250680; XM_011250681; ENSMUST00000085585; ENSMUST00000133046; ENSMUST00000155256; BC031521; OTTMUST00000019037; OTTMUST00000019038; OTTMUST00000019039	Lsm14a	LSM14 homolog A (SCD6, S. cerevisiae)	chr7
17450034	9.1	8.87	0.11	0.09	1.17	0.0164	NM_016690; XM_006535074; XM_006535076; XM_006535077; XM_011249510; XR_389282; XR_389283; ENSMUST00000086900; ENSMUST00000128187; ENSMUST00000135424; ENSMUST00000141337; ENSMUST00000149384; ENSMUST00000151323; ENSMUST00000153442; AB017020; BC021374; OTTMUST00000060580; OTTMUST00000060581; OTTMUST00000060582; OTTMUST00000060583; OTTMUST00000060584; OTTMUST00000060585; OTTMUST00000060586	Hnrnpdl	heterogeneous nuclear ribonucleoprotein D-like	chr5
17311874	2.38	2.16	0.11	0.14	1.17	0.0172	NR_040315; NR_108057	1700065I16Rik	gasdermin pseudogene	chr15
17367334	3.34	3.11	0.11	0.12	1.17	0.0173	NR_024323	4930426L09Rik	RIKEN cDNA 4930426L09 gene	chr2
17233286	2.95	2.72	0.2	0.16	1.17	0.0192	NM_025684; XM_006512818; XM_006512819; ENSMUST00000067085; ENSMUST00000160539; AY938536; BC132046; BC132048; OTTMUST00000069225; OTTMUST00000069226	Nepn	nephrocan	chr10
17385767	3.01	2.78	0.24	0.11	1.17	0.0198	NM_007986; XM_006498746; XM_011239289; ENSMUST00000000402; ENSMUST00000102732; ENSMUST00000128139; ENSMUST00000136297; ENSMUST00000152085; ENSMUST00000172676; ENSMUST00000173745; ENSMUST00000174234; ENSMUST00000174448; BC019190; OTTMUST00000030765; OTTMUST00000030767; OTTMUST00000096202; OTTMUST00000096203; OTTMUST00000096204; OTTMUST00000096206; OTTMUST00000096207; OTTMUST00000096254; OTTMUST000…	Fap	fibroblast activation protein	chr2
17533553	7.16	6.93	0.15	0.06	1.17	0.0209	NM_001289684; NM_199317; XM_011247476; XM_011247477; ENSMUST00000043693; ENSMUST00000115384; ENSMUST00000136093; BC130270; OTTMUST00000041366; OTTMUST00000041367	Jade3	jade family PHD finger 3	chrX
17537190	9.55	9.33	0.13	0.08	1.17	0.0215	NM_019989; ENSMUST00000033598; ENSMUST00000126097; ENSMUST00000133614; BC034161; BC043055; OTTMUST00000044272; OTTMUST00000044273; OTTMUST00000044274	Sh3bgrl	SH3-binding domain glutamic acid-rich protein like	chrX
17380879	2.59	2.36	0.12	0.11	1.17	0.0217	NM_001163247; XM_006500665; ENSMUST00000108875; ENSMUST00000137859; OTTMUST00000039519; OTTMUST00000039520	Birc7	baculoviral IAP repeat-containing 7 (livin)	chr2
17366930	2.33	2.1	0.3	0.16	1.17	0.0224	NR_030569	Mir466g	microRNA 466g	chr2
17355304	4.65	4.42	0.2	0.2	1.17	0.0228	NM_172967; XM_006525964; XM_006525965; XM_006525966; XM_011246936; XM_011246937; XR_385993; XR_385995; XR_385996; XR_877131; XR_877132; XR_877133; XR_877134; XR_877135; ENSMUST00000067556; BC038602; BC057927; HQ438967; HQ438968; HQ438971; HQ438972; HQ438973; HQ438974; HQ438975; HQ438976; HQ438978; HQ438982; HQ438984; HQ438986; HQ438987; HQ438988; HQ438990; HQ438991; HQ438993; HQ438995; HQ438996; …	4930503L19Rik	RIKEN cDNA 4930503L19 gene	chr18
17297445	2.33	2.1	0.17	0.09	1.17	0.0229	ENSMUST00000125558	7330404K18Rik	RIKEN cDNA 7330404K18 gene [Source:MGI Symbol;Acc:MGI:1925395]	chr14
17264906	6.66	6.43	0.14	0.1	1.17	0.0234	NM_001291068; ENSMUST00000058470; ENSMUST00000071213; ENSMUST00000151586; ENSMUST00000156588; OTTMUST00000013440; OTTMUST00000013441; OTTMUST00000013442; U37500	Polr2a	polymerase (RNA) II (DNA directed) polypeptide A	chr11
17301086	6.03	5.8	0.15	0.07	1.17	0.0235	NM_172809; XM_006519226; XM_006519227; XM_006519228; XM_006519229; ENSMUST00000089394; ENSMUST00000119509; ENSMUST00000119943; ENSMUST00000121091; ENSMUST00000150222; AK173011; BC138482; BC138483; BC171956; OTTMUST00000074363; OTTMUST00000074364; OTTMUST00000074365; OTTMUST00000074366; OTTMUST00000074367	Sacs	sacsin	chr14
17529322	6.61	6.39	0.07	0.09	1.17	0.0252	NM_001081282; XM_006510765; XM_006510766; ENSMUST00000039213; ENSMUST00000185353; ENSMUST00000186322; ENSMUST00000186447; ENSMUST00000187521; ENSMUST00000188768; BC137798; OTTMUST00000118333; OTTMUST00000118335; OTTMUST00000118336; OTTMUST00000118427; OTTMUST00000118454; OTTMUST00000118615	Ibtk	inhibitor of Bruton agammaglobulinemia tyrosine kinase	chr9
17495338	2.64	2.42	0.08	0.07	1.17	0.0252	OTTMUST00000122937	Rps4l-ps	ribosomal protein S4-like, pseudogene	chr7
17270269	6.89	6.67	0.11	0.08	1.17	0.0259	NM_001159492; XM_006533248; XM_006533249; XM_006533250; XM_006533251; XM_006533252; XM_011248995; XM_011248996; XM_011248997; XM_011248998; ENSMUST00000069673; ENSMUST00000125754; ENSMUST00000126804; ENSMUST00000127018; ENSMUST00000131573; ENSMUST00000143842; AK122307; BC019948; OTTMUST00000005807; OTTMUST00000005808; OTTMUST00000005809; OTTMUST00000005810; OTTMUST00000005899; OTTMUST00000005900	Gpatch8	G patch domain containing 8	chr11
17225627	3.18	2.95	0.08	0.15	1.17	0.0285	NR_015525; BC090260	9430060I03Rik	RIKEN cDNA 9430060I03 gene	chr1
17376917	6.04	5.82	0.06	0.16	1.17	0.0288	NM_027093; XM_011239767; XM_011239768; XR_374521; XR_374522; ENSMUST00000044825; ENSMUST00000123078; ENSMUST00000125913; BC005630; OTTMUST00000037047; OTTMUST00000037048; OTTMUST00000037049	Ndufaf5	NADH dehydrogenase (ubiquinone) complex I, assembly factor 5	chr2
17393784	3.56	3.33	0.23	0.14	1.17	0.0292	NR_040609	2010009K17Rik	RIKEN cDNA 2010009K17 gene	chr2
17447689	5.71	5.48	0.11	0.19	1.17	0.0313	NM_001081144; NM_001177902; XM_011240681; XM_011240682; XM_011240683; ENSMUST00000057258; ENSMUST00000178760; ENSMUST00000179555; ENSMUST00000180214; BC138368; BC138369; OTTMUST00000111229; OTTMUST00000111230; OTTMUST00000111231	Zfp518b	zinc finger protein 518B	chr5
17385272	8.71	8.48	0.13	0.13	1.17	0.0321	NM_182994; XM_011239204; ENSMUST00000036541; ENSMUST00000130357; BC048170; BC100307; OTTMUST00000030032; OTTMUST00000030033	Arl5a	ADP-ribosylation factor-like 5A	chr2
17311070	4.34	4.11	0.18	0.14	1.17	0.0347	NM_012031; XM_006520072; XM_006520075; XM_006520076; XM_006520077; XM_006520078; XM_006520079; XM_011245356; XM_011245357; XR_383831; ENSMUST00000047348; ENSMUST00000171205; AF181252; AF181253; BC046313	Spag1	sperm associated antigen 1	chr15
17465319	3.43	3.21	0.27	0.15	1.17	0.0349	NM_001159925; NM_001159926; NM_011038; ENSMUST00000031718; ENSMUST00000164519; ENSMUST00000171089; ENSMUST00000174036; ENSMUST00000174194; ENSMUST00000174423; AB008912; AB010557; AB010558; AF031150; AF104231; AF145233; BC131906; BC131908; BC145168; BC145169; OTTMUST00000091572; OTTMUST00000091573; OTTMUST00000091600; OTTMUST00000097093; OTTMUST00000097094; OTTMUST00000097095	Pax4	paired box 4	chr6
17396178	7.13	6.9	0.1	0.17	1.17	0.0392	NM_001145919; NM_172677; NR_027375; XM_006535442; XM_006535443; XM_006535444; ENSMUST00000108345; ENSMUST00000108346; ENSMUST00000191774; ENSMUST00000193598; BC057158; BC067040; BC067042; OTTMUST00000129495; OTTMUST00000129496; OTTMUST00000129497; OTTMUST00000129498	Ythdf3	YTH domain family 3	chr3
17284490	4.43	4.2	0.21	0.1	1.17	0.041	OTTMUST00000130708	Ighv6-3	immunoglobulin heavy variable 6-3	chr12
17233960	7.52	7.3	0.12	0.13	1.17	0.0414	NM_001242396; NM_207221; XM_006513035; XM_006513036; XM_006513037; XM_006513038; XM_006513039; XM_006513040; XM_006513041; XM_006513042; XM_006513044; XR_380335; XR_380336; ENSMUST00000051446; ENSMUST00000173187; ENSMUST00000173236; ENSMUST00000173295; ENSMUST00000173661; ENSMUST00000173689; ENSMUST00000173762; ENSMUST00000173949; ENSMUST00000174062; ENSMUST00000174317; ENSMUST00000174408; BC0683…	Jmjd1c	jumonji domain containing 1C	chr10
17321434	2.92	2.7	0.2	0.08	1.17	0.0422	NM_007857; XM_006520406; XR_875235; ENSMUST00000023737	Dhh	desert hedgehog	chr15
17504422	5.15	4.92	0.22	0.13	1.17	0.0425	NM_001037841; NM_001286383; NM_029295; NR_104433; ENSMUST00000034342; ENSMUST00000098464; AF401530; AF401531; AY046597; AY047360	Cklf	chemokine-like factor	chr8
17219418	3.06	2.84	0.14	0.11	1.17	0.0449	NM_001252472; NM_001289470; NM_013489; XM_006496639; XM_011238747; ENSMUST00000042302; ENSMUST00000128189; ENSMUST00000135386; ENSMUST00000136479; ENSMUST00000155802; AB196812; AB196813; AB196814; AB196815; AF043445; BC140952; BC144736; OTTMUST00000066580; OTTMUST00000066581; OTTMUST00000066582; OTTMUST00000066583	Cd84	CD84 antigen	chr1
17374283	6.17	5.94	0.15	0.22	1.17	0.0465	NM_024254; XM_006500235; XM_011239789; ENSMUST00000028552; ENSMUST00000151257; BC003216; BC012402; BC062099; BC080661; OTTMUST00000035911; OTTMUST00000035912	Katnbl1; Slc12a6	katanin p80 subunit B like 1; solute carrier family 12, member 6	chr2
17467556	5	4.77	0.08	0.2	1.17	0.0474	NM_009075; ENSMUST00000066134; ENSMUST00000124633; ENSMUST00000129244; L35034; OTTMUST00000054914; OTTMUST00000054915; OTTMUST00000054916	Rpia	ribose 5-phosphate isomerase A	chr6
17412067	5.89	5.65	0.2	0.14	1.18	0.0027	NM_025476; XR_881071; ENSMUST00000029888; ENSMUST00000108253; BC025158; BC096046; OTTMUST00000010619; OTTMUST00000011085	Rmdn1	regulator of microtubule dynamics 1	chr4
17252329	4.1	3.87	0.12	0.07	1.18	0.0028	NM_001163728	4930563E22Rik	RIKEN cDNA 4930563E22 gene	chr11
17421384	5.81	5.57	0.14	0.1	1.18	0.0045	NR_040355; BC096621; XM_011251168	Znf41-ps; Gt(pU21)140Imeg	ZNF41, pseudogene; gene trap 140, Institute of Molecular Embryology and Genetics	chr4
17543918	2.67	2.43	0.34	0.15	1.18	0.0053	NR_029910	Mir384	microRNA 384	chrX
17491417	5.45	5.21	0.04	0.23	1.18	0.007	NM_001115087; ENSMUST00000169357	Fancf	Fanconi anemia, complementation group F	chr7
17439609	3.34	3.1	0.1	0.09	1.18	0.0074	NM_026826; ENSMUST00000016977; ENSMUST00000112901; ENSMUST00000143477; ENSMUST00000198453; BC028442; OTTMUST00000064720; OTTMUST00000064721; OTTMUST00000064724; OTTMUST00000133572; ENSMUST00000112898; OTTMUST00000064723	Mrps18c	mitochondrial ribosomal protein S18C	chr5
17490667	3.94	3.69	0.07	0.09	1.18	0.0085	NM_001195255; XM_006540525; ENSMUST00000179443; AB845286	Gfy	golgi-associated olfactory signaling regulator	chr7
17503431	6.43	6.19	0.19	0.12	1.18	0.0086	NM_001163791; NM_019716; NR_028268; ENSMUST00000034132; ENSMUST00000170141; AF139659; BC080739	Orc6	origin recognition complex, subunit 6	chr8
17438814	6.77	6.54	0.07	0.07	1.18	0.0087	NM_026735; ENSMUST00000006424; ENSMUST00000113229; ENSMUST00000125171; ENSMUST00000155298; BC104402; BC104403; OTTMUST00000062063; OTTMUST00000062098; OTTMUST00000062099; OTTMUST00000062100	Mob1b	MOB kinase activator 1B	chr5
17372133	3.21	2.97	0.03	0.19	1.18	0.0098	XM_006543658; XM_006543659; XM_006543660; XM_006543661; XM_006543662; XM_006543663; XM_011251775; XR_374728; XR_399955; XR_399957; XR_866463; XR_866464; XR_866465; XR_885905; XR_885906; ENSMUST00000186411	LOC102635707; 2600014E21Rik	uncharacterized LOC102635707; RIKEN cDNA 2600014E21 gene [Source:MGI Symbol;Acc:MGI:1919384]	chr2
17301123	4.29	4.06	0.12	0.06	1.18	0.01	NM_001039105; NM_206974; ENSMUST00000051184; AY491736; AY491737; BC147091; BC147092; BC171997	Kcnrg	potassium channel regulator	chr14
17307550	6.68	6.45	0.12	0.13	1.18	0.0121	NM_008715; XM_006518680; XM_006518682; XM_006518683; XM_011244985; XM_011244986; ENSMUST00000053959; BC059263	Ints6	integrator complex subunit 6	chr14
17476263	5.8	5.57	0.12	0.13	1.18	0.0131	NM_011981; XM_011250583; XM_011250584; ENSMUST00000050735; ENSMUST00000108200; ENSMUST00000123095; ENSMUST00000130526; ENSMUST00000134365; ENSMUST00000149302; ENSMUST00000182136; BC082570; BC085180; D45210; OTTMUST00000053589; OTTMUST00000053590; OTTMUST00000053591; OTTMUST00000053592; OTTMUST00000053593; OTTMUST00000053594; OTTMUST00000116851	Zfp260	zinc finger protein 260	chr7
17301117	5.33	5.09	0.14	0.11	1.18	0.0149	NM_001164220; NM_023233; XM_006519392; ENSMUST00000039562; ENSMUST00000165015; BC138576; BC145915	Trim13	tripartite motif-containing 13	chr14
17282348	5.94	5.7	0.09	0.12	1.18	0.0174	NM_001309814; NM_025292; NR_132136; NR_132142; ENSMUST00000019829; ENSMUST00000114201; ENSMUST00000163402; ENSMUST00000164431; ENSMUST00000169158; AY071903; AY138960; AY566156; OTTMUST00000090092; OTTMUST00000090094; OTTMUST00000090096; OTTMUST00000090097; OTTMUST00000090109	Synj2bp	synaptojanin 2 binding protein	chr12
17440592	6.48	6.24	0.17	0.21	1.18	0.0205	NM_001267622; XM_006534844; XM_006534845; XM_006534846; ENSMUST00000040111; ENSMUST00000128584; ENSMUST00000129017; ENSMUST00000143505; ENSMUST00000156290; AK122427; BC046779; OTTMUST00000070979; OTTMUST00000070980; OTTMUST00000070982; OTTMUST00000070983	Ttc28	tetratricopeptide repeat domain 28	chr5
17322939	4.19	3.95	0.15	0.18	1.18	0.0229	NR_038156	2610020C07Rik	RIKEN cDNA 2610020C07 gene	chr16
17366772	3.46	3.22	0.17	0.16	1.18	0.023	NR_030472	Mir467b	microRNA 467b	chr2
17347077	3.22	2.99	0.17	0.15	1.18	0.0234	NM_146082; XM_006524187; ENSMUST00000057405; BC027072; BC046516; BC060373	BC027072	cDNA sequence BC027072	chr17
17266415	3.76	3.53	0.12	0.11	1.18	0.0242	X81717	2610507B11Rik	RIKEN cDNA 2610507B11 gene	chr11
17541721	2.88	2.63	0.13	0.07	1.18	0.0262	NR_030264	Mir542	microRNA 542	chrX
17334113	3.12	2.88	0.11	0.11	1.18	0.0263	NR_015472	9530082P21Rik	RIKEN cDNA 9530082P21 gene	chr17
17333872	6.15	5.91	0.23	0.12	1.18	0.0313	NM_145483; ENSMUST00000088811; AK173216; BC015291	Zfp160	zinc finger protein 160	chr17
17529529	7.63	7.4	0.16	0.21	1.18	0.032	NM_001284328; NM_001311113; NM_019666; NM_019796; XM_006511293; XM_006511294; ENSMUST00000069221; ENSMUST00000172508; ENSMUST00000172828; ENSMUST00000173405; ENSMUST00000173801; ENSMUST00000174145; ENSMUST00000174269; ENSMUST00000174282; ENSMUST00000174361; ENSMUST00000174391; ENSMUST00000174688; ENSMUST00000187770; AB035725; AF093821; BC041148; BC050079; BC080309; BC108363; OTTMUST00000097378; O…	Syncrip	synaptotagmin binding, cytoplasmic RNA interacting protein	chr9
17519895	9.4	9.16	0.08	0.09	1.18	0.0336	BC002108; BC081446; OTTMUST00000118113	Rps27a; Rps27a-ps2	ribosomal protein S27A; ribosomal protein S27A, pseudogene 2	chr9
17274949	6.81	6.57	0.09	0.24	1.18	0.0338	NM_172253; ENSMUST00000020877; BC139162; BC139163	Twistnb	twist basic helix-loop-helix transcription factor 1 neighbor	chr12
17405047	5.32	5.08	0.23	0.11	1.18	0.0357	NR_045172	2610316D01Rik	RIKEN cDNA 2610316D01 gene	chr3
17220264	3.48	3.24	0.16	0.19	1.18	0.0365	XR_140477; XR_399164	A430110L20Rik	RIKEN cDNA A430110L20 gene	chr1
17457892	6.82	6.58	0.09	0.13	1.18	0.0375	NM_007610; XM_006505453; XR_377417; XR_377418; ENSMUST00000031895; ENSMUST00000132246; ENSMUST00000132398; ENSMUST00000139930; ENSMUST00000141669; ENSMUST00000141727; ENSMUST00000144821; ENSMUST00000152893; ENSMUST00000156829; ENSMUST00000203089; BC034262; D28492; OTTMUST00000057721; OTTMUST00000057723; OTTMUST00000057724; OTTMUST00000057725; OTTMUST00000057726; OTTMUST00000057727; OTTMUST0000005…	Casp2	caspase 2	chr6
17211335	5.89	5.66	0.21	0.29	1.18	0.0386	NM_153154; XM_006495497; XM_006495498; XM_006495499; ENSMUST00000037294; ENSMUST00000149505; AF421891; BC152324; BC152325; OTTMUST00000065512; OTTMUST00000065513	Tfap2d	transcription factor AP-2, delta	chr1
17279962	4.3	4.06	0.13	0.11	1.18	0.0396	NM_177331; XM_006515039; XM_006515040; XM_006515041; XM_006515042; XM_011243851; XM_011243852; ENSMUST00000166117; BC090653; BC099936; BC138157; BC138158	Gen1	Gen homolog 1, endonuclease (Drosophila)	chr12
17341378	6.67	6.42	0.1	0.18	1.18	0.0411	NM_001199048; XM_011246647; XM_011246648; XM_011246649; XM_011246650; XM_011246651; XM_011246652; XM_011246653; ENSMUST00000074295; ENSMUST00000091879; ENSMUST00000126485; OTTMUST00000082525; OTTMUST00000082526	Zfp942	zinc finger protein 942	chr17
17226232	7.43	7.2	0.1	0.21	1.18	0.0413	NM_019933; XM_006529253; XM_006529254; XM_006529255; XM_006529256; XM_011247943; ENSMUST00000064091; ENSMUST00000163179; ENSMUST00000163435; ENSMUST00000163621; ENSMUST00000164086; ENSMUST00000164269; ENSMUST00000166422; ENSMUST00000166624; ENSMUST00000168303; ENSMUST00000168429; ENSMUST00000168808; AF106702; OTTMUST00000090386; OTTMUST00000090387; OTTMUST00000090390; OTTMUST00000090391; OTTMUST0…	Ptpn4	protein tyrosine phosphatase, non-receptor type 4	chr1
17284626	3.23	2.99	0.19	0.18	1.18	0.0434	OTTMUST00000131282	Ighv1-67	immunoglobulin heavy variable V1-67	chr12
17532574	2.63	2.39	0.28	0.16	1.18	0.0464	NM_007718; ENSMUST00000071404; BC127143; BC128466	Ccr1l1	chemokine (C-C motif) receptor 1-like 1	chr9
17436315	9.35	9.11	0.13	0.1	1.18	0.0469	NM_172707; XM_006503780; ENSMUST00000015100; ENSMUST00000201207; ENSMUST00000201360; ENSMUST00000201600; ENSMUST00000201880; ENSMUST00000202078; BC046832; M27073; OTTMUST00000059605; OTTMUST00000059606; OTTMUST00000059607; OTTMUST00000137256; OTTMUST00000137257; OTTMUST00000137258	Ppp1cb	protein phosphatase 1, catalytic subunit, beta isoform	chr5
17256323	2.42	2.18	0.22	0.07	1.18	0.047	NM_027568; ENSMUST00000093935; OTTMUST00000004411	Krtap31-1	keratin associated protein 31-1	chr11
17240005	4.64	4.4	0.22	0.09	1.18	0.0471	NM_001110196; NM_001110197; NM_001110198; NM_001284279; NM_026518; ENSMUST00000037548; ENSMUST00000160144; ENSMUST00000160372; ENSMUST00000161508; ENSMUST00000162335; BC050795; OTTMUST00000069489; OTTMUST00000069490; OTTMUST00000069491; OTTMUST00000069492	Rnf146	ring finger protein 146	chr10
[truncated: 531 more rows]

## Sheet: adult c→C vss→S 
ID	1 Avg (log2)	2 Avg (log2)	1 Standard Deviation	2 Standard Deviation	Fold Change	P-val	Public Gene IDs	Gene Symbol	Description	Chromosome
17215372	4.48	6.24	0.8	1.18	-3.4	0.0093	NR_028519; AF357345	Scarna6	small Cajal body-specific RNA 6	chr1
[truncated: 1,369 more rows]

## Sheet: adult c→C vs c→S 
Column1	Column2	2 Avg (log2)	1 Standard Deviation	2 Standard Deviation	Fold Change	P-val	Public Gene IDs	Gene Symbol	Description	Chromosome
[truncated: 725 more rows]

[truncated: 2 more sheets: adult c→C vs s→C, adult s→S vs s→C]
