# Supplementary material for: Intergenerational trauma transmission is associated with brain metabotranscriptome remodeling and mitochondrial dysfunction
Source: Commun Biol. 2021 Jun 24;4:783. doi: 10.1038/s42003-021-02255-2 (PMC8225861; doi:10.1038/s42003-021-02255-2)
Supplement: Supplementary file 6 — Supplementary Data 4 [file 42003_2021_2255_MOESM6_ESM.xlsx]

## Sheet: Down_24hrc→C vs s→S_enrichment
Source	Pathway	List Hit	List Non-hit	Background Hit	Background Non-hit	p-value	Odds	Hit IDs	q-value
CPDB(Genes)	Extracellular matrix organization	33	254	1143	24200	1.28098e-06	2.75074	['bmp4', 'cd44', 'itga7', 'nid1', 'col23a1', 'hapln1', 'fbln5', 'adamts4', 'pdgfb', 'lamb2', 'fn1', 'mmp3', 'adamts9', 'vtn', 'capn1', 'ctsl', 'loxl1', 'col26a1', 'actn1', 'plec', 'itgam', 'cdh1', 'fgg', 'pdgfa', 'crtap', 'mmp15', 'mmp10', 'efemp1', 'col1a2', 'fmod', 'col1a1', 'col12a1', 'col4a2']	0.00122718
CPDB(Genes)	GPCR signaling-G alpha q	27	253	1149	24201	0.000265317	2.24779	['rgs17', 'bmp4', 'wnt3', 'avp', 'wnt6', 'vip', 'inhbc', 'prkcg', 'grm2', 'pdgfa', 'adora2b', 'il11', 'gdnf', 'pyy', 'drd4', 'pdgfb', 'map2k1', 'gal', 'rgs2', 'trh', 'oxt', 'prkcd', 'ifna5', 'prkcz', 'gngt2', 'agt', 'fgf1']	0.253908
CPDB(Genes)	BMAL1-CLOCK,NPAS2 activates circadian gene expression	6	15	1170	24439	0.000275839	8.35521	['bhlhe41', 'avp', 'cry2', 'dbp', 'ppara', 'nr1d1']	0.263702
CPDB(Genes)	Degradation of the extracellular matrix	13	81	1163	24373	0.000356162	3.36347	['adamts4', 'ctsl', 'col23a1', 'mmp15', 'cd44', 'adamts9', 'nid1', 'capn1', 'col26a1', 'cdh1', 'mmp10', 'mmp3', 'col12a1']	0.340135
CPDB(Genes)	Beta3 integrin cell surface interactions	9	43	1167	24411	0.000541513	4.37813	['pdgfb', 'cyr61', 'fn1', 'vtn', 'col1a2', 'col1a1', 'tgfbi', 'thy1', 'fgg']	0.516604
CPDB(Genes)	Gastrin-CREB signalling pathway via PKC and MAPK	33	364	1143	24090	0.000987527	1.91075	['rasgrp2', 'grin2d', 'sptb', 'avp', 'spta1', 'bdkrb2', 'rasa4', 'pdgfa', 'pdgfb', 'fn1', 'dusp5', 'grin1', 'dusp6', 'adra1b', 'adra1d', 'kiss1r', 'ntsr2', 'ptger1', 'tln1', 'map2k1', 'trpc6', 'rgs2', 'fgg', 'mmp3', 'gpr17', 'trh', 'rasgrf1', 'oxt', 'prkcd', 'kl', 'gngt2', 'agt', 'fgf1']	1
CPDB(Genes)	GPCR signaling-G alpha s Epac and ERK	25	251	1151	24203	0.00122092	2.0944	['rgs17', 'bmp4', 'wnt3', 'avp', 'wnt6', 'vip', 'inhbc', 'grm2', 'pdgfa', 'adora2b', 'il11', 'gdnf', 'pyy', 'adcy5', 'drd4', 'pdgfb', 'map2k1', 'gal', 'rgs2', 'trh', 'oxt', 'ifna5', 'gngt2', 'agt', 'fgf1']	1
CPDB(Genes)	Salivary secretion - Homo sapiens (human)	11	73	1165	24381	0.00156139	3.15352	['cd38', 'adcy5', 'adra1b', 'adra1d', 'camp', 'kcnma1', 'prkcg', 'kcnn4', 'best2', 'atp2b2', 'atp2b4']	1
CPDB(Genes)	GPCR signaling-pertussis toxin	24	241	1152	24213	0.00159821	2.0931	['rgs17', 'bmp4', 'wnt3', 'avp', 'wnt6', 'vip', 'inhbc', 'grm2', 'pdgfa', 'adora2b', 'il11', 'gdnf', 'pyy', 'adcy5', 'drd4', 'pdgfb', 'gal', 'rgs2', 'trh', 'oxt', 'ifna5', 'gngt2', 'agt', 'fgf1']	1
CPDB(Genes)	GPCR signaling-G alpha i	24	241	1152	24213	0.00159821	2.0931	['rgs17', 'bmp4', 'wnt3', 'avp', 'wnt6', 'vip', 'inhbc', 'grm2', 'pdgfa', 'adora2b', 'il11', 'gdnf', 'pyy', 'adcy5', 'drd4', 'pdgfb', 'gal', 'rgs2', 'trh', 'oxt', 'ifna5', 'gngt2', 'agt', 'fgf1']	1
CPDB(Genes)	Calcium signaling pathway - Homo sapiens (human)	19	175	1157	24279	0.0016804	2.27831	['cd38', 'htr5a', 'adora2b', 'adra1b', 'adra1d', 'stim1', 'cacna1a', 'phka1', 'ptger1', 'prkcg', 'camk4', 'itpka', 'itpkb', 'plce1', 'grin2d', 'bdkrb2', 'atp2b2', 'atp2b4', 'grin1']	1
CPDB(Genes)	Collagen degradation	7	32	1169	24422	0.00178266	4.56999	['mmp15', 'ctsl', 'col23a1', 'col26a1', 'mmp10', 'mmp3', 'col12a1']	1
CPDB(Genes)	GPCR signaling-cholera toxin	24	248	1152	24206	0.00203405	2.03343	['rgs17', 'bmp4', 'wnt3', 'avp', 'wnt6', 'vip', 'inhbc', 'grm2', 'pdgfa', 'adora2b', 'il11', 'gdnf', 'pyy', 'adcy5', 'drd4', 'pdgfb', 'gal', 'rgs2', 'trh', 'oxt', 'ifna5', 'gngt2', 'agt', 'fgf1']	1
CPDB(Genes)	Regulation of Ras family activation	7	33	1169	24421	0.00207649	4.43132	['rasgrp2', 'rasgrf1', 'rin1', 'prkcz', 'plce1', 'rasa4', 'lgals1']	1
CPDB(Genes)	Alanine Aspartate Asparagine metabolism	6	24	1170	24430	0.00212016	5.22009	['pkm', 'asns', 'abat', 'adssl1', 'got1', 'asl']	1
CPDB(Genes)	Beta1 integrin cell surface interactions	10	66	1166	24388	0.00242368	3.16908	['lamb2', 'fn1', 'cspg4', 'itga7', 'vtn', 'nid1', 'col1a2', 'col1a1', 'tgfbi', 'fgg']	1
CPDB(Genes)	GPCR signaling-G alpha s PKA and ERK	25	263	1151	24191	0.00249411	1.99785	['rgs17', 'bmp4', 'wnt3', 'avp', 'wnt6', 'vip', 'inhbc', 'grm2', 'pdgfa', 'adora2b', 'il11', 'gdnf', 'pyy', 'adcy5', 'drd4', 'pdgfb', 'map2k1', 'gal', 'rgs2', 'trh', 'oxt', 'ifna5', 'gngt2', 'agt', 'fgf1']	1
CPDB(Genes)	cAMP signaling pathway - Homo sapiens (human)	20	195	1156	24259	0.00267719	2.15234	['adcy5', 'ppp1r1b', 'pld2', 'fxyd1', 'fos', 'creb3', 'camk4', 'grin3b', 'map2k1', 'creb3l1', 'plce1', 'tnni3', 'grin2d', 'ppara', 'cnga4', 'grin1', 'atp2b2', 'atp2b4', 'hcn2', 'myl9']	1
CPDB(Genes)	BMAL1:CLOCK,NPAS2 activates circadian gene expression	5	17	1171	24437	0.00276254	6.13779	['bhlhe41', 'dbp', 'avp', 'nr1d1', 'ppara']	1
CPDB(Genes)	Response to elevated platelet cytosolic Ca2+	11	82	1165	24372	0.00353029	2.80636	['pdgfa', 'pdgfb', 'fn1', 'actn1', 'prkcg', 'tln1', 'tuba4a', 'aldoa', 'clu', 'fgg', 'gas6']	1
CPDB(Genes)	Spinal Cord Injury	13	109	1163	24345	0.00400707	2.49659	['gja1', 'aqp4', 'nr4a1', 'omg', 'btg2', 'cspg4', 'fos', 'egr1', 'slit3', 'gdnf', 'grin1', 'mbp', 'il1r1']	1
CPDB(Genes)	Calcium Regulation in the Cardiac Cell	16	148	1160	24306	0.00412825	2.26524	['gja1', 'adra1b', 'gja4', 'adra1d', 'rgs17', 'camk1', 'cacna1a', 'gjb2', 'camk4', 'prkcg', 'gjb6', 'prkcd', 'adcy5', 'rgs2', 'atp2b2', 'prkcz']	1
CPDB(Genes)	Collagen formation	11	84	1165	24370	0.00416323	2.73932	['loxl1', 'ctsl', 'col26a1', 'col1a2', 'col4a2', 'col23a1', 'col1a1', 'plec', 'mmp3', 'col12a1', 'crtap']	1
CPDB(Genes)	Class A/1 (Rhodopsin-like receptors)	26	292	1150	24162	0.00426813	1.87079	['pyy', 'avp', 's1pr4', 'bdkrb2', 'apln', 'adora2b', 'taar3', 'ackr1', 'penk', 'rln1', 'htr5a', 'adra1b', 'adra1d', 'kiss1r', 'drd4', 'ntsr2', 'ptger1', 'gal', 'adra2c', 'gpr17', 'trh', 'cx3cr1', 'oxt', 'ptgir', 'ccr5', 'agt']	1
CPDB(Genes)	Oxidative phosphorylation	8	50	1168	24404	0.00478887	3.34301	['ndufv1', 'ndufb7', 'ndufa9', 'ndufs2', 'ndufa10', 'atp5e', 'ndufa4l2', 'atp5g3']	1
CPDB(Genes)	role of -arrestins in the activation and targeting of map kinases	6	30	1170	24424	0.00550548	4.17504	['adra1b', 'ptger1', 'map2k1', 'dnm1', 'ccr5', 'agt']	1
CPDB(Genes)	erk and pi-3 kinase are necessary for collagen binding in corneal epithelia	6	31	1170	24423	0.00632095	4.0402	['actn1', 'tln1', 'map2k1', 'capn1', 'zyx', 'gsn']	1
CPDB(Genes)	Integrin cell surface interactions	9	65	1167	24389	0.00663619	2.89369	['fn1', 'cd44', 'itga7', 'vtn', 'itgam', 'col23a1', 'cdh1', 'fgg', 'col4a2']	1
CPDB(Genes)	AP-1 transcription factor network	9	65	1167	24389	0.00663619	2.89369	['gja1', 'bcl2l11', 'fos', 'fosb', 'egr1', 'col1a2', 'cyr61', 'agt', 'penk']	1
CPDB(Genes)	Platelet degranulation	10	78	1166	24376	0.00700983	2.68021	['pdgfa', 'pdgfb', 'fn1', 'actn1', 'tln1', 'tuba4a', 'aldoa', 'clu', 'fgg', 'gas6']	1
CPDB(Genes)	Vasopressin-regulated water reabsorption - Homo sapiens (human)	7	43	1169	24411	0.00748612	3.39939	['aqp4', 'creb3', 'avp', 'nsf', 'arhgdig', 'creb3l1', 'dctn1']	1
CPDB(Genes)	Chromatin organization	3	234	1173	24220	0.00770936	0.264717	['ep400', 'hist2h2ab', 'jade2']	1
CPDB(Genes)	Chromatin modifying enzymes	3	234	1173	24220	0.00770936	0.264717	['ep400', 'hist2h2ab', 'jade2']	1
CPDB(Genes)	Inositol Phosphate Metabolism	4	14	1172	24440	0.00805405	5.95807	['itpk1', 'itpka', 'inpp5j', 'ppip5k1']	1
CPDB(Genes)	Metabolism of Angiotensinogen to Angiotensins	4	14	1172	24440	0.00805405	5.95807	['enpep', 'agt', 'cpb2', 'ace']	1
CPDB(Genes)	Aspartate Metabolism	4	14	1172	24440	0.00805405	5.95807	['adssl1', 'asns', 'abat', 'asl']	1
CPDB(Genes)	Vascular smooth muscle contraction - Homo sapiens (human)	13	114	1163	24340	0.00816066	2.3866	['adcy5', 'mrvi1', 'adra1b', 'adra1d', 'prkcd', 'adora2b', 'prkcg', 'kcnma1', 'map2k1', 'pla2g3', 'ptgir', 'pla2g4e', 'myl9']	1
CPDB(Genes)	Nicotine Action Pathway	6	33	1170	24421	0.00820947	3.79503	['pcsk2', 'cacna1a', 'chrna4', 'scn1b', 'grin1', 'kcnip2']	1
CPDB(Genes)	glycolysis	5	23	1171	24431	0.00821243	4.53551	['aldoa', 'gck', 'pfkl', 'tpi1', 'pkm']	1
CPDB(Genes)	Sympathetic Nerve Pathway (Neuroeffector Junction)	5	23	1171	24431	0.00821243	4.53551	['cacna1a', 'pyy', 'adra1b', 'adra1d', 'adra2c']	1
CPDB(Genes)	Aminoacyl-tRNA biosynthesis - Homo sapiens (human)	7	44	1169	24410	0.00834168	3.32199	['mt-tl2', 'mt-tt', 'wars', 'mt-ts2', 'mt-tk', 'aars2', 'mt-th']	1
CPDB(Genes)	Myometrial Relaxation and Contraction Pathways	16	155	1160	24299	0.00846259	2.16231	['gja1', 'fos', 'oxt', 'creb3', 'prkcd', 'prkcg', 'igfbp2', 'corin', 'rgs17', 'adcy5', 'igfbp6', 'rln1', 'rgs2', 'igfbp5', 'crhr1', 'prkcz']	1
CPDB(Genes)	chondroitin sulfate degradation (metazoa)	3	7	1173	24447	0.00907135	8.93204	['hyal1', 'galns', 'hyal4']	1
CPDB(Genes)	roles of arrestin dependent recruitment of src kinases in gpcr signaling	6	34	1170	24420	0.00929176	3.68326	['adra1b', 'ptger1', 'map2k1', 'dnm1', 'ccr5', 'agt']	1
CPDB(Genes)	Alanine, aspartate and glutamate metabolism - Homo sapiens (human)	6	34	1170	24420	0.00929176	3.68326	['aldh4a1', 'asns', 'abat', 'adssl1', 'got1', 'asl']	1
CPDB(Genes)	Circadian Clock	6	34	1170	24420	0.00929176	3.68326	['bhlhe41', 'avp', 'cry2', 'dbp', 'ppara', 'nr1d1']	1
CPDB(Genes)	Focal adhesion - Homo sapiens (human)	19	205	1157	24249	0.00943309	1.9425	['pdgfa', 'pdgfb', 'lamb2', 'rasgrf1', 'fn1', 'tln2', 'actn1', 'prkcg', 'itga7', 'map2k1', 'col1a2', 'col4a2', 'col1a1', 'vtn', 'tln1', 'cav2', 'parvg', 'zyx', 'myl9']	1
CPDB(Genes)	D-myoinositol hexakisphosphate biosynthesis II (mammalian)	4	15	1172	24439	0.00983709	5.56064	['itpk1', 'itpka', 'inpp5j', 'itpkb']	1
CPDB(Genes)	VEGFR2 mediated cell proliferation	18	193	1158	24261	0.0117338	1.95396	['pdgfa', 'pdgfb', 'fgg', 'rasgrf1', 'fn1', 'kl', 'sptb', 'prkcd', 'tln1', 'spta1', 'dusp5', 'map2k1', 'prkcz', 'grin2d', 'rasa4', 'grin1', 'dusp6', 'fgf1']	1
CPDB(Genes)	Cell junction organization	10	85	1166	24369	0.0117989	2.45878	['cldn10', 'cldn11', 'actn1', 'cadm3', 'cldn9', 'plec', 'cdh1', 'cdh5', 'cldn5', 'cdh6']	1
CPDB(Genes)	Genes and (Common) Pathways Underlying Drug Addiction	3	8	1173	24446	0.0120521	7.81522	['map2k1', 'drd4', 'camk4']	1
CPDB(Genes)	Synthesis of PG	3	8	1173	24446	0.0120521	7.81522	['ptpmt1', 'pld2', 'pld3']	1
CPDB(Genes)	Cell-cell junction organization	8	60	1168	24394	0.0123825	2.7847	['cldn10', 'cldn11', 'cldn5', 'cldn9', 'cdh1', 'cdh5', 'cadm3', 'cdh6']	1
CPDB(Genes)	Neuronal System	24	287	1152	24167	0.013194	1.75428	['kcnj10', 'kcnj16', 'kcnma1', 'nsf', 'cacng8', 'kcnn4', 'abat', 'cacna1a', 'slc6a12', 'grin1', 'epb41l1', 'ppfia3', 'hcn2', 'grin2d', 'syn2', 'kcnk9', 'adcy5', 'apba1', 'rasgrf1', 'kcnk4', 'camk4', 'prkcg', 'chrna4', 'gngt2']	1
CPDB(Genes)	Fructose and Mannose Degradation	4	17	1172	24437	0.0141258	4.90604	['sord', 'aldoa', 'tpi1', 'pfkl']	1
CPDB(Genes)	VEGFA-VEGFR2 Pathway	22	260	1154	24194	0.0143384	1.77399	['nckap1l', 'sh2d2a', 'sptb', 'spta1', 'cyba', 'rasa4', 'pdgfa', 'pdgfb', 'fn1', 'dusp5', 'grin1', 'dusp6', 'tln1', 'map2k1', 'grin2d', 'fgg', 'cdh5', 'rasgrf1', 'prkcd', 'kl', 'prkcz', 'fgf1']	1
CPDB(Genes)	Synthesis of IP3 and IP4 in the cytosol	5	27	1171	24427	0.0144745	3.86295	['itpka', 'itpk1', 'inpp5j', 'itpkb', 'plce1']	1
CPDB(Genes)	Omega-6 fatty acid metabolism	5	27	1171	24427	0.0144745	3.86295	['acaa2', 'hsd17b10', 'decr2', 'fads3', 'ech1']	1
CPDB(Genes)	Beta2 integrin cell surface interactions	5	27	1171	24427	0.0144745	3.86295	['tgfbi', 'thy1', 'fgg', 'cyr61', 'itgam']	1
CPDB(Genes)	Transmission across Chemical Synapses	19	209	1157	24245	0.0154059	1.90501	['epb41l1', 'adcy5', 'kcnj10', 'apba1', 'abat', 'ppfia3', 'prkcg', 'kcnj16', 'cacna1a', 'chrna4', 'camk4', 'nsf', 'cacng8', 'gngt2', 'grin2d', 'slc6a12', 'grin1', 'syn2', 'rasgrf1']	1
CPDB(Genes)	Adrenoceptors	3	9	1173	24445	0.0155284	6.94658	['adra1b', 'adra1d', 'adra2c']	1
CPDB(Genes)	Oncostatin M Signaling Pathway	8	63	1168	24391	0.0158174	2.65177	['cebpb', 'cyr61', 'socs3', 'fos', 'egr1', 'prkcd', 'map2k1', 'mmp3']	1
CPDB(Genes)	Signaling by ERBB2	23	271	1153	24183	0.0158613	1.78008	['sptb', 'prkcd', 'spta1', 'rasa4', 'pdgfa', 'pdgfb', 'fn1', 'stub1', 'dusp5', 'grin1', 'dusp6', 'matk', 'tln1', 'map2k1', 'grin2d', 'fgg', 'adcy5', 'rasgrf1', 'nr4a1', 'camk4', 'prkcg', 'kl', 'fgf1']	1
CPDB(Genes)	Signalling to p38 via RIT and RIN	17	184	1159	24270	0.01591	1.93472	['pdgfa', 'pdgfb', 'fgg', 'rasgrf1', 'fn1', 'kl', 'sptb', 'rit2', 'tln1', 'spta1', 'dusp5', 'map2k1', 'grin2d', 'rasa4', 'grin1', 'dusp6', 'fgf1']	1
CPDB(Genes)	Vitamin D Receptor Pathway	15	158	1161	24296	0.0164174	1.98672	['adra1b', 'igsf9b', 'cdkn2d', 'med9', 'cdx2', 'camp', 'id1', 'cbs', 'kl', 'itgam', 'gxylt2', 'igfbp5', 'atp2c2', 'thbd', 's100a6']	1
CPDB(Genes)	GPCR GroupI metabotropic glutamate receptor	5	28	1171	24426	0.0164311	3.72484	['map2k1', 'prkcz', 'prkcd', 'prkcg', 'gngt2']	1
CPDB(Genes)	Apoptotic execution phase	7	51	1169	24403	0.0164563	2.86521	['cdh1', 'prkcd', 'hist1h1d', 'plec', 'dsg2', 'gsn', 'hist1h1c']	1
CPDB(Genes)	Leukocyte transendothelial migration - Homo sapiens (human)	12	115	1164	24339	0.0165028	2.18189	['cldn10', 'cldn11', 'actn1', 'prkcg', 'cldn9', 'cyba', 'itgam', 'sipa1', 'thy1', 'cdh5', 'cldn5', 'myl9']	1
CPDB(Genes)	Oxidative phosphorylation - Homo sapiens (human)	12	115	1164	24339	0.0165028	2.18189	['ndufv1', 'cox5b', 'ndufb7', 'ndufs2', 'ndufa9', 'cox4i1', 'ndufa10', 'atp5g3', 'ndufa13', 'ndufa4l2', 'cox6b2', 'atp5e']	1
CPDB(Genes)	Scavenging by Class A Receptors	4	18	1172	24436	0.0166509	4.6333	['apoe', 'col1a2', 'col4a2', 'col1a1']	1
CPDB(Genes)	Metabolism of carbohydrates	21	244	1155	24210	0.0166936	1.80402	['cspg4', 'gpc3', 'b3gnt2', 'taldo1', 'cd44', 'slc2a5', 'phka1', 'sord', 'hyal1', 'tpi1', 'pfkl', 'gxylt2', 'fmod', 'hs6st3', 'aldoa', 'glce', 'prelp', 'got1', 'gck', 'gaa', 'pkm']	1
CPDB(Genes)	MAPK signaling pathway - Homo sapiens (human)	21	247	1155	24207	0.0175108	1.78189	['rasgrp2', 'hspa2', 'pdgfb', 'map4k2', 'rps6ka4', 'rasgrf1', 'pdgfa', 'cacna1a', 'fos', 'map2k1', 'prkcg', 'dusp3', 'cacng8', 'dusp5', 'map3k12', 'cacna2d4', 'nr4a1', 'il1r1', 'dusp6', 'fgf1', 'pla2g4e']	1
CPDB(Genes)	Signaling by Leptin	17	188	1159	24266	0.0175476	1.89324	['pdgfa', 'pdgfb', 'fgg', 'rasgrf1', 'fn1', 'socs3', 'sptb', 'tln1', 'spta1', 'dusp5', 'map2k1', 'grin2d', 'rasa4', 'grin1', 'dusp6', 'fgf1', 'kl']	1
CPDB(Genes)	MAPK family signaling cascades	19	218	1157	24236	0.0179508	1.82568	['pdgfa', 'pdgfb', 'fgg', 'mmp10', 'etv4', 'fn1', 'kl', 'sptb', 'cdc42ep5', 'tln1', 'spta1', 'dusp5', 'map2k1', 'grin2d', 'rasa4', 'grin1', 'dusp6', 'fgf1', 'rasgrf1']	1
CPDB(Genes)	Ether lipid metabolism - Homo sapiens (human)	6	40	1170	24414	0.0179949	3.13	['pld2', 'pld3', 'pla2g7', 'pla2g3', 'gal3st1', 'pla2g4e']	1
CPDB(Genes)	Amine ligand-binding receptors	6	40	1170	24414	0.0179949	3.13	['htr5a', 'adra1b', 'adra1d', 'taar3', 'drd4', 'adra2c']	1
CPDB(Genes)	cGMP-PKG signaling pathway - Homo sapiens (human)	15	161	1161	24293	0.0182135	1.94946	['adcy5', 'mrvi1', 'adra1b', 'adra1d', 'creb3', 'kcnma1', 'adra2c', 'map2k1', 'creb3l1', 'trpc6', 'rgs2', 'bdkrb2', 'atp2b2', 'atp2b4', 'myl9']	1
CPDB(Genes)	Focal Adhesion	17	190	1159	24264	0.0185244	1.87316	['pdgfa', 'pdgfb', 'lamb2', 'fn1', 'styk1', 'actn1', 'itga7', 'map2k1', 'col1a2', 'col4a2', 'capn1', 'col1a1', 'vtn', 'tln1', 'cav2', 'zyx', 'itgam']	1
CPDB(Genes)	Inflammatory Response Pathway	5	29	1171	24425	0.0185556	3.59625	['col1a1', 'lamb2', 'col1a2', 'fn1', 'vtn']	1
CPDB(Genes)	Respiratory electron transport, ATP synthesis by chemiosmotic coupling, and heat production by uncoupling proteins.	11	101	1165	24353	0.0190437	2.27666	['ndufv1', 'etfb', 'cox5b', 'ndufb7', 'ndufs2', 'ndufa9', 'cox4i1', 'ndufa10', 'atp5g3', 'ndufa13', 'atp5e']	1
CPDB(Genes)	Platelet calcium homeostasis	4	19	1172	24435	0.019441	4.38926	['stim1', 'atp2b2', 'trpc6', 'atp2b4']	1
CPDB(Genes)	Glucose metabolism	8	66	1168	24388	0.0198928	2.53093	['gck', 'phka1', 'tpi1', 'pfkl', 'aldoa', 'got1', 'gaa', 'pkm']	1
CPDB(Genes)	Transcription	3	213	1173	24241	0.020518	0.291068	['dhx38', 'polr2i', 'nelfcd']	1
CPDB(Genes)	amb2 Integrin signaling	5	30	1171	24424	0.0208533	3.47623	['thy1', 'ctgf', 'lrp1', 'itgam', 'tln1']	1
CPDB(Genes)	Glycolysis	5	30	1171	24424	0.0208533	3.47623	['aldoa', 'gck', 'pfkl', 'tpi1', 'pkm']	1
CPDB(Genes)	Urokinase-type plasminogen activator (uPA) and uPAR-mediated signaling	6	42	1170	24412	0.0218346	2.98071	['lrp1', 'fn1', 'vtn', 'itgam', 'fgg', 'mmp3']	1
CPDB(Genes)	Signaling by FGFR	22	266	1154	24188	0.021856	1.73355	['sptb', 'prkcd', 'spta1', 'fgfbp1', 'rasa4', 'pdgfa', 'pdgfb', 'fn1', 'dusp5', 'grin1', 'dusp6', 'tln1', 'map2k1', 'grin2d', 'fgg', 'adcy5', 'rasgrf1', 'nr4a1', 'camk4', 'prkcg', 'kl', 'fgf1']	1
CPDB(Genes)	Signaling by FGFR2	22	266	1154	24188	0.021856	1.73355	['sptb', 'prkcd', 'spta1', 'fgfbp1', 'rasa4', 'pdgfa', 'pdgfb', 'fn1', 'dusp5', 'grin1', 'dusp6', 'tln1', 'map2k1', 'grin2d', 'fgg', 'adcy5', 'rasgrf1', 'nr4a1', 'camk4', 'prkcg', 'kl', 'fgf1']	1
CPDB(Genes)	Respiratory electron transport	9	81	1167	24373	0.0222681	2.32058	['ndufv1', 'etfb', 'cox5b', 'ndufb7', 'ndufs2', 'ndufa9', 'cox4i1', 'ndufa10', 'ndufa13']	1
CPDB(Genes)	Signalling by NGF	29	379	1147	24075	0.0223386	1.60606	['sptb', 'rit2', 'spta1', 'rasa4', 'pdgfa', 'pdgfb', 'fn1', 'plekhg5', 'dusp5', 'grin1', 'dusp6', 'dusp3', 'omg', 'pcsk6', 'pcsk5', 'map2k1', 'grin2d', 'tln1', 'fgg', 'adcy5', 'bcl2l11', 'rasgrf1', 'nr4a1', 'camk4', 'prkcg', 'kl', 'prkcd', 'dnm1', 'fgf1']	1
CPDB(Genes)	Signaling by VEGF	22	268	1154	24186	0.0224208	1.72047	['nckap1l', 'sh2d2a', 'sptb', 'spta1', 'cyba', 'rasa4', 'pdgfa', 'pdgfb', 'fn1', 'dusp5', 'grin1', 'dusp6', 'tln1', 'map2k1', 'grin2d', 'fgg', 'cdh5', 'rasgrf1', 'prkcd', 'kl', 'prkcz', 'fgf1']	1
CPDB(Genes)	Rap1 signaling pathway - Homo sapiens (human)	18	206	1158	24248	0.0226644	1.82967	['rasgrp2', 'fgf1', 'pdgfb', 'pdgfa', 'adcy5', 'tln2', 'adora2b', 'prkcg', 'id1', 'map2k1', 'prkcz', 'plce1', 'itgam', 'sipa1', 'cdh1', 'grin1', 'tln1', 'angpt4']	1
CPDB(Genes)	G alpha (q) signalling events	16	178	1160	24276	0.023069	1.88113	['rasgrp2', 'trh', 'adra1b', 'adra1d', 'kiss1r', 'oxt', 'avp', 'ntsr2', 'ptger1', 'prkcd', 'bdkrb2', 'trpc6', 'gngt2', 'rgs2', 'agt', 'gpr17']	1
CPDB(Genes)	NGF signalling via TRKA from the plasma membrane	24	304	1152	24150	0.0232472	1.65502	['sptb', 'prkcd', 'spta1', 'rasa4', 'pdgfa', 'pdgfb', 'fn1', 'dusp5', 'grin1', 'dusp6', 'dusp3', 'tln1', 'map2k1', 'grin2d', 'fgg', 'adcy5', 'rasgrf1', 'nr4a1', 'camk4', 'prkcg', 'kl', 'rit2', 'dnm1', 'fgf1']	1
CPDB(Genes)	Hypothetical Network for Drug Addiction	5	31	1171	24423	0.0233287	3.36396	['map2k1', 'grin1', 'drd4', 'grin2d', 'camk4']	1
CPDB(Genes)	Gap junction trafficking	3	11	1173	24443	0.0239979	5.6831	['gja1', 'gjb2', 'dnm1']	1
CPDB(Genes)	Alanine and aspartate metabolism	3	11	1173	24443	0.0239979	5.6831	['got1', 'abat', 'asl']	1
CPDB(Genes)	SHC1 events in ERBB2 signaling	16	180	1160	24274	0.0242155	1.86008	['pdgfa', 'pdgfb', 'fgg', 'rasgrf1', 'fn1', 'kl', 'sptb', 'tln1', 'spta1', 'dusp5', 'map2k1', 'grin2d', 'rasa4', 'grin1', 'dusp6', 'fgf1']	1
CPDB(Genes)	SHC1 events in EGFR signaling	16	180	1160	24274	0.0242155	1.86008	['pdgfa', 'pdgfb', 'fgg', 'rasgrf1', 'fn1', 'kl', 'sptb', 'tln1', 'spta1', 'dusp5', 'map2k1', 'grin2d', 'rasa4', 'grin1', 'dusp6', 'fgf1']	1
CPDB(Genes)	SOS-mediated signalling	16	180	1160	24274	0.0242155	1.86008	['pdgfa', 'pdgfb', 'fgg', 'rasgrf1', 'fn1', 'kl', 'sptb', 'tln1', 'spta1', 'dusp5', 'map2k1', 'grin2d', 'rasa4', 'grin1', 'dusp6', 'fgf1']	1
CPDB(Genes)	GRB2 events in ERBB2 signaling	16	180	1160	24274	0.0242155	1.86008	['pdgfa', 'pdgfb', 'fgg', 'rasgrf1', 'fn1', 'kl', 'sptb', 'tln1', 'spta1', 'dusp5', 'map2k1', 'grin2d', 'rasa4', 'grin1', 'dusp6', 'fgf1']	1
CPDB(Genes)	GRB2 events in EGFR signaling	16	180	1160	24274	0.0242155	1.86008	['pdgfa', 'pdgfb', 'fgg', 'rasgrf1', 'fn1', 'kl', 'sptb', 'tln1', 'spta1', 'dusp5', 'map2k1', 'grin2d', 'rasa4', 'grin1', 'dusp6', 'fgf1']	1
CPDB(Genes)	RAF/MAP kinase cascade	16	180	1160	24274	0.0242155	1.86008	['pdgfa', 'pdgfb', 'fgg', 'rasgrf1', 'fn1', 'kl', 'sptb', 'tln1', 'spta1', 'dusp5', 'map2k1', 'grin2d', 'rasa4', 'grin1', 'dusp6', 'fgf1']	1
CPDB(Genes)	SHC1 events in ERBB4 signaling	16	180	1160	24274	0.0242155	1.86008	['pdgfa', 'pdgfb', 'fgg', 'rasgrf1', 'fn1', 'kl', 'sptb', 'tln1', 'spta1', 'dusp5', 'map2k1', 'grin2d', 'rasa4', 'grin1', 'dusp6', 'fgf1']	1
CPDB(Genes)	FRS-mediated FGFR2 signaling	16	181	1160	24273	0.02484	1.84972	['pdgfa', 'pdgfb', 'fgg', 'rasgrf1', 'fn1', 'kl', 'sptb', 'tln1', 'spta1', 'dusp5', 'map2k1', 'grin2d', 'rasa4', 'grin1', 'dusp6', 'fgf1']	1
CPDB(Genes)	FRS-mediated FGFR3 signaling	16	181	1160	24273	0.02484	1.84972	['pdgfa', 'pdgfb', 'fgg', 'rasgrf1', 'fn1', 'kl', 'sptb', 'tln1', 'spta1', 'dusp5', 'map2k1', 'grin2d', 'rasa4', 'grin1', 'dusp6', 'fgf1']	1
CPDB(Genes)	FRS-mediated FGFR1 signaling	16	181	1160	24273	0.02484	1.84972	['pdgfa', 'pdgfb', 'fgg', 'rasgrf1', 'fn1', 'kl', 'sptb', 'tln1', 'spta1', 'dusp5', 'map2k1', 'grin2d', 'rasa4', 'grin1', 'dusp6', 'fgf1']	1
CPDB(Genes)	FRS-mediated FGFR4 signaling	16	181	1160	24273	0.02484	1.84972	['pdgfa', 'pdgfb', 'fgg', 'rasgrf1', 'fn1', 'kl', 'sptb', 'tln1', 'spta1', 'dusp5', 'map2k1', 'grin2d', 'rasa4', 'grin1', 'dusp6', 'fgf1']	1
CPDB(Genes)	Corticotropin-releasing hormone	10	90	1166	24364	0.0255371	2.32171	['gja1', 'fos', 'fosb', 'nr4a1', 'prkcd', 'crhbp', 'map2k1', 'hsd3b1', 'tbx19', 'crhr1']	1
CPDB(Genes)	Nicotine Activity on Dopaminergic Neurons	4	21	1172	24433	0.0258417	3.97091	['chrna4', 'drd4', 'ppp1r1b', 'kcnk9']	1
CPDB(Genes)	Purine metabolism	5	32	1171	24422	0.0259862	3.2587	['gpx1', 'gda', 'adssl1', 'gmpr', 'ada']	1
CPDB(Genes)	Monoamine GPCRs	5	32	1171	24422	0.0259862	3.2587	['htr5a', 'drd4', 'adra1b', 'adra1d', 'adra2c']	1
CPDB(Genes)	Tight junction - Homo sapiens (human)	13	135	1163	24319	0.0265508	2.01361	['epb41l1', 'cldn10', 'cldn11', 'cgn', 'actn1', 'prkcg', 'prkcd', 'cldn9', 'shroom1', 'prkcz', 'tjap1', 'cldn5', 'myl9']	1
CPDB(Genes)	ARMS-mediated activation	16	184	1160	24270	0.0269221	1.81934	['pdgfa', 'pdgfb', 'fgg', 'rasgrf1', 'fn1', 'kl', 'sptb', 'tln1', 'spta1', 'dusp5', 'map2k1', 'grin2d', 'rasa4', 'grin1', 'dusp6', 'fgf1']	1
CPDB(Genes)	Pancreatic secretion - Homo sapiens (human)	10	92	1166	24362	0.0269471	2.27105	['cd38', 'adcy5', 'clca1', 'kcnma1', 'prkcg', 'cpb2', 'slc4a4', 'pla2g3', 'atp2b2', 'atp2b4']	1
CPDB(Genes)	ion channels and their functional role in vascular endothelium	6	45	1170	24409	0.0285714	2.78165	['bdkrb2', 'ptger1', 'adra1b', 'trpc6', 'ccr5', 'agt']	1
CPDB(Genes)	RhoA signaling pathway	6	45	1170	24409	0.0285714	2.78165	['cyr61', 'pld2', 'fos', 'tln1', 'prkcz', 'cit']	1
CPDB(Genes)	Trk receptor signaling mediated by the MAPK pathway	5	33	1171	24421	0.0288295	3.15982	['prkcd', 'map2k1', 'egr1', 'rit2', 'fos']	1
CPDB(Genes)	integrin signaling pathway	5	33	1171	24421	0.0288295	3.15982	['lrpap1', 'actn1', 'zyx', 'capn1', 'tln1']	1
CPDB(Genes)	Inositol Metabolism	4	22	1172	24432	0.0294622	3.79026	['itpka', 'itpk1', 'inpp5j', 'ptpmt1']	1
CPDB(Genes)	Signalling to ERKs	17	196	1159	24258	0.0299449	1.81537	['pdgfa', 'pdgfb', 'fgg', 'rasgrf1', 'fn1', 'kl', 'sptb', 'rit2', 'tln1', 'spta1', 'dusp5', 'map2k1', 'grin2d', 'rasa4', 'grin1', 'dusp6', 'fgf1']	1
CPDB(Genes)	Downstream signaling of activated FGFR3	21	261	1155	24193	0.0301823	1.68534	['pdgfa', 'pdgfb', 'nr4a1', 'rasgrf1', 'fn1', 'adcy5', 'sptb', 'fgg', 'camk4', 'prkcg', 'tln1', 'spta1', 'prkcd', 'map2k1', 'dusp5', 'grin2d', 'rasa4', 'grin1', 'dusp6', 'fgf1', 'kl']	1
CPDB(Genes)	Downstream signaling of activated FGFR1	21	261	1155	24193	0.0301823	1.68534	['pdgfa', 'pdgfb', 'nr4a1', 'rasgrf1', 'fn1', 'adcy5', 'sptb', 'fgg', 'camk4', 'prkcg', 'tln1', 'spta1', 'prkcd', 'map2k1', 'dusp5', 'grin2d', 'rasa4', 'grin1', 'dusp6', 'fgf1', 'kl']	1
CPDB(Genes)	Downstream signaling of activated FGFR4	21	261	1155	24193	0.0301823	1.68534	['pdgfa', 'pdgfb', 'nr4a1', 'rasgrf1', 'fn1', 'adcy5', 'sptb', 'fgg', 'camk4', 'prkcg', 'tln1', 'spta1', 'prkcd', 'map2k1', 'dusp5', 'grin2d', 'rasa4', 'grin1', 'dusp6', 'fgf1', 'kl']	1
CPDB(Genes)	Signaling by Interleukins	21	261	1155	24193	0.0301823	1.68534	['pdgfa', 'pdgfb', 'dusp6', 'rasgrf1', 'fn1', 'socs3', 'sptb', 'ube2nl', 'tln1', 'spta1', 'rasa4', 'map2k1', 'tec', 'irak4', 'grin2d', 'dusp5', 'il1r1', 'grin1', 'fgg', 'fgf1', 'kl']	1
CPDB(Genes)	Downstream signaling of activated FGFR2	21	261	1155	24193	0.0301823	1.68534	['pdgfa', 'pdgfb', 'nr4a1', 'rasgrf1', 'fn1', 'adcy5', 'sptb', 'fgg', 'camk4', 'prkcg', 'tln1', 'spta1', 'prkcd', 'map2k1', 'dusp5', 'grin2d', 'rasa4', 'grin1', 'dusp6', 'fgf1', 'kl']	1
CPDB(Genes)	Diurnally Regulated Genes with Circadian Orthologs	6	46	1170	24408	0.0310893	2.72107	['cebpb', 'herpud1', 'sumo3', 'cry2', 'cldn5', 'klf9']	1
CPDB(Genes)	G alpha (z) signalling events	6	46	1170	24408	0.0310893	2.72107	['rgs17', 'adcy5', 'prkcd', 'prkcg', 'adra2c', 'gngt2']	1
CPDB(Genes)	IL6-mediated signaling events	6	46	1170	24408	0.0310893	2.72107	['lbp', 'socs3', 'cebpb', 'fos', 'prkcd', 'fgg']	1
CPDB(Genes)	Inositol phosphate metabolism	6	46	1170	24408	0.0310893	2.72107	['itpk1', 'inpp5j', 'itpka', 'ppip5k1', 'itpkb', 'plce1']	1
CPDB(Genes)	Neurotransmitter Receptor Binding And Downstream Transmission In The Postsynaptic Cell	13	141	1163	24313	0.0312473	1.92745	['epb41l1', 'adcy5', 'kcnj10', 'rasgrf1', 'chrna4', 'prkcg', 'camk4', 'nsf', 'cacng8', 'gngt2', 'grin2d', 'grin1', 'kcnj16']	1
CPDB(Genes)	Signaling by FGFR4	21	264	1155	24190	0.0315637	1.66598	['pdgfa', 'pdgfb', 'nr4a1', 'rasgrf1', 'fn1', 'adcy5', 'sptb', 'fgg', 'camk4', 'prkcg', 'tln1', 'spta1', 'prkcd', 'map2k1', 'dusp5', 'grin2d', 'rasa4', 'grin1', 'dusp6', 'fgf1', 'kl']	1
CPDB(Genes)	Signaling by FGFR3	21	264	1155	24190	0.0315637	1.66598	['pdgfa', 'pdgfb', 'nr4a1', 'rasgrf1', 'fn1', 'adcy5', 'sptb', 'fgg', 'camk4', 'prkcg', 'tln1', 'spta1', 'prkcd', 'map2k1', 'dusp5', 'grin2d', 'rasa4', 'grin1', 'dusp6', 'fgf1', 'kl']	1
CPDB(Genes)	Signaling by FGFR1	21	264	1155	24190	0.0315637	1.66598	['pdgfa', 'pdgfb', 'nr4a1', 'rasgrf1', 'fn1', 'adcy5', 'sptb', 'fgg', 'camk4', 'prkcg', 'tln1', 'spta1', 'prkcd', 'map2k1', 'dusp5', 'grin2d', 'rasa4', 'grin1', 'dusp6', 'fgf1', 'kl']	1
CPDB(Genes)	Binding and Uptake of Ligands by Scavenger Receptors	5	34	1171	24420	0.0318618	3.06676	['col1a1', 'lrp1', 'col1a2', 'apoe', 'col4a2']	1
CPDB(Genes)	FCERI mediated MAPK activation	17	200	1159	24254	0.0319388	1.77877	['pdgfa', 'pdgfb', 'dusp6', 'rasgrf1', 'fn1', 'fos', 'sptb', 'tln1', 'spta1', 'dusp5', 'map2k1', 'grin2d', 'rasa4', 'grin1', 'fgg', 'fgf1', 'kl']	1
CPDB(Genes)	Mesodermal Commitment Pathway	8	73	1168	24381	0.0321971	2.28758	['bmp4', 'wnt3', 'smad6', 'sox17', 'lef1', 'foxc2', 'foxc1', 'hes7']	1
CPDB(Genes)	Glycolysis / Gluconeogenesis - Homo sapiens (human)	7	60	1169	24394	0.033516	2.43453	['aldh3b2', 'pfkl', 'gck', 'tpi1', 'akr1a1', 'aldoa', 'pkm']	1
CPDB(Genes)	Gap junction trafficking and regulation	3	13	1173	24441	0.0344972	4.80838	['gja1', 'gjb2', 'dnm1']	1
CPDB(Genes)	Eicosanoid ligand-binding receptors	3	13	1173	24441	0.0344972	4.80838	['gpr17', 'ptger1', 'ptgir']	1
CPDB(Genes)	Integrin	12	124	1164	24330	0.0352966	2.02278	['fn1', 'dock6', 'tln2', 'itga7', 'cd44', 'map2k1', 'col1a2', 'itgam', 'col1a1', 'tln1', 'col12a1', 'col4a2']	1
CPDB(Genes)	Metabolism of amino acids and derivatives	13	145	1163	24309	0.0353877	1.87397	['ivd', 'iyd', 'hsd17b10', 'ido1', 'aldh4a1', 'bbox1', 'psph', 'asns', 'azin2', 'cbs', 'slc6a12', 'got1', 'asl']	1
CPDB(Genes)	Neurotrophic factor-mediated Trk receptor signaling	7	61	1169	24393	0.0359412	2.39452	['rasgrf1', 'rit2', 'map2k1', 'prkcz', 'dnm1', 'gipc1', 'matk']	1
CPDB(Genes)	Interleukin-3, 5 and GM-CSF signaling	17	206	1159	24248	0.0360572	1.72653	['pdgfa', 'pdgfb', 'fgg', 'rasgrf1', 'fn1', 'kl', 'sptb', 'tln1', 'spta1', 'dusp5', 'map2k1', 'tec', 'grin2d', 'rasa4', 'grin1', 'dusp6', 'fgf1']	1
CPDB(Genes)	Glutathione metabolism - Homo sapiens (human)	6	48	1170	24406	0.0365488	2.60748	['gsta4', 'gstm2', 'gpx1', 'mgst3', 'gpx7', 'oplah']	1
CPDB(Genes)	Phospholipase C-mediated cascade: FGFR1	6	48	1170	24406	0.0365488	2.60748	['adcy5', 'prkcd', 'prkcg', 'kl', 'camk4', 'fgf1']	1
CPDB(Genes)	Differentiation of white and brown adipocyte	4	24	1172	24430	0.0375603	3.47412	['cebpb', 'bmp4', 'mpzl2', 'slc7a10']	1
CPDB(Genes)	Frs2-mediated activation	16	185	1160	24269	0.0392752	1.80943	['pdgfa', 'pdgfb', 'fgg', 'rasgrf1', 'fn1', 'kl', 'sptb', 'tln1', 'spta1', 'dusp5', 'map2k1', 'grin2d', 'rasa4', 'grin1', 'dusp6', 'fgf1']	1
CPDB(Genes)	MAPK1/MAPK3 signaling	16	185	1160	24269	0.0392752	1.80943	['pdgfa', 'pdgfb', 'fgg', 'rasgrf1', 'fn1', 'kl', 'sptb', 'tln1', 'spta1', 'dusp5', 'map2k1', 'grin2d', 'rasa4', 'grin1', 'dusp6', 'fgf1']	1
CPDB(Genes)	NCAM signaling for neurite out-growth	18	218	1158	24236	0.039563	1.7281	['pdgfa', 'pdgfb', 'fgg', 'rasgrf1', 'fn1', 'kl', 'sptb', 'tln1', 'spta1', 'dusp5', 'map2k1', 'col4a2', 'grin2d', 'rasa4', 'grin1', 'dusp6', 'fgf1', 'gdnf']	1
CPDB(Genes)	Purine nucleotides nucleosides metabolism	10	103	1166	24351	0.0399121	2.02759	['nme5', 'nme3', 'ak4', 'gda', 'adcy5', 'pde6d', 'ada', 'adssl1', 'gmpr', 'pkm']	1
CPDB(Genes)	Prolonged ERK activation events	16	187	1160	24267	0.0401866	1.78993	['pdgfa', 'pdgfb', 'fgg', 'rasgrf1', 'fn1', 'kl', 'sptb', 'tln1', 'spta1', 'dusp5', 'map2k1', 'grin2d', 'rasa4', 'grin1', 'dusp6', 'fgf1']	1
CPDB(Genes)	Collagen biosynthesis and modifying enzymes	7	63	1169	24391	0.0411322	2.31832	['col1a1', 'col1a2', 'col4a2', 'col23a1', 'col26a1', 'col12a1', 'crtap']	1
CPDB(Genes)	Endothelins	7	63	1169	24391	0.0411322	2.31832	['adcy5', 'fos', 'prkcd', 'prkcg', 'map2k1', 'trpc6', 'col1a2']	1
CPDB(Genes)	Signalling to RAS	16	189	1160	24265	0.0412855	1.77084	['pdgfa', 'pdgfb', 'fgg', 'rasgrf1', 'fn1', 'kl', 'sptb', 'tln1', 'spta1', 'dusp5', 'map2k1', 'grin2d', 'rasa4', 'grin1', 'dusp6', 'fgf1']	1
CPDB(Genes)	ECM-receptor interaction - Homo sapiens (human)	9	86	1167	24368	0.0417803	2.18521	['lamb2', 'fn1', 'cd44', 'itga7', 'col1a2', 'col4a2', 'col1a1', 'sv2a', 'vtn']	1
CPDB(Genes)	Interleukin receptor SHC signaling	16	190	1160	24264	0.0419054	1.76145	['pdgfa', 'pdgfb', 'fgg', 'rasgrf1', 'fn1', 'kl', 'sptb', 'tln1', 'spta1', 'dusp5', 'map2k1', 'grin2d', 'rasa4', 'grin1', 'dusp6', 'fgf1']	1
CPDB(Genes)	Platelet Aggregation (Plug Formation)	5	37	1171	24417	0.0421195	2.81776	['rasgrp2', 'tln1', 'fgg', 'fn1', 'adra2c']	1
CPDB(Genes)	Apoptotic cleavage of cellular proteins	5	37	1171	24417	0.0421195	2.81776	['dsg2', 'cdh1', 'plec', 'prkcd', 'gsn']	1
CPDB(Genes)	Synaptic Vesicle Pathway	6	50	1170	24404	0.0425864	2.50297	['cacna1a', 'nsf', 'cplx2', 'cplx3', 'dnm1', 'syn2']	1
CPDB(Genes)	Amyotrophic lateral sclerosis (ALS) - Homo sapiens (human)	6	50	1170	24404	0.0425864	2.50297	['nefm', 'nefh', 'ccs', 'gpx1', 'grin2d', 'grin1']	1
CPDB(Genes)	superpathway of purine nucleotide salvage	6	50	1170	24404	0.0425864	2.50297	['nme5', 'nme3', 'ak4', 'ada', 'adssl1', 'atp5e']	1
CPDB(Genes)	EGF-EGFR Signaling Pathway	14	161	1162	24293	0.0429499	1.81793	['gja1', 'pld2', 'fos', 'grb10', 'fosb', 'rin1', 'map2k1', 'prkcd', 'sh2d2a', 'prkcz', 'plce1', 'ndufa13', 'dnm1', 'cav2']	1
CPDB(Genes)	Electron Transport Chain	9	87	1167	24367	0.0430837	2.16	['ndufv1', 'cox5b', 'ndufb7', 'ndufs2', 'ndufa9', 'cox4i1', 'ndufa10', 'atp5g3', 'atp5e']	1
CPDB(Genes)	ErbB1 downstream signaling	10	106	1166	24348	0.0450347	1.96997	['rps6ka4', 'pld2', 'fos', 'egr1', 'rin1', 'map2k1', 'prkcd', 'sh2d2a', 'prkcz', 'dusp6']	1
CPDB(Genes)	phospholipases	5	38	1171	24416	0.045932	2.74349	['pla2g4e', 'plce1', 'pla2g3', 'pld2', 'pld3']	1
CPDB(Genes)	Pentose phosphate pathway - Homo sapiens (human)	4	26	1172	24428	0.0468099	3.20662	['aldoa', 'pfkl', 'dera', 'taldo1']	1
CPDB(Genes)	TLR ECSIT MEKK1 JNK	4	26	1172	24428	0.0468099	3.20662	['lbp', 'map2k1', 'il1r1', 'irak4']	1
CPDB(Genes)	ACE Inhibitor Pathway	3	15	1173	24439	0.0469859	4.16692	['bdkrb2', 'ace', 'agt']	1
CPDB(Genes)	GRB2:SOS provides linkage to MAPK signaling for Integrins	3	15	1173	24439	0.0469859	4.16692	['fgg', 'fn1', 'tln1']	1
CPDB(Genes)	D-myo-inositol (1,3,4)-trisphosphate biosynthesis	3	15	1173	24439	0.0469859	4.16692	['itpka', 'inpp5j', 'itpkb']	1
CPDB(Genes)	p130Cas linkage to MAPK signaling for integrins	3	15	1173	24439	0.0469859	4.16692	['fgg', 'fn1', 'tln1']	1
CPDB(Genes)	Cytokine Signaling in Immune system	26	356	1150	24098	0.0472287	1.53041	['sptb', 'ube2nl', 'spta1', 'rasa4', 'fn1', 'pdgfa', 'pdgfb', 'socs3', 'uba7', 'dusp5', 'grin1', 'dusp6', 'irak4', 'tec', 'tln1', 'map2k1', 'grin2d', 'fgg', 'rasgrf1', 'prkcd', 'ifna5', 'kl', 'il1r1', 'ifngr2', 'tnfrsf13c', 'fgf1']	1
CPDB(Genes)	Interleukin-2 signaling	16	197	1160	24257	0.0475629	1.69837	['pdgfa', 'pdgfb', 'fgg', 'rasgrf1', 'fn1', 'kl', 'sptb', 'tln1', 'spta1', 'dusp5', 'map2k1', 'grin2d', 'rasa4', 'grin1', 'dusp6', 'fgf1']	1
CPDB(Genes)	Downstream signal transduction	21	273	1155	24181	0.0476196	1.61046	['pdgfa', 'pdgfb', 'nr4a1', 'rasgrf1', 'fn1', 'adcy5', 'sptb', 'fgg', 'camk4', 'prkcg', 'tln1', 'spta1', 'prkcd', 'map2k1', 'dusp5', 'grin2d', 'rasa4', 'grin1', 'dusp6', 'fgf1', 'kl']	1
CPDB(Genes)	DAP12 signaling	21	275	1155	24179	0.0486624	1.59861	['pdgfa', 'pdgfb', 'nr4a1', 'rasgrf1', 'fn1', 'adcy5', 'sptb', 'fgg', 'prkcd', 'prkcg', 'tln1', 'spta1', 'dusp5', 'map2k1', 'camk4', 'grin2d', 'rasa4', 'grin1', 'dusp6', 'fgf1', 'kl']	1
CPDB(Genes)	Cell adhesion molecules (CAMs) - Homo sapiens (human)	11	115	1165	24339	0.0492354	1.99835	['cldn10', 'cldn11', 'cdh5', 'nrxn2', 'cadm3', 'cldn9', 'cntn1', 'itgam', 'cdh1', 'mpz', 'cldn5']	1
CPDB(Genes)	Peptide hormone metabolism	5	39	1171	24415	0.0499432	2.67304	['enpep', 'inhbc', 'cpb2', 'ace', 'agt']	1
CPDB(Genes)	O-glycosylation of TSR domain-containing proteins	5	39	1171	24415	0.0499432	2.67304	['adamts4', 'adamts13', 'adamts9', 'thsd4', 'sbspon']	1
CPDB(Genes)	chrebp regulation by carbohydrates and camp	5	39	1171	24415	0.0499432	2.67304	['agt', 'adra1b', 'acsbg1', 'ccr5', 'ptger1']	1

## Sheet: Up_24hrc→C vs s→S_enrichment
Source	Pathway	List Hit	List Non-hit	Background Hit	Background Non-hit	p-value	Odds	Hit IDs	q-value
CPDB(Genes)	mRNA Processing	18	122	890	24332	2.77e-06	4.03367	['srek1', 'srsf7', 'dicer1', 'srsf3', 'pabpn1', 'hnrnpr', 'prpf4b', 'hnrnpu', 'rbmx', 'sfpq', 'polr2a', 'srsf10', 'clk1', 'celf2', 'ptbp2', 'snrpe', 'cdc40', 'rnmt']	0.0012944
CPDB(Genes)	Ribosome biogenesis in eukaryotes	11	70	897	24384	0.000143426	4.27176	['riok2', 'wdr43', 'nmd3', 'nop58', 'gtpbp4', 'pop1', 'bms1', 'xrn1', 'utp15', 'dkc1', 'nvl']	0.0668366
CPDB(Genes)	Spliceosome - Homo sapiens (human)	13	125	895	24329	0.00139774	2.82706	['srsf7', 'srsf3', 'lsm5', 'tcerg1', 'hnrnpu', 'ddx46', 'ddx5', 'srsf10', 'cdc40', 'thoc1', 'rbmx', 'crnkl1', 'snrpe']	0.649948
CPDB(Genes)	E2F mediated regulation of DNA replication	5	20	903	24434	0.00170126	6.76467	['orc6', 'pola1', 'orc2', 'ccnb1', 'rb1']	0.789383
CPDB(Genes)	RNA interference	3	5	905	24449	0.00223776	16.2093	['dgcr8', 'dicer1', 'eri1']	1
CPDB(Genes)	Cytokine Signaling in Immune system	3	356	905	24098	0.00224591	0.22439	['jak2', 'rps27a', 'ifna7']	1
CPDB(Genes)	Autodegradation of the E3 ubiquitin ligase COP1	3	6	905	24448	0.00326762	13.5072	['rps27a', 'atm', 'rfwd2']	1
CPDB(Genes)	Stabilization of p53	3	7	905	24447	0.00454446	11.5771	['rps27a', 'atm', 'rfwd2']	1
CPDB(Genes)	Orc1 removal from chromatin	5	26	903	24428	0.00455792	5.20232	['orc6', 'ccna2', 'rps27a', 'orc2', 'rb1']	1
CPDB(Genes)	DNA Damage/Telomere Stress Induced Senescence	5	26	903	24428	0.00455792	5.20232	['lmnb1', 'ccna2', 'ubn1', 'rb1', 'atm']	1
CPDB(Genes)	Switching of origins to a post-replicative state	5	26	903	24428	0.00455792	5.20232	['orc6', 'ccna2', 'rps27a', 'orc2', 'rb1']	1
CPDB(Genes)	mRNA Splicing - Major Pathway	11	113	897	24341	0.00501174	2.64156	['hnrnpa0', 'srsf7', 'srsf3', 'pabpn1', 'hnrnpr', 'hnrnpu', 'rbmx', 'pcf11', 'polr2a', 'cdc40', 'snrpe']	1
CPDB(Genes)	mRNA Splicing	11	113	897	24341	0.00501174	2.64156	['hnrnpa0', 'srsf7', 'srsf3', 'pabpn1', 'hnrnpr', 'hnrnpu', 'rbmx', 'pcf11', 'polr2a', 'cdc40', 'snrpe']	1
CPDB(Genes)	Regulation of DNA replication	5	28	903	24426	0.00600323	4.83033	['orc6', 'ccna2', 'rps27a', 'orc2', 'rb1']	1
CPDB(Genes)	Removal of licensing factors from origins	5	28	903	24426	0.00600323	4.83033	['orc6', 'ccna2', 'rps27a', 'orc2', 'rb1']	1
CPDB(Genes)	RNA Polymerase II Transcription	10	101	898	24353	0.00654518	2.68506	['pcf11', 'pabpn1', 'srsf3', 'tbp', 'srsf7', 'taf13', 'polr2a', 'rnmt', 'cdc40', 'snrpe']	1
CPDB(Genes)	Post-Elongation Processing of the Transcript	6	42	902	24412	0.00705496	3.86633	['srsf7', 'srsf3', 'pabpn1', 'pcf11', 'cdc40', 'snrpe']	1
CPDB(Genes)	RNA Polymerase II Transcription Termination	6	42	902	24412	0.00705496	3.86633	['srsf7', 'srsf3', 'pabpn1', 'pcf11', 'cdc40', 'snrpe']	1
CPDB(Genes)	Cleavage of Growing Transcript in the Termination Region	6	42	902	24412	0.00705496	3.86633	['srsf7', 'srsf3', 'pabpn1', 'pcf11', 'cdc40', 'snrpe']	1
CPDB(Genes)	fas signaling pathway (cd95)	4	18	904	24436	0.00713296	6.00688	['cflar', 'mapk8', 'casp3', 'rb1']	1
CPDB(Genes)	G1/S Transition	7	57	901	24397	0.00777571	3.32533	['pola1', 'ccna2', 'orc6', 'rps27a', 'orc2', 'ccnb1', 'rb1']	1
CPDB(Genes)	E2F-enabled inhibition of pre-replication complex formation	3	9	905	24445	0.00789747	9.00368	['orc6', 'ccnb1', 'orc2']	1
CPDB(Genes)	RNA degradation - Homo sapiens (human)	8	74	900	24380	0.00904188	2.92853	['tob1', 'lsm5', 'pabpc4', 'xrn1', 'cnot1', 'cnot7', 'cnot6', 'cnot4']	1
CPDB(Genes)	S Phase	8	78	900	24376	0.011895	2.77789	['pola1', 'ccna2', 'orc6', 'esco2', 'esco1', 'rps27a', 'orc2', 'rb1']	1
CPDB(Genes)	Post-Elongation Processing of Intron-Containing pre-mRNA	5	34	903	24420	0.0122182	3.97694	['pcf11', 'srsf7', 'pabpn1', 'srsf3', 'cdc40']	1
CPDB(Genes)	mRNA 3,-end processing	5	34	903	24420	0.0122182	3.97694	['pcf11', 'srsf7', 'pabpn1', 'srsf3', 'cdc40']	1
CPDB(Genes)	Depolymerisation of the Nuclear Lamina	3	11	905	24443	0.0123886	7.36605	['ccnb1', 'lmnb1', 'cnep1r1']	1
CPDB(Genes)	role of brca1 brca2 and atr in cancer susceptibility	4	22	904	24432	0.0130224	4.91392	['fancf', 'brca2', 'rad17', 'atm']	1
CPDB(Genes)	Processing of Capped Intron-Containing Pre-mRNA	12	143	896	24311	0.013498	2.27688	['hnrnpa0', 'srsf7', 'srsf3', 'pabpn1', 'hnrnpr', 'nup35', 'hnrnpu', 'rbmx', 'pcf11', 'polr2a', 'cdc40', 'snrpe']	1
CPDB(Genes)	Deadenylation-dependent mRNA decay	6	49	902	24405	0.0135137	3.31305	['lsm5', 'xrn1', 'cnot1', 'cnot7', 'cnot6', 'cnot4']	1
CPDB(Genes)	Mitotic G1-G1/S phases	8	81	900	24373	0.0144331	2.67468	['pola1', 'ccna2', 'lin9', 'orc6', 'rps27a', 'orc2', 'ccnb1', 'rb1']	1
CPDB(Genes)	Deadenylation of mRNA	4	23	904	24431	0.0148634	4.70008	['cnot1', 'cnot7', 'cnot6', 'cnot4']	1
CPDB(Genes)	p53-Dependent G1 DNA Damage Response	3	12	905	24442	0.0150797	6.75193	['rfwd2', 'atm', 'rps27a']	1
CPDB(Genes)	p53-Dependent G1/S DNA damage checkpoint	3	12	905	24442	0.0150797	6.75193	['rfwd2', 'atm', 'rps27a']	1
CPDB(Genes)	Gastrin-CREB signalling pathway via PKC and MAPK	5	364	903	24090	0.0156439	0.366452	['bdkrb1', 'nts', 'rps27a', 'jak2', 'cysltr1']	1
CPDB(Genes)	Regulation of mitotic cell cycle	5	37	903	24417	0.0165419	3.65404	['ccnb1', 'rps27a', 'ccna2', 'cdc14a', 'mad2l1']	1
CPDB(Genes)	APC/C-mediated degradation of cell cycle proteins	5	37	903	24417	0.0165419	3.65404	['ccnb1', 'rps27a', 'ccna2', 'cdc14a', 'mad2l1']	1
CPDB(Genes)	Herpes simplex infection - Homo sapiens (human)	12	150	896	24304	0.0165831	2.17	['srsf7', 'ppp1cb', 'hcfc2', 'srsf3', 'tbp', 'ifna7', 'jak2', 'taf13', 'polr2a', 'mapk10', 'mapk8', 'casp3']	1
CPDB(Genes)	G1 to S cell cycle control	7	67	901	24387	0.0166108	2.82785	['e2f6', 'ccnb1', 'orc6', 'atm', 'orc2', 'rb1', 'ccng2']	1
CPDB(Genes)	hiv-1 nef: negative effector of fas and tnf	6	52	902	24402	0.0172528	3.12152	['lmnb1', 'casp2', 'casp3', 'rb1', 'cflar', 'mapk8']	1
CPDB(Genes)	Synthesis of DNA	6	54	902	24400	0.0201069	3.00567	['pola1', 'ccna2', 'orc6', 'rps27a', 'orc2', 'rb1']	1
CPDB(Genes)	CDT1 association with the CDC6:ORC:origin complex	3	14	905	24440	0.0213738	5.7869	['orc6', 'rps27a', 'orc2']	1
CPDB(Genes)	FAS pathway and Stress induction of HSP regulation	5	41	903	24413	0.0237351	3.297	['cflar', 'mapk8', 'lmnb1', 'casp3', 'rb1']	1
CPDB(Genes)	G1/S DNA Damage Checkpoints	3	15	905	24439	0.0249801	5.40088	['rfwd2', 'atm', 'rps27a']	1
CPDB(Genes)	APC/C:Cdc20 mediated degradation of mitotic proteins	4	28	904	24426	0.0264777	3.85999	['ccnb1', 'rps27a', 'ccna2', 'mad2l1']	1
CPDB(Genes)	DNA Replication	6	58	902	24396	0.026741	2.79792	['pola1', 'ccna2', 'orc6', 'rps27a', 'orc2', 'rb1']	1
CPDB(Genes)	VEGFA-VEGFR2 Pathway	3	260	905	24194	0.0283904	0.308466	['rps27a', 'jak2', 'akt3']	1
CPDB(Genes)	Transcription	15	213	893	24241	0.0285728	1.91166	['taf1b', 'pabpn1', 'tfam', 'srsf3', 'taf1d', 'tbp', 'tfb2m', 'srsf7', 'taf13', 'pcf11', 'polr2a', 'twistnb', 'rnmt', 'cdc40', 'snrpe']	1
CPDB(Genes)	GPCR signaling-G alpha s PKA and ERK	3	263	905	24191	0.02882	0.304909	['ifna7', 'wnt11', 'dhh']	1
CPDB(Genes)	Interactome of polycomb repressive complex 2 (PRC2)	3	16	905	24438	0.0288924	5.06312	['morc3', 'mtf2', 'ezh2']	1
CPDB(Genes)	Formation of Senescence-Associated Heterochromatin Foci (SAHF)	3	16	905	24438	0.0288924	5.06312	['lmnb1', 'ubn1', 'rb1']	1
CPDB(Genes)	internal ribosome entry pathway	3	16	905	24438	0.0288924	5.06312	['ptbp2', 'casp2', 'casp3']	1
CPDB(Genes)	Activation of APC/C and APC/C:Cdc20 mediated degradation of mitotic proteins	4	29	904	24425	0.0293018	3.72673	['ccnb1', 'rps27a', 'ccna2', 'mad2l1']	1
CPDB(Genes)	RNA Polymerase I Promoter Escape	4	30	904	24424	0.0322974	3.60236	['taf1b', 'tbp', 'twistnb', 'taf1d']	1
CPDB(Genes)	tnfr1 signaling pathway	3	17	905	24437	0.0331087	4.7651	['lmnb1', 'casp2', 'casp3']	1
CPDB(Genes)	RNA Polymerase I Transcription Termination	4	31	904	24423	0.0354657	3.48601	['taf1b', 'tbp', 'twistnb', 'taf1d']	1
CPDB(Genes)	p53 signaling pathway - Homo sapiens (human)	6	63	902	24391	0.0368832	2.57534	['ccnb1', 'rfwd2', 'casp3', 'atm', 'ccng2', 'rrm2b']	1
CPDB(Genes)	regulation of cell cycle progression by plk3	3	18	905	24436	0.0376262	4.50018	['ccnb1', 'atm', 'casp3']	1
CPDB(Genes)	Apoptosis Modulation by HSP70	3	18	905	24436	0.0376262	4.50018	['mapk10', 'casp2', 'casp3']	1
CPDB(Genes)	Signaling by EGFR	4	286	904	24168	0.0379132	0.373909	['ago4', 'rps27a', 'jak2', 'akt3']	1
CPDB(Genes)	Neuronal System	4	287	904	24167	0.0379663	0.372591	['gria2', 'chrna5', 'grik2', 'gjc1']	1
CPDB(Genes)	Metabolism of carbohydrates	3	244	905	24210	0.0382813	0.32891	['nup35', 'rpia', 'vcan']	1
CPDB(Genes)	GPCR signaling-cholera toxin	3	248	905	24206	0.0385786	0.323552	['ifna7', 'wnt11', 'dhh']	1
CPDB(Genes)	Regulation of APC/C activators between G1/S and early anaphase	4	32	904	24422	0.0388072	3.37694	['ccnb1', 'rps27a', 'ccna2', 'mad2l1']	1
CPDB(Genes)	GPCR signaling-G alpha s Epac and ERK	3	251	905	24203	0.0391034	0.319645	['ifna7', 'wnt11', 'dhh']	1
CPDB(Genes)	GPCR signaling-G alpha q	3	253	905	24201	0.0395966	0.317092	['ifna7', 'wnt11', 'dhh']	1
CPDB(Genes)	Signaling by Insulin receptor	3	254	905	24200	0.0398862	0.315831	['rps27a', 'jak2', 'prkaa1']	1
CPDB(Genes)	miRNA Regulation of DNA Damage Response	7	82	901	24372	0.0404479	2.30914	['ccnb1', 'rad17', 'casp3', 'atm', 'rb1', 'mir17hg', 'rrm2b']	1
CPDB(Genes)	FoxO family signaling	5	48	903	24406	0.0406099	2.81538	['mapk8', 'ccnb1', 'csnk1g1', 'mapk10', 'csnk1a1']	1
CPDB(Genes)	G2/M Transition	9	111	899	24343	0.0410704	2.1955	['ccnb1', 'ppp1cb', 'lin9', 'rps27a', 'cep135', 'fgfr1op', 'ccp110', 'ccna2', 'tubgcp5']	1
CPDB(Genes)	FAS (CD95) signaling pathway	4	33	904	24421	0.0423225	3.27447	['cflar', 'mapk8', 'mapk10', 'casp3']	1
CPDB(Genes)	mRNA surveillance pathway - Homo sapiens (human)	7	83	901	24371	0.0425637	2.28123	['pabpn1', 'ppp1cb', 'pabpc4', 'pcf11', 'cpsf6', 'papolg', 'rnmt']	1
CPDB(Genes)	Mitotic G2-G2/M phases	9	113	899	24341	0.0429504	2.15647	['ccnb1', 'ppp1cb', 'lin9', 'rps27a', 'cep135', 'fgfr1op', 'ccp110', 'ccna2', 'tubgcp5']	1
CPDB(Genes)	Nuclear Envelope Breakdown	5	49	903	24405	0.043488	2.75781	['ccnb1', 'lmnb1', 'nup35', 'tmpo', 'cnep1r1']	1
CPDB(Genes)	Hedgehog signaling pathway - Homo sapiens (human)	5	49	903	24405	0.043488	2.75781	['csnk1a1', 'prkx', 'csnk1g1', 'wnt11', 'dhh']	1
CPDB(Genes)	DNA Damage Response	6	66	902	24388	0.0440071	2.45797	['ccnb1', 'rad17', 'casp3', 'atm', 'rb1', 'rrm2b']	1
CPDB(Genes)	Retinoblastoma (RB) in Cancer	7	84	901	24370	0.0447498	2.25398	['pola1', 'ccna2', 'ccnb1', 'rb1', 'stmn1', 'sap30', 'top2a']	1
CPDB(Genes)	DNA Replication Pre-Initiation	4	34	904	24420	0.0460113	3.17803	['orc6', 'pola1', 'rps27a', 'orc2']	1
CPDB(Genes)	HIV-1 Nef: Negative effector of Fas and TNF-alpha	4	34	904	24420	0.0460113	3.17803	['cflar', 'mapk8', 'casp2', 'casp3']	1
CPDB(Genes)	M/G1 Transition	4	34	904	24420	0.0460113	3.17803	['orc6', 'pola1', 'rps27a', 'orc2']	1
CPDB(Genes)	Progesterone-mediated oocyte maturation - Homo sapiens (human)	7	85	901	24369	0.0470067	2.22737	['ccnb1', 'mad2l1', 'ccna2', 'akt3', 'mapk10', 'mapk8', 'prkx']	1
CPDB(Genes)	TGF-beta signaling TAK1	3	20	905	24434	0.0475479	4.04983	['tgfbr1', 'mapk10', 'mapk8']	1
CPDB(Genes)	Assembly of the pre-replicative complex	3	20	905	24434	0.0475479	4.04983	['orc6', 'rps27a', 'orc2']	1

## Sheet: Down_adultc→C vs s→S_enrichment
Source	Pathway	List Hit	List Non-hit	Background Hit	Background Non-hit	p-value	Odds	Hit IDs	q-value
CPDB(Genes)	Electron Transport Chain	10	87	555	24367	6.89e-05	5.04649	['ndufv1', 'ndufb6', 'ndufs2', 'cox4i1', 'atp5o', 'uqcrh', 'cox7a2', 'sdhb', 'atp5e', 'atp5f1']	0.0280492
CPDB(Genes)	Oxidative phosphorylation	11	115	554	24339	0.000138226	4.20231	['ndufv1', 'ndufb6', 'atp6v1e1', 'ndufs2', 'cox4i1', 'atp5o', 'uqcrh', 'cox7a2', 'sdhb', 'atp5e', 'atp5f1']	0.0561197
CPDB(Genes)	Cellular Senescence	13	160	552	24294	0.000162397	3.57588	['e2f1', 'fos', 'hist1h4j', 'h2afz', 'map3k5', 'igfbp7', 'hist1h2ak', 'hist1h2ad', 'hist1h2ae', 'eed', 'anapc5', 'hist1h1b', 'tnrc6b']	0.065771
CPDB(Genes)	The citric acid (TCA) cycle and respiratory electron transport	12	139	553	24315	0.000170613	3.79591	['etfa', 'pdhx', 'ndufv1', 'ndufb6', 'ndufs2', 'pdp1', 'cox4i1', 'atp5o', 'uqcrh', 'sdhb', 'atp5e', 'atp5f1']	0.0689276
CPDB(Genes)	Respiratory electron transport, ATP synthesis by chemiosmotic coupling, and heat production by uncoupling proteins.	10	101	555	24353	0.000213254	4.34448	['etfa', 'ndufv1', 'ndufb6', 'ndufs2', 'cox4i1', 'atp5o', 'uqcrh', 'sdhb', 'atp5e', 'atp5f1']	0.0859414
CPDB(Genes)	Oxidative Stress Induced Senescence	10	102	555	24352	0.000229516	4.30171	['e2f1', 'fos', 'hist1h4j', 'h2afz', 'map3k5', 'tnrc6b', 'hist1h2ak', 'hist1h2ad', 'hist1h2ae', 'eed']	0.0922653
CPDB(Genes)	Oxidative phosphorylation	7	50	558	24404	0.000287041	6.12287	['ndufv1', 'ndufb6', 'atp6ap2', 'ndufs2', 'atp5o', 'atp5e', 'atp5f1']	0.115103
CPDB(Genes)	Proteasome Degradation	7	55	558	24399	0.000484599	5.5651	['psmb10', 'psmd4', 'h2afz', 'psma2', 'psmd13', 'psmb7', 'psmb4']	0.19384
CPDB(Genes)	Proteasome	6	44	559	24410	0.000883228	5.95463	['psmb10', 'psmd4', 'psmd13', 'psma2', 'psmb7', 'psmb4']	0.351525
CPDB(Genes)	HIF-1-alpha transcription factor network	7	63	558	24391	0.00101186	4.85683	['fos', 'cops5', 'lep', 'pfkl', 'mcl1', 'fech', 'pgk1']	0.401708
CPDB(Genes)	y branching of actin filaments	4	17	561	24437	0.00113449	10.2493	['arpc3', 'arpc1a', 'asb15', 'nckap1']	0.449258
CPDB(Genes)	TNF	7	67	558	24387	0.00140611	4.56612	['psmb10', 'psmd4', 'psmd13', 'map3k5', 'psma2', 'psmb7', 'psmb4']	0.555413
CPDB(Genes)	Regulatory RNA pathways	9	110	556	24344	0.00153908	3.58234	['drosha', 'hist1h2ak', 'hist1h4j', 'tdrd1', 'h2afz', 'tnrc6b', 'polr2c', 'hist1h2ae', 'hist1h2ad']	0.606397
CPDB(Genes)	Senescence-Associated Secretory Phenotype (SASP)	8	89	557	24365	0.00160163	3.93198	['fos', 'hist1h4j', 'h2afz', 'igfbp7', 'hist1h2ak', 'hist1h2ae', 'hist1h2ad', 'anapc5']	0.627838
CPDB(Genes)	Packaging Of Telomere Ends	5	37	560	24417	0.00246288	5.89213	['hist1h2ae', 'hist1h4j', 'hist1h2ak', 'h2afz', 'hist1h2ad']	0.962986
CPDB(Genes)	PRC2 methylates histones and DNA	6	56	559	24398	0.00272207	4.67634	['hist1h4j', 'h2afz', 'hist1h2ak', 'eed', 'hist1h2ae', 'hist1h2ad']	1
CPDB(Genes)	Cellular responses to stress	17	337	548	24117	0.00335956	2.22004	['gsr', 'e2f1', 'dynll2', 'hist1h4j', 'dnajb1', 'fos', 'h2afz', 'map3k5', 'vcp', 'igfbp7', 'hist1h2ak', 'hist1h2ad', 'hist1h2ae', 'eed', 'anapc5', 'hist1h1b', 'tnrc6b']	1
CPDB(Genes)	proteasome complex	4	24	561	24430	0.00342582	7.25787	['psmb7', 'psmd4', 'psma2', 'psmb4']	1
CPDB(Genes)	Respiratory electron transport	7	81	558	24373	0.00378916	3.77475	['etfa', 'ndufv1', 'ndufb6', 'cox4i1', 'ndufs2', 'uqcrh', 'sdhb']	1
CPDB(Genes)	IL-1 JNK	6	61	559	24393	0.00402112	4.29215	['psmb10', 'psmd4', 'psmd13', 'psma2', 'psmb7', 'psmb4']	1
CPDB(Genes)	TLR JNK	6	61	559	24393	0.00402112	4.29215	['psmb10', 'psmd4', 'psmd13', 'psma2', 'psmb7', 'psmb4']	1
CPDB(Genes)	IL-1 NFkB	6	62	559	24392	0.00432795	4.22275	['psmb10', 'psmd4', 'psmd13', 'psma2', 'psmb7', 'psmb4']	1
CPDB(Genes)	DroToll-like	6	62	559	24392	0.00432795	4.22275	['psmb10', 'psmd4', 'psmd13', 'psma2', 'psmb7', 'psmb4']	1
CPDB(Genes)	TLR p38	6	62	559	24392	0.00432795	4.22275	['psmb10', 'psmd4', 'psmd13', 'psma2', 'psmb7', 'psmb4']	1
CPDB(Genes)	Vasopressin-regulated water reabsorption - Homo sapiens (human)	5	43	560	24411	0.00443886	5.06873	['dctn2', 'dynll2', 'dctn1', 'adcy9', 'dync1h1']	1
CPDB(Genes)	B cell receptor signaling	7	86	558	24368	0.00513787	3.55456	['psmb10', 'psmd4', 'psmd13', 'psma2', 'psmb7', 'psmb4', 'ighm']	1
CPDB(Genes)	Meiotic recombination	5	45	560	24409	0.00529437	4.84306	['hist1h2ae', 'hist1h4j', 'hist1h2ak', 'h2afz', 'hist1h2ad']	1
CPDB(Genes)	Amyloids	5	45	560	24409	0.00529437	4.84306	['hist1h2ae', 'hist1h4j', 'hist1h2ak', 'h2afz', 'hist1h2ad']	1
CPDB(Genes)	IL-1 p38	6	65	559	24389	0.0053522	4.02736	['psmb10', 'psmd4', 'psmd13', 'psma2', 'psmb7', 'psmb4']	1
CPDB(Genes)	RNA Polymerase I Promoter Opening	5	46	560	24408	0.00576309	4.73758	['hist1h2ae', 'hist1h4j', 'hist1h2ak', 'h2afz', 'hist1h2ad']	1
CPDB(Genes)	TLR NFkB	6	67	559	24387	0.00612691	3.90682	['psmb10', 'psmd4', 'psmd13', 'psma2', 'psmb7', 'psmb4']	1
CPDB(Genes)	Activated PKN1 stimulates transcription of AR (androgen receptor) regulated genes KLK2 and KLK3	5	48	560	24406	0.00678684	4.53981	['hist1h2ae', 'hist1h4j', 'hist1h2ak', 'h2afz', 'hist1h2ad']	1
CPDB(Genes)	DNA methylation	5	48	560	24406	0.00678684	4.53981	['hist1h2ae', 'hist1h4j', 'hist1h2ak', 'h2afz', 'hist1h2ad']	1
CPDB(Genes)	Glycolysis	4	30	561	24424	0.00697634	5.80487	['hk3', 'ppp2cb', 'pfkl', 'pgk1']	1
CPDB(Genes)	Formation of ATP by chemiosmotic coupling	3	15	562	24439	0.00726028	8.69715	['atp5o', 'atp5e', 'atp5f1']	1
CPDB(Genes)	Hedgehog	6	70	559	24384	0.00743759	3.73892	['psmb10', 'psmd4', 'psmd13', 'psma2', 'psmb7', 'psmb4']	1
CPDB(Genes)	Adrenergic signaling in cardiomyocytes - Homo sapiens (human)	9	144	556	24310	0.00812761	2.73269	['ppp2cb', 'adcy9', 'cacna2d3', 'adrb2', 'pln', 'slc8a1', 'atf4', 'cacna2d1', 'ppp2r5b']	1
CPDB(Genes)	SIRT1 negatively regulates rRNA Expression	5	51	560	24403	0.00855112	4.27223	['hist1h2ae', 'hist1h4j', 'hist1h2ak', 'h2afz', 'hist1h2ad']	1
CPDB(Genes)	Cardiac muscle contraction - Homo sapiens (human)	6	73	559	24381	0.0089394	3.58483	['cox4i1', 'uqcrh', 'slc8a1', 'cacna2d3', 'cox7a2', 'cacna2d1']	1
CPDB(Genes)	RNA Polymerase I Chain Elongation	6	73	559	24381	0.0089394	3.58483	['hist1h4j', 'h2afz', 'hist1h2ak', 'gtf2h2', 'hist1h2ae', 'hist1h2ad']	1
CPDB(Genes)	role of pi3k subunit p85 in regulation of actin organization and cell migration	3	17	562	24437	0.00981007	7.67333	['arpc3', 'arpc1a', 'asb15']	1
CPDB(Genes)	Organelle biogenesis and maintenance	14	289	551	24165	0.0103902	2.12454	['mrpl21', 'dynll2', 'ift172', 'mrpl22', 'ptcd3', 'mrps21', 'mrpl14', 'mtif3', 'dync1h1', 'dctn2', 'dctn3', 'cep83', 'dctn1', 'kif3b']	1
CPDB(Genes)	lissencephaly gene (lis1) in neuronal migration and development	3	18	562	24436	0.011256	7.24674	['dctn2', 'dctn3', 'dctn1']	1
CPDB(Genes)	Condensation of Prophase Chromosomes	5	56	560	24398	0.0121558	3.88999	['hist1h2ae', 'hist1h4j', 'hist1h2ak', 'h2afz', 'hist1h2ad']	1
CPDB(Genes)	RHO GTPases Activate WASPs and WAVEs	4	36	561	24418	0.0123669	4.83621	['arpc3', 'arpc1a', 'asb15', 'nckap1']	1
CPDB(Genes)	Mitochondrial Electron Transport Chain	3	19	562	24435	0.0128182	6.86505	['sdhb', 'atp5e', 'atp5f1']	1
CPDB(Genes)	Meiosis	5	57	560	24397	0.0129833	3.82159	['hist1h2ae', 'hist1h4j', 'hist1h2ak', 'h2afz', 'hist1h2ad']	1
CPDB(Genes)	RHO GTPase Effectors	13	267	552	24187	0.0132784	2.13341	['asb15', 'arpc3', 'hist1h4j', 'arpc1a', 'ppp2cb', 'kif18a', 'h2afz', 'fmnl2', 'nckap1', 'hist1h2ak', 'hist1h2ae', 'hist1h2ad', 'ppp2r5b']	1
CPDB(Genes)	CD4 T cell receptor signaling-NFkB cascade	6	81	559	24373	0.0139849	3.22971	['psmb10', 'psmd4', 'psmd13', 'psma2', 'psmb7', 'psmb4']	1
CPDB(Genes)	Apoptosis Modulation and Signaling	6	81	559	24373	0.0139849	3.22971	['ptrh2', 'madd', 'fos', 'map3k5', 'bok', 'mcl1']	1
CPDB(Genes)	cGMP-PKG signaling pathway - Homo sapiens (human)	9	161	556	24293	0.0154322	2.44243	['kcnma1', 'adcy9', 'mef2b', 'adrb2', 'trpc6', 'pln', 'slc8a1', 'atf4', 'vdac1']	1
CPDB(Genes)	Mitochondrial translation initiation	6	84	559	24370	0.016305	3.11398	['mrpl21', 'mrpl22', 'ptcd3', 'mrps21', 'mtif3', 'mrpl14']	1
CPDB(Genes)	Epigenetic regulation of gene expression	7	109	558	24345	0.0163151	2.80186	['gtf2h2', 'hist1h2ad', 'h2afz', 'hist1h2ak', 'hist1h4j', 'hist1h2ae', 'eed']	1
CPDB(Genes)	Transcriptional regulation by small RNAs	6	86	559	24368	0.0179915	3.04131	['hist1h2ak', 'hist1h4j', 'h2afz', 'polr2c', 'hist1h2ae', 'hist1h2ad']	1
CPDB(Genes)	CD4 T cell receptor signaling	7	114	558	24340	0.0200972	2.67843	['psmb10', 'psmd4', 'fos', 'psmd13', 'psma2', 'psmb7', 'psmb4']	1
CPDB(Genes)	TGF_beta_Receptor	9	169	556	24285	0.0201826	2.32605	['snw1', 'nme1', 'fos', 'snx4', 'cops5', 'kpnb1', 'skil', 'strap', 'anapc5']	1
CPDB(Genes)	glycolysis	3	23	562	24431	0.0202519	5.6702	['hk3', 'pfkl', 'pgk1']	1
CPDB(Genes)	NoRC negatively regulates rRNA expression	6	89	559	24365	0.0207393	2.93843	['hist1h4j', 'h2afz', 'hist1h2ak', 'gtf2h2', 'hist1h2ae', 'hist1h2ad']	1
CPDB(Genes)	Dilated cardiomyopathy - Homo sapiens (human)	6	89	559	24365	0.0207393	2.93843	['itga1', 'adcy9', 'pln', 'slc8a1', 'cacna2d3', 'cacna2d1']	1
CPDB(Genes)	TGF-beta super family signaling pathway canonical	7	115	558	24339	0.0209211	2.65503	['psmb10', 'psmd4', 'psmd13', 'psma2', 'skil', 'psmb7', 'psmb4']	1
CPDB(Genes)	Mitochondrial translation	6	90	559	24364	0.021715	2.90566	['mrpl21', 'mrpl22', 'ptcd3', 'mrps21', 'mtif3', 'mrpl14']	1
CPDB(Genes)	Telomere Maintenance	5	66	560	24388	0.0221835	3.29924	['hist1h2ae', 'hist1h4j', 'hist1h2ak', 'h2afz', 'hist1h2ad']	1
CPDB(Genes)	Wnt Mammals	7	117	558	24337	0.0226388	2.60943	['psmb10', 'psmd4', 'psmd13', 'psma2', 'psmb7', 'wnt16', 'psmb4']	1
CPDB(Genes)	Wnt Canonical	7	117	558	24337	0.0226388	2.60943	['psmb10', 'psmd4', 'psmd13', 'psma2', 'psmb7', 'wnt16', 'psmb4']	1
CPDB(Genes)	RNA Polymerase I Promoter Clearance	6	92	559	24362	0.0237584	2.84226	['hist1h4j', 'h2afz', 'hist1h2ak', 'gtf2h2', 'hist1h2ae', 'hist1h2ad']	1
CPDB(Genes)	Negative epigenetic regulation of rRNA expression	6	92	559	24362	0.0237584	2.84226	['hist1h4j', 'h2afz', 'hist1h2ak', 'gtf2h2', 'hist1h2ae', 'hist1h2ad']	1
CPDB(Genes)	Systemic lupus erythematosus - Homo sapiens (human)	6	92	559	24362	0.0237584	2.84226	['snrpd3', 'hist1h4j', 'h2afz', 'hist1h2ak', 'hist1h2ae', 'hist1h2ad']	1
CPDB(Genes)	superpathway of conversion of glucose to acetyl CoA and entry into the TCA cycle	4	45	561	24409	0.0244872	3.86754	['hk3', 'sdhb', 'pfkl', 'pgk1']	1
CPDB(Genes)	Mitotic Prophase	7	120	558	24334	0.0253942	2.54388	['hist1h4j', 'ppp2cb', 'h2afz', 'ensa', 'hist1h2ak', 'hist1h2ae', 'hist1h2ad']	1
CPDB(Genes)	RNA Polymerase I Transcription	6	94	559	24360	0.0259268	2.78156	['hist1h4j', 'h2afz', 'hist1h2ak', 'gtf2h2', 'hist1h2ae', 'hist1h2ad']	1
CPDB(Genes)	formation of the beta-catenin:TCF transactivating complex	5	73	560	24381	0.0316974	2.98202	['hist1h2ae', 'hist1h4j', 'hist1h2ak', 'h2afz', 'hist1h2ad']	1
CPDB(Genes)	p38 MAPK signaling pathway	3	28	562	24426	0.0322408	4.65671	['gadd45b', 'map3k5', 'gadd45g']	1
CPDB(Genes)	RHO GTPases activate PKNs	5	74	560	24380	0.0332351	2.9416	['hist1h2ae', 'hist1h4j', 'hist1h2ak', 'h2afz', 'hist1h2ad']	1
CPDB(Genes)	superpathway of purine nucleotide salvage	4	50	561	24404	0.0335019	3.48007	['atp6v1e1', 'nme1', 'atp5e', 'atp5f1']	1
CPDB(Genes)	RNA Polymerase I, RNA Polymerase III, and Mitochondrial Transcription	7	128	558	24326	0.0338407	2.3841	['gtf2h2', 'h2afz', 'gtf3a', 'hist1h2ak', 'hist1h4j', 'hist1h2ae', 'hist1h2ad']	1
CPDB(Genes)	Formation of transcription-coupled NER (TC-NER) repair complex	3	29	562	24425	0.0349963	4.49595	['gtf2h2', 'xab2', 'polr2c']	1
CPDB(Genes)	Dual incision reaction in TC-NER	3	29	562	24425	0.0349963	4.49595	['gtf2h2', 'xab2', 'polr2c']	1
CPDB(Genes)	Apoptotic execution phase	4	51	561	24403	0.0355075	3.41169	['sptan1', 'kpnb1', 'plec', 'hist1h1b']	1
CPDB(Genes)	purine nucleotides de novo biosynthesis	4	51	561	24403	0.0355075	3.41169	['atp6v1e1', 'nme1', 'atp5e', 'atp5f1']	1
CPDB(Genes)	Regulation of actin dynamics for phagocytic cup formation	4	52	561	24402	0.037581	3.34595	['arpc3', 'arpc1a', 'asb15', 'nckap1']	1
CPDB(Genes)	p38 mapk signaling pathway	3	30	562	24424	0.0378693	4.34591	['mef2b', 'map3k9', 'map3k5']	1
CPDB(Genes)	Platelet homeostasis	5	79	560	24375	0.0416132	2.75486	['slc8a1', 'ppp2cb', 'trpc6', 'kcnma1', 'ppp2r5b']	1
CPDB(Genes)	Oocyte meiosis - Homo sapiens (human)	6	106	559	24348	0.041698	2.46545	['igf1r', 'ppp2cb', 'adcy9', 'anapc13', 'anapc5', 'ppp2r5b']	1
CPDB(Genes)	rho cell motility signaling pathway	3	32	562	24422	0.043964	4.07395	['trio', 'arap2', 'ralbp1']	1
CPDB(Genes)	adenosine ribonucleotides <i>de novo</i> biosynthesis	3	32	562	24422	0.043964	4.07395	['atp6v1e1', 'atp5e', 'atp5f1']	1
CPDB(Genes)	Apoptosis	6	108	559	24346	0.0448052	2.4196	['e2f1', 'dynll2', 'sptan1', 'kpnb1', 'plec', 'hist1h1b']	1

## Sheet: Up_adultc→C vs s→S_enrichment
Source	Pathway	List Hit	List Non-hit	Background Hit	Background Non-hit	p-value	Odds	Hit IDs	q-value
CPDB(Genes)	NCAM1 interactions	6	37	854	24417	0.00315037	4.63643	['col9a2', 'st8sia2', 'gfra1', 'col4a1', 'col6a2', 'ncam1']	1
CPDB(Genes)	HS-GAG degradation	4	21	856	24433	0.00947371	5.4368	['gpc3', 'sdc3', 'idua', 'gpc5']	1
CPDB(Genes)	Collagen biosynthesis and modifying enzymes	7	63	853	24391	0.00955771	3.17715	['col7a1', 'plod1', 'col9a2', 'col1a2', 'col4a1', 'p3h3', 'col6a2']	1
CPDB(Genes)	Antigen processing-Cross presentation	4	22	856	24432	0.0109009	5.18946	['cybb', 'mrc1', 'b2m', 'sec61a2']	1
CPDB(Genes)	Collagen formation	8	84	852	24370	0.0130311	2.72412	['loxl3', 'col7a1', 'plod1', 'col9a2', 'col1a2', 'col4a1', 'p3h3', 'col6a2']	1
CPDB(Genes)	Lysosome - Homo sapiens (human)	10	120	850	24334	0.013368	2.38569	['man2b1', 'tpp1', 'ppt2', 'ap1m1', 'ctsd', 'laptm5', 'gaa', 'ap3d1', 'idua', 'gnptg']	1
CPDB(Genes)	Protein digestion and absorption - Homo sapiens (human)	8	86	852	24368	0.0146991	2.66055	['col7a1', 'col9a2', 'col1a2', 'atp1a2', 'col4a1', 'mme', 'col6a2', 'mep1b']	1
CPDB(Genes)	Neuroactive ligand-receptor interaction - Homo sapiens (human)	17	261	843	24193	0.0184829	1.86926	['gabrg1', 'gabrr1', 'grik2', 'gria1', 'chrnb4', 'npffr1', 'chrna3', 'galr1', 'npbwr1', 'glp1r', 'p2rx1', 'ednra', 'gipr', 'tacr3', 'ednrb', 'tacr1', 'p2rx6']	1
CPDB(Genes)	Syndecan-1-mediated signaling events	5	41	855	24413	0.0194163	3.4821	['fgf1', 'col6a2', 'col1a2', 'col7a1', 'col4a1']	1
CPDB(Genes)	BMAL1-CLOCK,NPAS2 activates circadian gene expression	3	15	857	24439	0.0217847	5.70338	['bhlhe41', 'per1', 'nr1d1']	1
CPDB(Genes)	Immunoregulatory interactions between a Lymphoid and a non-Lymphoid cell	6	59	854	24395	0.0228546	2.90497	['crtam', 'trbc1', 'cd33', 'b2m', 'pvrl2', 'lair1']	1
CPDB(Genes)	Aminoacyl-tRNA biosynthesis - Homo sapiens (human)	5	44	855	24410	0.0248745	3.24428	['mt-tl2', 'mt-tm', 'mt-ts2', 'mt-tk', 'gatc']	1
CPDB(Genes)	BMAL1:CLOCK,NPAS2 activates circadian gene expression	3	17	857	24437	0.02895	5.03199	['bhlhe41', 'per1', 'nr1d1']	1
CPDB(Genes)	TNF receptor superfamily (TNFSF) members mediating non-canonical NF-kB pathway	3	17	857	24437	0.02895	5.03199	['ltbr', 'birc2', 'tnfrsf13c']	1
CPDB(Genes)	Neural Crest Differentiation	8	100	852	24354	0.0309376	2.28676	['bmp7', 'lhx1', 'tfap2b', 'dvl2', 'pax7', 'sox9', 'pax3', 'ctbp2']	1
CPDB(Genes)	Amyotrophic lateral sclerosis (ALS)	4	34	856	24420	0.0391643	3.35624	['nos1', 'bad', 'gria1', 'cat']	1
CPDB(Genes)	Regulation of autophagy - Homo sapiens (human)	4	34	856	24420	0.0391643	3.35624	['atg4c', 'ifna1', 'atg13', 'ifna5']	1
CPDB(Genes)	Wnt Signaling Pathway Netpath	5	51	855	24403	0.0411571	2.79819	['dvl2', 'gja1', 'sox1', 'ror2', 'ror1']	1
CPDB(Genes)	Hedgehog ligand biogenesis	3	20	857	24434	0.0417393	4.27666	['os9', 'ihh', 'gpc5']	1

## Sheet: Up_c→C vs c→S_enrichment
Source	Pathway	List Hit	List Non-hit	Background Hit	Background Non-hit	p-value	Odds	Hit IDs	q-value
CPDB(Genes)	Translation	12	140	415	24314	1.30883e-05	5.02182	['rps13', 'rpl7a', 'rps17', 'srp14', 'rpl6', 'eif2b4', 'rps27a', 'rpl18a', 'eef1b2', 'rpl11', 'rpl13', 'eif4a2']	0.00439766
CPDB(Genes)	Cap-dependent Translation Initiation	10	107	417	24347	3.47383e-05	5.45664	['rps13', 'rpl7a', 'rps17', 'rpl6', 'eif2b4', 'rps27a', 'rpl18a', 'rpl11', 'rpl13', 'eif4a2']	0.0116373
CPDB(Genes)	Eukaryotic Translation Initiation	10	107	417	24347	3.47383e-05	5.45664	['rps13', 'rpl7a', 'rps17', 'rpl6', 'eif2b4', 'rps27a', 'rpl18a', 'rpl11', 'rpl13', 'eif4a2']	0.0116373
CPDB(Genes)	Eukaryotic Translation Elongation	9	86	418	24368	3.79114e-05	6.10081	['rps13', 'rpl7a', 'rps17', 'rpl6', 'rps27a', 'rpl18a', 'eef1b2', 'rpl11', 'rpl13']	0.0126245
CPDB(Genes)	L13a-mediated translational silencing of Ceruloplasmin expression	9	99	418	24355	0.000103781	5.29687	['rps13', 'rpl7a', 'rps17', 'rpl6', 'rps27a', 'rpl18a', 'rpl11', 'rpl13', 'eif4a2']	0.0344552
CPDB(Genes)	3, -UTR-mediated translational regulation	9	99	418	24355	0.000103781	5.29687	['rps13', 'rpl7a', 'rps17', 'rpl6', 'rps27a', 'rpl18a', 'rpl11', 'rpl13', 'eif4a2']	0.0344552
CPDB(Genes)	GTP hydrolysis and joining of the 60S ribosomal subunit	9	100	418	24354	0.000111433	5.24368	['rps13', 'rpl7a', 'rps17', 'rpl6', 'rps27a', 'rpl18a', 'rpl11', 'rpl13', 'eif4a2']	0.036773
CPDB(Genes)	Ribosome - Homo sapiens (human)	10	127	417	24327	0.000131878	4.59355	['rps13', 'mrpl11', 'rpl7a', 'rps17', 'rpl6', 'rps27a', 'rpl18a', 'mrps18a', 'rpl11', 'rpl13']	0.0433878
CPDB(Genes)	SRP-dependent cotranslational protein targeting to membrane	9	103	418	24351	0.000137282	5.09033	['rps13', 'rpl7a', 'rps17', 'srp14', 'rpl6', 'rps27a', 'rpl18a', 'rpl11', 'rpl13']	0.0450287
CPDB(Genes)	Dorso-ventral axis formation - Homo sapiens (human)	5	25	422	24429	0.000145458	11.5777	['etv6', 'cpeb1', 'notch1', 'notch2', 'spire2']	0.0475647
CPDB(Genes)	Eukaryotic Translation Termination	8	81	419	24373	0.000147958	5.74513	['rps13', 'rpl7a', 'rps17', 'rpl6', 'rps27a', 'rpl18a', 'rpl11', 'rpl13']	0.0482342
CPDB(Genes)	Peptide chain elongation	8	82	419	24372	0.000159995	5.67484	['rps13', 'rpl7a', 'rps17', 'rpl6', 'rps27a', 'rpl18a', 'rpl11', 'rpl13']	0.0519985
CPDB(Genes)	Cytoplasmic Ribosomal Proteins	8	86	419	24368	0.000216497	5.41	['rps13', 'rpl7a', 'rps17', 'rpl6', 'rps27a', 'rpl18a', 'rpl11', 'rpl13']	0.070145
CPDB(Genes)	Nonsense Mediated Decay (NMD) independent of the Exon Junction Complex (EJC)	8	86	419	24368	0.000216497	5.41	['rps13', 'rpl7a', 'rps17', 'rpl6', 'rps27a', 'rpl18a', 'rpl11', 'rpl13']	0.070145
CPDB(Genes)	Formation of a pool of free 40S subunits	8	90	419	24364	0.00028841	5.16871	['rps13', 'rpl7a', 'rps17', 'rpl6', 'rps27a', 'rpl18a', 'rpl11', 'rpl13']	0.0928679
CPDB(Genes)	Nonsense-Mediated Decay (NMD)	8	97	419	24357	0.000460598	4.79433	['rps13', 'rpl7a', 'rps17', 'rpl6', 'rps27a', 'rpl18a', 'rpl11', 'rpl13']	0.147852
CPDB(Genes)	Nonsense Mediated Decay (NMD) enhanced by the Exon Junction Complex (EJC)	8	97	419	24357	0.000460598	4.79433	['rps13', 'rpl7a', 'rps17', 'rpl6', 'rps27a', 'rpl18a', 'rpl11', 'rpl13']	0.147852
CPDB(Genes)	Extracellular matrix organization	13	254	414	24200	0.000769665	2.99175	['itga8', 'mmp15', 'loxl3', 'itgb5', 'matn4', 'cd44', 'plod1', 'tgfb3', 'bmp10', 'icam1', 'col1a1', 'mmp24', 'col6a2']	0.245523
CPDB(Genes)	Hyaluronan uptake and degradation	3	10	424	24444	0.00126294	17.2953	['hexa', 'cd44', 'lyve1']	0.400352
CPDB(Genes)	Glycosaminoglycan biosynthesis - heparan sulfate / heparin - Homo sapiens (human)	4	24	423	24430	0.0012636	9.62569	['ndst2', 'xylt2', 'hs3st1', 'xylt1']	0.400352
CPDB(Genes)	Hyaluronan metabolism	3	11	424	24443	0.001587	15.7223	['hexa', 'cd44', 'lyve1']	0.499906
CPDB(Genes)	Gene regulatory network modelling somitogenesis	3	11	424	24443	0.001587	15.7223	['lfng', 'notch1', 'hes7']	0.499906
CPDB(Genes)	NOTCH-Core	3	11	424	24443	0.001587	15.7223	['mdk', 'notch1', 'notch2']	0.499906
CPDB(Genes)	Pre-NOTCH Processing in Golgi	3	12	424	24442	0.00195863	14.4116	['lfng', 'notch1', 'notch2']	0.611094
CPDB(Genes)	Parkinson,s disease - Homo sapiens (human)	8	125	419	24329	0.00213989	3.71612	['atp5c1', 'uqcr10', 'ndufb3', 'casp9', 'ndufa11', 'ndufa13', 'uqcrfs1', 'sdhc']	0.665505
CPDB(Genes)	heparan sulfate biosynthesis	4	29	423	24425	0.00236058	7.96446	['ndst2', 'xylt2', 'hs3st1', 'xylt1']	0.731779
CPDB(Genes)	Molecules associated with elastic fibres	4	29	423	24425	0.00236058	7.96446	['itga8', 'bmp10', 'itgb5', 'tgfb3']	0.731779
CPDB(Genes)	Respiratory electron transport, ATP synthesis by chemiosmotic coupling, and heat production by uncoupling proteins.	7	101	420	24353	0.00263439	4.01865	['atp5c1', 'uqcr10', 'ndufb3', 'ndufa11', 'ndufa13', 'uqcrfs1', 'sdhc']	0.811392
CPDB(Genes)	Receptor-ligand binding initiates the second proteolytic cleavage of Notch receptor	3	14	424	24440	0.00285362	12.3518	['rps27a', 'notch1', 'notch2']	0.87606
CPDB(Genes)	Elastic fibre formation	4	33	423	24421	0.00361031	6.99792	['itga8', 'bmp10', 'itgb5', 'tgfb3']	1
CPDB(Genes)	Respiratory electron transport	6	81	421	24373	0.0038695	4.28838	['uqcr10', 'ndufb3', 'ndufa11', 'ndufa13', 'sdhc', 'uqcrfs1']	1
CPDB(Genes)	Mitochondrial translation elongation	6	84	421	24370	0.00457139	4.13471	['mrpl11', 'chchd1', 'mrps35', 'mrps18a', 'mrpl44', 'tufm']	1
CPDB(Genes)	Mitochondrial LC-Fatty Acid Beta-Oxidation	3	17	424	24437	0.00460516	10.1708	['cpt1a', 'eci1', 'acadvl']	1
CPDB(Genes)	Epstein-Barr virus infection - Homo sapiens (human)	9	177	418	24277	0.00499639	2.95317	['hspa2', 'ccna1', 'cd44', 'pik3cd', 'plcg1', 'icam1', 'nup214', 'polr2l', 'polr2k']	1
CPDB(Genes)	Oxidative phosphorylation - Homo sapiens (human)	7	115	420	24339	0.00516614	3.52739	['atp5c1', 'uqcr10', 'ndufb3', 'ndufa11', 'ndufa13', 'uqcrfs1', 'sdhc']	1
CPDB(Genes)	Other glycan degradation - Homo sapiens (human)	3	18	424	24436	0.00530501	9.60535	['hexa', 'man2b2', 'man2b1']	1
CPDB(Genes)	Mitochondrial translation	6	90	421	24364	0.00625014	3.85812	['mrpl11', 'chchd1', 'mrps35', 'mrps18a', 'mrpl44', 'tufm']	1
CPDB(Genes)	Ion channel transport	9	185	418	24269	0.00653745	2.82453	['tpcn2', 'wnk3', 'tsc22d3', 'rps27a', 'atp13a5', 'gabrr1', 'atp1a2', 'htr3a', 'atp10b']	1
CPDB(Genes)	Coagulation	3	20	424	24434	0.00688742	8.6441	['f13a1', 'vkorc1', 'col1a1']	1
CPDB(Genes)	NOTCH2 Activation and Transmission of Signal to the Nucleus	3	20	424	24434	0.00688742	8.6441	['mdk', 'rps27a', 'notch2']	1
CPDB(Genes)	Beta1 integrin cell surface interactions	5	66	422	24388	0.00749302	4.37814	['itga8', 'mdk', 'col1a1', 'col6a2', 'f13a1']	1
CPDB(Genes)	Integrin	7	124	420	24330	0.00755785	3.27016	['itga8', 'itgb5', 'dock6', 'col1a1', 'vcl', 'cd44', 'col6a2']	1
CPDB(Genes)	p38 signaling mediated by MAPKAP kinases	3	21	424	24433	0.00777244	8.23214	['etv1', 'mapkapk2', 'tcf3']	1
CPDB(Genes)	The citric acid (TCA) cycle and respiratory electron transport	7	139	420	24315	0.013231	2.91547	['atp5c1', 'uqcr10', 'ndufb3', 'ndufa11', 'ndufa13', 'sdhc', 'uqcrfs1']	1
CPDB(Genes)	Translation initiation complex formation	4	51	423	24403	0.0146572	4.52473	['rps13', 'rps27a', 'rps17', 'eif4a2']	1
CPDB(Genes)	Ribosomal scanning and start codon recognition	4	51	423	24403	0.0146572	4.52473	['rps13', 'rps27a', 'rps17', 'eif4a2']	1
CPDB(Genes)	Activation of the mRNA upon binding of the cap-binding complex and eIFs, and subsequent binding to 43S	4	52	423	24402	0.0155764	4.43753	['rps13', 'rps27a', 'rps17', 'eif4a2']	1
CPDB(Genes)	Activation of APC/C and APC/C:Cdc20 mediated degradation of mitotic proteins	3	29	424	24425	0.0172219	5.95926	['plk1', 'rps27a', 'ccna1']	1
CPDB(Genes)	Leukocyte transendothelial migration - Homo sapiens (human)	6	115	421	24339	0.0181998	3.0163	['vcl', 'pik3cd', 'plcg1', 'icam1', 'rapgef3', 'cldn3']	1
CPDB(Genes)	ECM proteoglycans	4	55	423	24399	0.0185483	4.19497	['itga8', 'tgfb3', 'itgb5', 'matn4']	1
CPDB(Genes)	Mitochondrial translation initiation	5	84	422	24370	0.0186388	3.43743	['mrps35', 'mrpl11', 'chchd1', 'mrps18a', 'mrpl44']	1
CPDB(Genes)	Mitochondrial translation termination	5	84	422	24370	0.0186388	3.43743	['mrps35', 'mrpl11', 'chchd1', 'mrps18a', 'mrpl44']	1
CPDB(Genes)	Signaling by NOTCH2	3	30	424	24424	0.0187081	5.76038	['mdk', 'rps27a', 'notch2']	1
CPDB(Genes)	Thyroid hormone signaling pathway - Homo sapiens (human)	6	117	421	24337	0.019565	2.96449	['pik3cd', 'notch1', 'notch2', 'casp9', 'plcg1', 'atp1a2']	1
CPDB(Genes)	Pre-NOTCH Expression and Processing	3	31	424	24423	0.0202631	5.57433	['lfng', 'notch1', 'notch2']	1
CPDB(Genes)	RNA Polymerase I Transcription Termination	3	31	424	24423	0.0202631	5.57433	['ptrf', 'polr2l', 'polr2k']	1
CPDB(Genes)	ECM-receptor interaction - Homo sapiens (human)	5	86	422	24368	0.0203175	3.35721	['itga8', 'cd44', 'col6a2', 'itgb5', 'col1a1']	1
CPDB(Genes)	Notch	4	57	423	24397	0.0207119	4.04745	['lfng', 'notch2', 'notch1', 'tcf3']	1
CPDB(Genes)	Electron Transport Chain	5	87	422	24367	0.0211927	3.31849	['uqcr10', 'atp5c1', 'uqcrfs1', 'ndufb3', 'sdhc']	1
CPDB(Genes)	Regulation of APC/C activators between G1/S and early anaphase	3	32	424	24422	0.0218871	5.39991	['plk1', 'rps27a', 'ccna1']	1
CPDB(Genes)	Synthesis of PIPs at the plasma membrane	3	33	424	24421	0.0235802	5.23606	['pik3r6', 'inpp5j', 'pik3cd']	1
CPDB(Genes)	VEGF signaling pathway - Homo sapiens (human)	4	60	423	24394	0.0242368	3.8446	['plcg1', 'pik3cd', 'mapkapk2', 'casp9']	1
CPDB(Genes)	Fatty Acid Beta Oxidation	3	34	424	24420	0.0253422	5.08185	['cpt1a', 'eci1', 'acadvl']	1
CPDB(Genes)	AMPK Signaling	4	63	423	24391	0.0281031	3.66108	['cpt1a', 'gys1', 'pik3cd', 'ccna1']	1
CPDB(Genes)	Purine metabolism - Homo sapiens (human)	7	166	420	24288	0.0301902	2.43855	['npr1', 'npr2', 'pgm1', 'hddc3', 'cant1', 'polr2l', 'polr2k']	1
CPDB(Genes)	Integrin cell surface interactions	4	65	423	24389	0.0308729	3.54814	['itga8', 'cd44', 'itgb5', 'icam1']	1
CPDB(Genes)	Regulation of mitotic cell cycle	3	37	424	24417	0.031041	4.66924	['plk1', 'rps27a', 'ccna1']	1
CPDB(Genes)	Fatty acid degradation - Homo sapiens (human)	3	37	424	24417	0.031041	4.66924	['cpt1a', 'eci1', 'acadvl']	1
CPDB(Genes)	APC/C-mediated degradation of cell cycle proteins	3	37	424	24417	0.031041	4.66924	['plk1', 'rps27a', 'ccna1']	1
CPDB(Genes)	G13 Signaling Pathway	3	38	424	24416	0.0330774	4.54618	['arhgef1', 'pik3cd', 'rhpn2']	1
CPDB(Genes)	Regulation of mRNA stability by proteins that bind AU-rich elements	3	38	424	24416	0.0330774	4.54618	['nup214', 'zfp36l1', 'mapkapk2']	1
CPDB(Genes)	Retinoid metabolism and transport	3	39	424	24415	0.0351817	4.42943	['rbp1', 'lrp8', 'akr1b10']	1
CPDB(Genes)	superpathway of inositol phosphate compounds	4	68	423	24386	0.0353189	3.39118	['pik3r6', 'inpp5j', 'pik3cd', 'plcg1']	1
CPDB(Genes)	Signaling by NOTCH	5	102	422	24352	0.0373322	2.82873	['mdk', 'rps27a', 'notch1', 'notch2', 'lfng']	1
CPDB(Genes)	Viral Messenger RNA Synthesis	3	40	424	24414	0.0373535	4.31851	['nup214', 'polr2l', 'polr2k']	1
CPDB(Genes)	Organelle biogenesis and maintenance	10	289	417	24165	0.0400672	2.00518	['mrpl11', 'chchd1', 'mrps35', 'plk1', 'pprc1', 'mrps18a', 'unc119b', 'mrpl44', 'sfi1', 'tufm']	1
CPDB(Genes)	Influenza Viral RNA Transcription and Replication	3	42	424	24412	0.0418978	4.11253	['nup214', 'polr2l', 'polr2k']	1
CPDB(Genes)	Formation of the ternary complex, and subsequently, the 43S complex	3	44	424	24410	0.0467062	3.92528	['rps13', 'rps27a', 'rps17']	1
CPDB(Genes)	FOXA2 and FOXA3 transcription factor networks	3	44	424	24410	0.0467062	3.92528	['cpt1a', 'cebpb', 'acadvl']	1
CPDB(Genes)	Regulation of HSF1-mediated heat shock response	4	76	423	24378	0.048895	3.03322	['nup214', 'hspa2', 'mapkapk2', 'cryba4']	1
CPDB(Genes)	Class I PI3K signaling events	3	45	424	24409	0.049208	3.83789	['pik3r6', 'plcg1', 'cyth3']	1
CPDB(Genes)	Heart Development	3	45	424	24409	0.049208	3.83789	['bmp10', 'foxc2', 'notch1']	1
CPDB(Genes)	Validated transcriptional targets of deltaNp63 isoforms	3	45	424	24409	0.049208	3.83789	['notch1', 'axl', 'fosl2']	1

## Sheet: Down_c→C vs c→S_enrichment
Source	Pathway	List Hit	List Non-hit	Background Hit	Background Non-hit	p-value	Odds	Hit IDs	q-value
CPDB(Genes)	Opioid Signalling	3	82	322	24372	0.101081	2.76913	['gnat1', 'ppp2r1b', 'pomc']	1
CPDB(Genes)	B cell receptor signaling	3	86	322	24368	0.112008	2.6399	['card11', 'cd79b', 'psma5']	1
CPDB(Genes)	Visual phototransduction	3	89	322	24365	0.120486	2.5506	['opn1mw', 'gnat1', 'apom']	1
CPDB(Genes)	Corticotropin-releasing hormone	3	90	322	24364	0.123364	2.52215	['casp12', 'crh', 'pomc']	1
PathwayCommons(Genes)	Peptide ligand-binding receptors	3	96	322	24358	0.141134	2.36394	['oprk1', 'pomc', 'prok2']	1
CPDB(Genes)	AMPK signaling pathway - Homo sapiens (human)	3	119	322	24335	0.215725	1.90524	['ppp2r3c', 'ppp2r1b', 'lepr']	1
CPDB(Genes)	G alpha (i) signalling events	4	200	321	24254	0.346664	1.51115	['opn1mw', 'oprk1', 'gnat1', 'pomc']	1
PathwayCommons(Genes)	G alpha (i) signalling events	4	202	321	24252	0.350739	1.49607	['opn1mw', 'oprk1', 'gnat1', 'pomc']	1
CPDB(Genes)	Jak-STAT signaling pathway - Homo sapiens (human)	3	142	322	24312	0.443104	1.59514	['socs4', 'ifna4', 'lepr']	1
CPDB(Genes)	Adrenergic signaling in cardiomyocytes - Homo sapiens (human)	3	144	322	24310	0.446415	1.57285	['ppp2r3c', 'ppp2r1b', 'cacna2d3']	1
CPDB(Genes)	Protein processing in endoplasmic reticulum - Homo sapiens (human)	3	160	322	24294	0.476368	1.41464	['sel1l2', 'casp12', 'hspa1a']	1
CPDB(Genes)	Peptide ligand-binding receptors	3	177	322	24277	0.513069	1.27787	['oprk1', 'pomc', 'prok2']	1
CPDB(Genes)	Cytokine Signaling in Immune system	3	356	322	24098	0.636937	0.630662	['ppp2r1b', 'ifna4', 'mx1']	1
PathwayCommons(Genes)	Heterotrimeric GTP-binding protein coupled receptor signaling pathway (through_G_alpha_s,_cholera_toxin,_adenylate_cyclase_and_cAMP) ( GPCR signaling (cholera toxin) )	3	208	322	24246	0.758099	1.08603	['crh', 'ifna4', 'pomc']	1
PathwayCommons(Genes)	Heterotrimeric GPCR signaling pathway (through_G alpha s_ACs_PKA_BRaf_and_ERKcascade)(canonical) ( GPCR signaling (G alpha s, PKA and ERK) )	3	208	322	24246	0.758099	1.08603	['crh', 'ifna4', 'pomc']	1
PathwayCommons(Genes)	Heterotrimeric GTP-binding protein coupled receptor signaling pathway (through G alpha i, adenylate cyclase and cAMP) ( GPCR signaling (G alpha i) )	3	209	322	24245	0.759006	1.08079	['crh', 'ifna4', 'pomc']	1
PathwayCommons(Genes)	Heterotrimeric GPCR signaling pathway (through G alpha i and pertussis toxin) ( GPCR signaling (pertussis toxin) )	3	209	322	24245	0.759006	1.08079	['crh', 'ifna4', 'pomc']	1
PathwayCommons(Genes)	Heterotrimeric GPCR signaling pathway (through G alpha s ACs Epac BRaf and ERKcascade) ( GPCR signaling (G alpha s, Epac and ERK) )	3	218	322	24236	0.767478	1.03579	['crh', 'ifna4', 'pomc']	1
PathwayCommons(Genes)	Heterotrimeric GPCR signaling pathway (through G alpha q, PLC beta and ERK cascade) ( GPCR signaling (G alpha q) )	3	220	322	24234	0.769428	1.02628	['crh', 'ifna4', 'pomc']	1
CPDB(Genes)	Class A/1 (Rhodopsin-like receptors)	4	292	321	24162	0.797617	1.03111	['opn1mw', 'oprk1', 'pomc', 'prok2']	1
CPDB(Genes)	JAK STAT pathway and regulation	4	294	321	24160	0.79887	1.02401	['ifna4', 'lepr', 'prkg1', 'psma5']	1
CPDB(Genes)	PI3K-Akt signaling pathway - Homo sapiens (human)	3	326	322	24128	0.804594	0.689555	['ppp2r3c', 'ppp2r1b', 'ifna4']	1
PathwayCommons(Genes)	Drosophila Toll-like receptor signaling ( Drosophila Toll-like receptor signaling )	3	229	322	24225	1	0.985584	['aph1a', 'prkg1', 'psma5']	1
CPDB(Genes)	GPCR signaling-pertussis toxin	3	241	322	24213	1	0.936045	['crh', 'ifna4', 'pomc']	1
CPDB(Genes)	GPCR signaling-G alpha s Epac and ERK	3	251	322	24203	1	0.898382	['crh', 'ifna4', 'pomc']	1
CPDB(Genes)	GPCR signaling-cholera toxin	3	248	322	24206	1	0.909362	['crh', 'ifna4', 'pomc']	1
CPDB(Genes)	GPCR signaling-G alpha i	3	241	322	24213	1	0.936045	['crh', 'ifna4', 'pomc']	1
CPDB(Genes)	GPCR signaling-G alpha q	3	253	322	24201	1	0.891206	['crh', 'ifna4', 'pomc']	1
CPDB(Genes)	Cytokine-cytokine receptor interaction - Homo sapiens (human)	3	230	322	24224	1	0.981258	['ifna4', 'il25', 'lepr']	1
CPDB(Genes)	GPCR signaling-G alpha s PKA and ERK	3	263	322	24191	1	0.856966	['crh', 'ifna4', 'pomc']	1

## Sheet: Up_c→C vs s→C_enrichment
Source	Pathway	List Hit	List Non-hit	Background Hit	Background Non-hit	p-value	Odds	Hit IDs	q-value
CPDB(Genes)	Cytoplasmic Ribosomal Proteins	18	86	525	24368	1.03524e-11	9.71482	['rps13', 'rps27', 'rpl7a', 'rpl8', 'rps21', 'mrpl19', 'rplp1', 'rpl26', 'rpl18a', 'rpl19', 'rps12', 'rpl14', 'rpl37a', 'rpl10a', 'rpl13', 'rps19', 'rpl27a', 'rpl41']	3.87178e-09
CPDB(Genes)	Eukaryotic Translation Elongation	18	86	525	24368	1.03524e-11	9.71482	['rps13', 'rps27', 'rpl7a', 'rpl26', 'rpl8', 'rps21', 'rplp1', 'rps12', 'rpl18a', 'eef1b2', 'rpl14', 'rpl37a', 'rpl10a', 'rpl13', 'rpl19', 'rpl27a', 'rps19', 'rpl41']	3.87178e-09
CPDB(Genes)	SRP-dependent cotranslational protein targeting to membrane	19	103	524	24351	1.905e-11	8.57239	['rps13', 'rps27', 'rpl7a', 'rpl26', 'rpl8', 'rps21', 'rpl37a', 'rplp1', 'rps12', 'rpl18a', 'rpl19', 'rpl14', 'ddost', 'rpl10a', 'rpl13', 'rps19', 'ssr4', 'rpl27a', 'rpl41']	7.08661e-09
CPDB(Genes)	Eukaryotic Translation Termination	17	81	526	24373	3.75184e-11	9.72494	['rps13', 'rps27', 'rpl7a', 'rpl26', 'rpl8', 'rps21', 'rplp1', 'rps12', 'rpl18a', 'rpl19', 'rpl14', 'rpl37a', 'rpl10a', 'rpl13', 'rps19', 'rpl27a', 'rpl41']	1.39193e-08
CPDB(Genes)	Peptide chain elongation	17	82	526	24372	4.4398e-11	9.60595	['rps13', 'rps27', 'rpl7a', 'rpl26', 'rpl8', 'rps21', 'rplp1', 'rps12', 'rpl18a', 'rpl19', 'rpl14', 'rpl37a', 'rpl10a', 'rpl13', 'rps19', 'rpl27a', 'rpl41']	1.64273e-08
CPDB(Genes)	Ribosome - Homo sapiens (human)	20	127	523	24327	7.07641e-11	7.32509	['rps13', 'rps27', 'rpl7a', 'rpl8', 'rps21', 'mrpl19', 'rplp1', 'rpl26', 'rpl18a', 'mrps18a', 'rpl19', 'rps12', 'rpl14', 'rpl37a', 'rpl10a', 'rpl13', 'rps19', 'mrpl2', 'rpl27a', 'rpl41']	2.6112e-08
CPDB(Genes)	Nonsense Mediated Decay (NMD) independent of the Exon Junction Complex (EJC)	17	86	526	24368	8.53184e-11	9.15766	['rps13', 'rps27', 'rpl7a', 'rpl26', 'rpl8', 'rps21', 'rplp1', 'rps12', 'rpl18a', 'rpl19', 'rpl14', 'rpl37a', 'rpl10a', 'rpl13', 'rpl27a', 'rps19', 'rpl41']	3.13972e-08
CPDB(Genes)	Formation of a pool of free 40S subunits	17	90	526	24364	1.59045e-10	8.74922	['rps13', 'rps27', 'rpl7a', 'rpl8', 'rps21', 'rplp1', 'rpl26', 'rpl18a', 'rps12', 'rpl14', 'rpl37a', 'rpl10a', 'rpl13', 'rpl19', 'rpl27a', 'rps19', 'rpl41']	5.83696e-08
CPDB(Genes)	Translation	20	140	523	24314	3.32849e-10	6.64135	['rps13', 'rps27', 'rpl7a', 'rpl26', 'rpl8', 'rps21', 'rpl37a', 'rps19', 'rplp1', 'rps12', 'rpl18a', 'rpl19', 'eef1b2', 'rpl14', 'ddost', 'ssr4', 'rpl13', 'rpl10a', 'rpl27a', 'rpl41']	1.21823e-07
CPDB(Genes)	Nonsense-Mediated Decay (NMD)	17	97	526	24357	4.42787e-10	8.1155	['rps13', 'rps27', 'rpl7a', 'rpl8', 'rps21', 'rplp1', 'rpl26', 'rpl18a', 'rps12', 'rpl14', 'rpl37a', 'rpl10a', 'rpl13', 'rpl19', 'rpl27a', 'rps19', 'rpl41']	1.61617e-07
CPDB(Genes)	Nonsense Mediated Decay (NMD) enhanced by the Exon Junction Complex (EJC)	17	97	526	24357	4.42787e-10	8.1155	['rps13', 'rps27', 'rpl7a', 'rpl8', 'rps21', 'rplp1', 'rpl26', 'rpl18a', 'rps12', 'rpl14', 'rpl37a', 'rpl10a', 'rpl13', 'rpl19', 'rpl27a', 'rps19', 'rpl41']	1.61617e-07
CPDB(Genes)	L13a-mediated translational silencing of Ceruloplasmin expression	17	99	526	24355	5.8492e-10	7.9509	['rps13', 'rps27', 'rpl7a', 'rpl26', 'rpl8', 'rps21', 'rplp1', 'rps12', 'rpl18a', 'rpl19', 'rpl14', 'rpl37a', 'rpl10a', 'rpl13', 'rpl27a', 'rps19', 'rpl41']	2.12326e-07
CPDB(Genes)	3, -UTR-mediated translational regulation	17	99	526	24355	5.8492e-10	7.9509	['rps13', 'rps27', 'rpl7a', 'rpl26', 'rpl8', 'rps21', 'rplp1', 'rps12', 'rpl18a', 'rpl19', 'rpl14', 'rpl37a', 'rpl10a', 'rpl13', 'rpl27a', 'rps19', 'rpl41']	2.12326e-07
CPDB(Genes)	GTP hydrolysis and joining of the 60S ribosomal subunit	17	100	526	24354	6.7079e-10	7.87106	['rps13', 'rps27', 'rpl7a', 'rpl26', 'rpl8', 'rps21', 'rplp1', 'rps12', 'rpl18a', 'rpl19', 'rpl14', 'rpl37a', 'rpl10a', 'rpl13', 'rpl27a', 'rps19', 'rpl41']	2.42155e-07
CPDB(Genes)	Cap-dependent Translation Initiation	17	107	526	24347	1.6832e-09	7.35402	['rps13', 'rps27', 'rpl7a', 'rpl26', 'rpl8', 'rps21', 'rplp1', 'rps12', 'rpl18a', 'rpl19', 'rpl14', 'rpl37a', 'rpl10a', 'rpl13', 'rpl27a', 'rps19', 'rpl41']	6.05952e-07
CPDB(Genes)	Eukaryotic Translation Initiation	17	107	526	24347	1.6832e-09	7.35402	['rps13', 'rps27', 'rpl7a', 'rpl26', 'rpl8', 'rps21', 'rplp1', 'rps12', 'rpl18a', 'rpl19', 'rpl14', 'rpl37a', 'rpl10a', 'rpl13', 'rpl27a', 'rps19', 'rpl41']	6.05952e-07
CPDB(Genes)	Classical antibody-mediated complement activation	3	4	540	24450	0.000334287	33.9583	['ighg1', 'c1qa', 'c1qb']	0.119675
CPDB(Genes)	RNA Polymerase I Promoter Clearance	9	92	534	24362	0.000358269	4.46299	['hist1h4b', 'chd3', 'ehmt2', 'taf1d', 'hist4h4', 'polr2f', 'mbd3', 'hist2h2ac', 'hist1h2ac']	0.127902
CPDB(Genes)	RNA Polymerase I Transcription	9	94	534	24360	0.000414449	4.36768	['hist1h4b', 'chd3', 'ehmt2', 'taf1d', 'hist4h4', 'polr2f', 'mbd3', 'hist2h2ac', 'hist1h2ac']	0.147544
CPDB(Genes)	Complement cascade	5	26	538	24428	0.00050563	8.73177	['c1qa', 'c1qb', 'ighg1', 'c4b', 'vtn']	0.179499
CPDB(Genes)	Initial triggering of complement	4	14	539	24440	0.000528861	12.9552	['c1qa', 'ighg1', 'c4b', 'c1qb']	0.187217
CPDB(Genes)	er associated degradation (erad) pathway	4	16	539	24438	0.000809015	11.3349	['rbx1', 'man2c1', 'man2a2', 'man2b1']	0.285582
CPDB(Genes)	RNA Polymerase I, RNA Polymerase III, and Mitochondrial Transcription	10	128	533	24326	0.000890605	3.56561	['hist1h4b', 'chd3', 'hist4h4', 'taf1d', 'polr2f', 'ehmt2', 'mbd3', 'brf2', 'hist2h2ac', 'hist1h2ac']	0.313493
CPDB(Genes)	Creation of C4 and C2 activators	3	7	540	24447	0.0010916	19.4024	['ighg1', 'c1qa', 'c1qb']	0.383151
CPDB(Genes)	RMTs methylate histone arginines	6	60	537	24394	0.00308465	4.54264	['hist1h4b', 'hist4h4', 'ccnd1', 'smarcd3', 'hist2h2ac', 'hist1h2ac']	1
CPDB(Genes)	Endocytosis - Homo sapiens (human)	13	241	530	24213	0.00390739	2.46433	['ccdc53', 'rab5c', 'grk6', 'hras', 'csf1r', 'vps37b', 'cyth4', 'hspa1b', 'hspa1a', 'tgfb3', 'ccr5', 'cav2', 'adrbk1']	1
CPDB(Genes)	Formation of the ternary complex, and subsequently, the 43S complex	5	44	538	24410	0.00412101	5.15588	['rps13', 'rps27', 'rps19', 'rps12', 'rps21']	1
CPDB(Genes)	RNA Polymerase I Transcription Initiation	5	47	538	24407	0.00532679	4.82619	['chd3', 'ehmt2', 'polr2f', 'mbd3', 'taf1d']	1
CPDB(Genes)	Complement Activation, Classical Pathway	3	14	540	24440	0.00552421	9.69841	['c4b', 'c1qb', 'c1qa']	1
CPDB(Genes)	Systemic lupus erythematosus - Homo sapiens (human)	7	92	536	24362	0.00586429	3.45827	['hist1h4b', 'hist4h4', 'c1qb', 'c1qa', 'c4b', 'hist2h2ac', 'hist1h2ac']	1
CPDB(Genes)	Interleukin-2 signaling	11	197	532	24257	0.00601308	2.54596	['pdgfb', 'tek', 'inpp5d', 'klb', 'hras', 'pik3cd', 'lgals9', 'btc', 'rbx1', 'sptbn4', 'havcr2']	1
CPDB(Genes)	Cell surface interactions at the vascular wall	7	93	536	24361	0.00619085	3.42094	['fcer1g', 'tek', 'inpp5d', 'cd44', 'hras', 'selplg', 'thbd']	1
CPDB(Genes)	Staphylococcus aureus infection - Homo sapiens (human)	4	31	539	24423	0.00676415	5.84667	['c1qa', 'selplg', 'c4b', 'c1qb']	1
CPDB(Genes)	Translation initiation complex formation	5	51	538	24403	0.00729607	4.44693	['rps13', 'rps27', 'rps19', 'rps12', 'rps21']	1
CPDB(Genes)	SIRT1 negatively regulates rRNA Expression	5	51	538	24403	0.00729607	4.44693	['hist1h4b', 'hist4h4', 'hist2h2ac', 'hist1h2ac', 'taf1d']	1
CPDB(Genes)	Ribosomal scanning and start codon recognition	5	51	538	24403	0.00729607	4.44693	['rps13', 'rps27', 'rps19', 'rps12', 'rps21']	1
CPDB(Genes)	Mitochondrial protein import	5	51	538	24403	0.00729607	4.44693	['coq2', 'tomm22', 'timm9', 'bcs1l', 'samm50']	1
CPDB(Genes)	RNA Polymerase I Chain Elongation	6	73	537	24381	0.00745949	3.73169	['hist1h4b', 'hist4h4', 'taf1d', 'polr2f', 'hist2h2ac', 'hist1h2ac']	1
CPDB(Genes)	Activation of the mRNA upon binding of the cap-binding complex and eIFs, and subsequent binding to 43S	5	52	538	24402	0.0078581	4.36124	['rps13', 'rps27', 'rps19', 'rps12', 'rps21']	1
CPDB(Genes)	Prion diseases - Homo sapiens (human)	4	34	539	24420	0.00906208	5.33013	['il1a', 'hspa1a', 'c1qb', 'c1qa']	1
CPDB(Genes)	HDACs deacetylate histones	6	77	537	24377	0.00942512	3.53726	['hist1h4b', 'chd3', 'hist4h4', 'mbd3', 'hist2h2ac', 'hist1h2ac']	1
CPDB(Genes)	mets affect on macrophage differentiation	3	18	540	24436	0.0101326	7.54198	['csf1r', 'hras', 'hdac5']	1
CPDB(Genes)	Other glycan degradation - Homo sapiens (human)	3	18	540	24436	0.0101326	7.54198	['hexa', 'man2c1', 'man2b1']	1
CPDB(Genes)	Transcription	11	213	532	24241	0.010208	2.35316	['hist1h4b', 'chd3', 'hist4h4', 'taf1d', 'polr2f', 'ehmt2', 'mbd3', 'taf10', 'brf2', 'hist2h2ac', 'hist1h2ac']	1
CPDB(Genes)	Packaging Of Telomere Ends	4	37	539	24417	0.0118165	4.89736	['hist1h4b', 'hist4h4', 'hist2h2ac', 'hist1h2ac']	1
CPDB(Genes)	Chromatin organization	12	234	531	24220	0.0122617	2.33908	['hist1h4b', 'chd3', 'ehmt2', 'ccnd1', 'sgf29', 'taf10', 'smarcd3', 'mbd3', 'elp5', 'hist4h4', 'hist2h2ac', 'hist1h2ac']	1
CPDB(Genes)	Chromatin modifying enzymes	12	234	531	24220	0.0122617	2.33908	['hist1h4b', 'chd3', 'ehmt2', 'ccnd1', 'sgf29', 'taf10', 'smarcd3', 'mbd3', 'elp5', 'hist4h4', 'hist2h2ac', 'hist1h2ac']	1
CPDB(Genes)	Focal Adhesion	10	190	533	24264	0.0124259	2.39597	['tnk2', 'pdgfb', 'itgb5', 'diaph1', 'ccnd1', 'hras', 'pik3cd', 'vtn', 'myl6', 'cav2']	1
CPDB(Genes)	Angiogenesis overview	5	61	538	24393	0.0143225	3.71641	['mmp14', 'plxnd1', 'tek', 'pik3cd', 'pla2g1b']	1
CPDB(Genes)	Glioma - Homo sapiens (human)	5	62	538	24392	0.0152092	3.65631	['ccnd1', 'shc4', 'hras', 'pik3cd', 'pdgfb']	1
CPDB(Genes)	NoRC negatively regulates rRNA expression	6	89	537	24365	0.0174988	3.05882	['hist1h4b', 'hist4h4', 'taf1d', 'polr2f', 'hist2h2ac', 'hist1h2ac']	1
CPDB(Genes)	Senescence-Associated Secretory Phenotype (SASP)	6	89	537	24365	0.0174988	3.05882	['hist1h4b', 'hist4h4', 'ehmt2', 'il1a', 'hist2h2ac', 'hist1h2ac']	1
CPDB(Genes)	FOXM1 transcription factor network	4	42	539	24412	0.0174992	4.31346	['ccnd1', 'hspa1b', 'hspa1a', 'cenpb']	1
CPDB(Genes)	Renal cell carcinoma - Homo sapiens (human)	5	65	538	24389	0.0180873	3.48713	['rbx1', 'hras', 'tgfb3', 'pik3cd', 'pdgfb']	1
CPDB(Genes)	Cytokine Signaling in Immune system	15	356	528	24098	0.018948	1.92304	['pdgfb', 'eda', 'inpp5d', 'klb', 'trim25', 'hras', 'sh2b1', 'pik3cd', 'lgals9', 'tek', 'btc', 'il1a', 'rbx1', 'sptbn4', 'havcr2']	1
CPDB(Genes)	Telomere Maintenance	5	66	538	24388	0.0191211	3.43416	['hist1h4b', 'pold2', 'hist4h4', 'hist2h2ac', 'hist1h2ac']	1
CPDB(Genes)	Signaling by Interleukins	12	261	531	24193	0.0192484	2.09477	['pdgfb', 'tek', 'inpp5d', 'klb', 'hras', 'pik3cd', 'lgals9', 'btc', 'il1a', 'rbx1', 'sptbn4', 'havcr2']	1
CPDB(Genes)	Negative epigenetic regulation of rRNA expression	6	92	537	24362	0.0200873	2.95871	['hist1h4b', 'hist4h4', 'taf1d', 'polr2f', 'hist2h2ac', 'hist1h2ac']	1
CPDB(Genes)	Chromosome Maintenance	6	92	537	24362	0.0200873	2.95871	['hist1h4b', 'hist4h4', 'cenpi', 'pold2', 'hist2h2ac', 'hist1h2ac']	1
CPDB(Genes)	Semaphorin interactions	5	67	538	24387	0.020193	3.38276	['plxna3', 'limk2', 'myl6', 'ptprc', 'plxnd1']	1
CPDB(Genes)	Meiotic recombination	4	45	539	24409	0.0216019	4.0254	['hist1h4b', 'hist4h4', 'hist2h2ac', 'hist1h2ac']	1
CPDB(Genes)	Amyloids	4	45	539	24409	0.0216019	4.0254	['hist1h4b', 'hist4h4', 'hist2h2ac', 'hist1h2ac']	1
CPDB(Genes)	RNA Polymerase I Promoter Opening	4	46	539	24408	0.0230891	3.93773	['hist1h4b', 'hist4h4', 'hist2h2ac', 'hist1h2ac']	1
CPDB(Genes)	HATs acetylate histones	7	124	536	24330	0.0245053	2.56244	['hist1h4b', 'hist4h4', 'sgf29', 'taf10', 'elp5', 'hist2h2ac', 'hist1h2ac']	1
CPDB(Genes)	Chronic myeloid leukemia - Homo sapiens (human)	5	72	538	24382	0.0261396	3.1472	['ccnd1', 'shc4', 'hras', 'tgfb3', 'pik3cd']	1
CPDB(Genes)	Activated PKN1 stimulates transcription of AR (androgen receptor) regulated genes KLK2 and KLK3	4	48	539	24406	0.0262463	3.77335	['hist1h4b', 'hist4h4', 'hist2h2ac', 'hist1h2ac']	1
CPDB(Genes)	DNA methylation	4	48	539	24406	0.0262463	3.77335	['hist1h4b', 'hist4h4', 'hist2h2ac', 'hist1h2ac']	1
CPDB(Genes)	Senescence and Autophagy in Cancer	6	99	537	24355	0.0271092	2.74872	['mmp14', 'cd44', 'hras', 'hmga1', 'il1a', 'vtn']	1
CPDB(Genes)	Alcoholism - Homo sapiens (human)	8	156	535	24298	0.0272428	2.32907	['shc4', 'hist1h4b', 'hist4h4', 'hdac5', 'hras', 'ntrk2', 'hist2h2ac', 'hist1h2ac']	1
CPDB(Genes)	Focal adhesion - Homo sapiens (human)	10	205	533	24249	0.0283351	2.21928	['shc4', 'pdgfb', 'itgb5', 'diaph1', 'ccnd1', 'hras', 'pik3cd', 'vtn', 'cav2', 'parvg']	1
CPDB(Genes)	RHO GTPases activate PKNs	5	74	538	24380	0.0287999	3.06189	['myl6', 'hist1h4b', 'hist4h4', 'hist2h2ac', 'hist1h2ac']	1
CPDB(Genes)	Thyroid cancer - Homo sapiens (human)	3	28	540	24426	0.0292037	4.84643	['ccnd1', 'hras', 'tpm3']	1
CPDB(Genes)	Smooth Muscle Contraction	3	28	540	24426	0.0292037	4.84643	['myl6', 'tpm3', 'itgb5']	1
CPDB(Genes)	IL3	4	50	539	24404	0.0296499	3.62212	['pik3cd', 'hras', 'ptprc', 'inpp5d']	1
CPDB(Genes)	mechanism of gene regulation by peroxisome proliferators via ppara	4	50	539	24404	0.0296499	3.62212	['hspa1b', 'hspa1a', 'lpl', 'nr2f1']	1
CPDB(Genes)	Nuclear signaling by ERBB4	3	29	540	24425	0.031719	4.67912	['rbx1', 'btc', 'sh2b1']	1
CPDB(Genes)	fc epsilon receptor i signaling in mast cells	3	29	540	24425	0.031719	4.67912	['fcer1g', 'hras', 'pla2g1b']	1
CPDB(Genes)	Molecules associated with elastic fibres	3	29	540	24425	0.031719	4.67912	['tgfb3', 'itgb5', 'vtn']	1
CPDB(Genes)	Thiopurine Pathway, Pharmacokinetics/Pharmacodynamics	3	31	540	24423	0.0370778	4.37688	['itpa', 'ahcy', 'prps1']	1
CPDB(Genes)	ECM proteoglycans	4	55	539	24399	0.0392523	3.29216	['tgfb3', 'itgb5', 'matn4', 'vtn']	1
CPDB(Genes)	Respiratory electron transport	5	81	538	24373	0.039427	2.79648	['ndufa7', 'uqcrfs1', 'etfb', 'ndufa11', 'ndufs5']	1
CPDB(Genes)	Epigenetic regulation of gene expression	6	109	537	24345	0.0396924	2.49552	['hist1h4b', 'hist4h4', 'taf1d', 'polr2f', 'hist2h2ac', 'hist1h2ac']	1
CPDB(Genes)	Regulatory RNA pathways	6	110	537	24344	0.0411237	2.47273	['hist1h4b', 'hist4h4', 'ddx4', 'polr2f', 'hist2h2ac', 'hist1h2ac']	1
CPDB(Genes)	Complement and Coagulation Cascades	4	56	539	24398	0.0413616	3.23324	['thbd', 'c1qa', 'c4b', 'c1qb']	1
CPDB(Genes)	SHP2 signaling	4	56	539	24398	0.0413616	3.23324	['hras', 'tek', 'pdgfb', 'ntrk2']	1
CPDB(Genes)	PRC2 methylates histones and DNA	4	56	539	24398	0.0413616	3.23324	['hist1h4b', 'hist4h4', 'hist2h2ac', 'hist1h2ac']	1
CPDB(Genes)	Condensation of Prophase Chromosomes	4	56	539	24398	0.0413616	3.23324	['hist1h4b', 'hist4h4', 'hist2h2ac', 'hist1h2ac']	1
CPDB(Genes)	miR-targeted genes in leukocytes - TarBase	7	140	536	24314	0.0418633	2.2681	['mir30a', 'rab5c', 'tpm3', 'hmga1', 'lpl', 'dcaf7', 'plxnd1']	1
CPDB(Genes)	Interleukin receptor SHC signaling	9	190	534	24264	0.0428517	2.15234	['pdgfb', 'tek', 'inpp5d', 'klb', 'hras', 'pik3cd', 'btc', 'rbx1', 'sptbn4']	1
CPDB(Genes)	Elastic fibre formation	3	33	540	24421	0.0428687	4.11128	['tgfb3', 'itgb5', 'vtn']	1
CPDB(Genes)	Meiosis	4	57	539	24397	0.0435338	3.17638	['hist1h4b', 'hist4h4', 'hist2h2ac', 'hist1h2ac']	1
CPDB(Genes)	Oxidation by Cytochrome P450	3	34	540	24420	0.0459235	3.9902	['cyp2r1', 'cyb5a', 'cyb5r1']	1
CPDB(Genes)	roles of arrestin dependent recruitment of src kinases in gpcr signaling	3	34	540	24420	0.0459235	3.9902	['hras', 'adrbk1', 'ccr5']	1
CPDB(Genes)	Signaling events mediated by HDAC Class III	3	34	540	24420	0.0459235	3.9902	['sirt3', 'hist1h4b', 'hist4h4']	1
CPDB(Genes)	Constitutive Signaling by Aberrant PI3K in Cancer	4	59	539	24395	0.0480671	3.06846	['pdgfb', 'pik3cd', 'klb', 'btc']	1
CPDB(Genes)	Transcriptional regulation by small RNAs	5	86	538	24368	0.0483025	2.63335	['hist4h4', 'hist1h4b', 'polr2f', 'hist2h2ac', 'hist1h2ac']	1
CPDB(Genes)	Prostate cancer - Homo sapiens (human)	5	86	538	24368	0.0483025	2.63335	['ccnd1', 'hras', 'pdgfb', 'pik3cd', 'gstp1']	1

## Sheet: Down_c→C vs s→C_enrichment
Source	Pathway	List Hit	List Non-hit	Background Hit	Background Non-hit	p-value	Odds	Hit IDs	q-value
CPDB(Genes)	Homologous recombination	3	13	603	24441	0.00622996	9.35362	['pold1', 'brca2', 'nbn']	1
CPDB(Genes)	Homologous recombination - Homo sapiens (human)	4	28	602	24426	0.00711533	5.79639	['pold1', 'brca2', 'top3a', 'nbn']	1
CPDB(Genes)	IL12 signaling mediated by STAT4	4	28	602	24426	0.00711533	5.79639	['mapk8', 'il2', 'cd3e', 'fos']	1
CPDB(Genes)	Drug metabolism - other enzymes - Homo sapiens (human)	4	29	602	24425	0.00794476	5.59629	['upp2', 'ugt2a2', 'ugt2a1', 'uckl1']	1
CPDB(Genes)	fas signaling pathway (cd95)	3	18	603	24436	0.0135311	6.75401	['mapk8', 'casp3', 'rb1']	1
CPDB(Genes)	Steroid hormone biosynthesis - Homo sapiens (human)	4	35	602	24419	0.0142581	4.63579	['cyp1a2', 'ugt2a2', 'ugt2a1', 'hsd17b7']	1
CPDB(Genes)	DNA replication - Homo sapiens (human)	4	35	602	24419	0.0142581	4.63579	['pold1', 'rnaseh1', 'mcm2', 'mcm6']	1
CPDB(Genes)	Downstream signaling in na&#xef;ve CD8+ T cells	5	59	601	24395	0.0192457	3.43989	['il2', 'mapk8', 'tnfrsf9', 'cd3e', 'fos']	1
CPDB(Genes)	Regulation of toll-like receptor signaling pathway	8	136	598	24318	0.0240788	2.39209	['mirlet7e', 'ctnnal1', 'tbk1', 'fos', 'mirlet7i', 'ripk1', 'tlr5', 'mapk8']	1
CPDB(Genes)	FOXM1 transcription factor network	4	42	602	24412	0.0248043	3.86205	['brca2', 'cks1b', 'rb1', 'fos']	1
CPDB(Genes)	Differentiation of white and brown adipocyte	3	24	603	24430	0.0267528	5.06426	['hspb7', 'smad5', 'zic1']	1
CPDB(Genes)	Signalling by NGF	3	379	603	24075	0.0286543	0.316032	['mapk8', 'il2', 'casp3']	1
CPDB(Genes)	corticosteroids and cardioprotection	3	25	603	24429	0.0294386	4.86149	['ccl11', 'adrb2', 'nppa']	1
CPDB(Genes)	Orc1 removal from chromatin	3	26	603	24428	0.0322613	4.67432	['mcm6', 'mcm2', 'rb1']	1
CPDB(Genes)	Arylhydrocarbon receptor (AhR) signaling pathway	3	26	603	24428	0.0322613	4.67432	['cyp1a2', 'igfbp1', 'il2']	1
CPDB(Genes)	Switching of origins to a post-replicative state	3	26	603	24428	0.0322613	4.67432	['mcm6', 'mcm2', 'rb1']	1
CPDB(Genes)	Calcineurin-regulated NFAT-dependent transcription in lymphocytes	4	47	602	24407	0.0346005	3.45048	['foxp3', 'il2', 'casp3', 'fos']	1
CPDB(Genes)	Regulation of DNA replication	3	28	603	24426	0.0383139	4.34009	['mcm6', 'mcm2', 'rb1']	1
CPDB(Genes)	Removal of licensing factors from origins	3	28	603	24426	0.0383139	4.34009	['mcm6', 'mcm2', 'rb1']	1
CPDB(Genes)	BARD1 signaling events	3	28	603	24426	0.0383139	4.34009	['rbbp8', 'nbn', 'bard1']	1
CPDB(Genes)	Toll-like receptor signaling pathway - Homo sapiens (human)	6	97	600	24357	0.0390473	2.51103	['ctsk', 'tbk1', 'fos', 'ripk1', 'tlr5', 'mapk8']	1
CPDB(Genes)	Salivary secretion - Homo sapiens (human)	5	73	601	24381	0.0406458	2.77859	['lpo', 'prb1', 'adrb2', 'kcnn4', 'prh1']	1
CPDB(Genes)	Inflammatory bowel disease (IBD) - Homo sapiens (human)	4	50	602	24404	0.0414121	3.24306	['foxp3', 'il2', 'il23r', 'tlr5']	1
CPDB(Genes)	G2/M Checkpoints	6	99	600	24355	0.0422493	2.4601	['nbn', 'bard1', 'rnf168', 'mcm6', 'mcm2', 'hist1h2bk']	1
CPDB(Genes)	hiv-1 nef: negative effector of fas and tnf	4	52	602	24402	0.0463445	3.11807	['ripk1', 'mapk8', 'casp3', 'rb1']	1
