# Supplementary material for: Intergenerational trauma transmission is associated with brain metabotranscriptome remodeling and mitochondrial dysfunction
Source: Commun Biol. 2021 Jun 24;4:783. doi: 10.1038/s42003-021-02255-2 (PMC8225861; doi:10.1038/s42003-021-02255-2)
Supplement: Supplementary file 7 — Supplementary Data 5 [file 42003_2021_2255_MOESM7_ESM.xlsx]

## Sheet: diffrential_TFs
24h up	24-h down	S up	S down	SC up	SC down	CS up	CS down	S vs CS up	S vs CS down
Atm	Aire	Barhl2	Atf4	Ascl2	Mybl1	Ahr	Duxbl1	Brf2	Batf
Bach1	Apobec2	Bhlhe41	Dctn2	Cebpb		Brf2	Fos	Dctn2	Cbx3
Bach2	Bhlhe41	Bsx	Dmrta1	E4f1		Hmga1	Gata5	E2f1	Chd2
Cebpg	Bsx	Ctbp2	E2f1	Eral1		Hmx2	Hoxd10	Fosl2	Cnot3
Chd1	Cebpb	Dmrta2	Ear2	Etv1		Hoxb13	Hoxd9	Gtf2i	Col11a2
Chd2	Cited4	Ebf1	Fos	Fosl2		Nr2f1	Hsf2	Gtf3a	Ebf1
Crebrf	Cry2	Elf2	Gtf3a	Ikzf2		Obox3	Lmx1b	Nfe2l1	Elf2
E2f6	Dmrt1	Ephb1	Hoxd9	Osr1		Pold2	Mybl1	Nr2c2	Etv2
Elf2	Egr1	Gabpa	Nkx2-5	Rax		Sp3os	Pax4	Smad3	Etv4
Ezh2	Egr2	Gata2	Nkx6-1	Rfx1		Srebf2	Rhox6	Srebf2	Foxd3
Isl1	Etv4	Gata3	Nr3c1	Sox12		Stat4	Smad5	Thra	Foxi1
Meis2	Evx1	Hmga1	Usf1	Tcf3		Zscan4c	Sox1	Usf1	Foxl1
Nr1i2	Fos	Hoxb13					Trp63	Xbp1	Gfi1b
Pax4	Fosb	Ikzf2					Zfp628	Ybx1	Gtf2ird1
Pou3f3	Foxc1	Klf3					Zic1	Yy1	Hoxc12
Rplp2	Foxl2	Klf8					Zic3	Zbtb3	Hoxd10
Sap30	Hlf	Lhx1							Irx2
Smad5	Hoxd1	Meis1							Klf7
Sp4	Irx3	Nfia							Lmx1b
Tbp	Klf8	Nr1d1							Msx2
Tcf4	Lef1	Obox2							Nfia
Zbed6	Nkx6-1	Obox3							Nr1d1
Zc3h11a	Nr1d1	Pax7							Nr2c1
Zfp128	Nr4a1	Per1							Pax4
	Osr1	Phf8							Pax6
	Oxt	Pou2f1							Pax7
	Pml	Pou4f1							Pdx1
	Pou2af1	Prrx1							Pou2af1
	Ppara	Prrx2							Pou2f1
	Sox14	Sap30							Pou4f1
	Sox17	Six5							Rela
	Stat4	Sox1							Rfx5
	Tlx2	Sox17							Rhox6
		Sox9							Sf1
		Tal1							Six5
		Tfap2b							Smad5
		Trp53							Sox1
		Trp73							Tbp
		Zeb1							Trp53
		Zscan26							Yy2
									Zbtb6
									Zeb1
									Zic1
									Zic2
									Zscan26

## Sheet: differential_RBPs
24h up	24-h down	S up	S down	SC up	SC down	CS up	CS down	S vs CS up	S vs CS down
Pabpn1	Qk	Esrp2	Khdrbs3	Pprc1	Ncl		Rbm45	Raly	Tia1
Rbm45		Srsf2	Zcrb1	Rbms2	Rbm46		Qk	Nova2	Srsf7
Cnot4		Msi1	Hnrnpll					Pum2	Sfpq
Srsf3		Zfp36	Mex3c					Rbm42	Srsf2
Rbm4b			Eif2s1						Msi1
Sfpq									Hnrnpr
Pabpc4									Srsf1
Srsf7									Ybx2
Hnrnpr									Esrp2
Igf2bp3									Igf2bp2
									Ankhd1
									Qk
									Cnot4

## Sheet: RBPs_DTGs_24hr c→C vs s→S
Factor	Differential Targets
Srsf7	[u'Zfp280d', u'Zfp800', u'Pias2', u'Zbtb41', u'March7', u'Rc3h2', u'Smek1', u'Snx12', u'Kdm3a', u'Cnot7', u'Fam135a', u'Cep95', u'Kansl2', u'Bms1', u'Tob1', u'Rmdn1', u'Mir3060', u'Hnrnpa0', u'Zfp260', u'Yipf4', u'Ddx5', u'Ibtk', u'Mapk10', u'Xrn1', u'Gpatch8', u'Jmjd1c', u'Clk1', u'Bzw2', u'Lysmd3', u'Acvr2a', u'G2e3', u'Fbxl3', u'Rbmx', u'Rprd1a', u'Ahsa2', u'Ap1s2', u'Phf20l1', u'Elf2', u'Fem1…
Rbm45	[u'Ythdf3', u'Lysmd3', u'Ap1s2', u'Wbscr17', u'Mis18bp1', u'Cdkn2aip', u'Ggt5', u'Pias2', u'Arpp19', u'March7', u'Ezh2', u'Igfbpl1', u'Igf2bp3', u'Ddx46', u'Zfp108', u'Kansl2', u'Brca2', u'Tob1', u'Rmdn1', u'Mier1', u'Zfp518b', u'Zfp799', u'Eri1', u'Pcf11', u'Sfpq', u'Mapk10', u'Xrn1', u'Gpatch8', u'Phf6', u'Clk1', u'Unc93a', u'Esco1', u'Serpina12', u'Atm', u'Asun', u'G2e3', u'Fbxl3', u'Chtop', u…
Srsf3	[u'Cdkn2aip', u'Rbbp6', u'Tgs1', u'Sprr2h', u'Olfr1299', u'Cnot7', u'Aasdhppt', u'Mga', u'Nme7', u'Fap', u'Nkapl', u'Olfr1217', u'Ccng2', u'Spp1', u'Ubn1', u'Slc39a2', u'Tbc1d15', u'Rad17', u'Lilrb4a', u'Fbxl3', u'Cdc14a', u'Olfr733', u'Slc35a5', u'Serpina3k', u'Zmpste24', u'Gfy', u'Zfp59', u'Mcts2', u'Zfp113', u'Rbm26', u'Apol7c', u'Rnf138', u'Efcab7', u'Wnt11', u'Zfp654', u'Zfp418', u'Gemin8', …
Hnrnpr	[u'Srek1', u'Arid2', u'Dcc', u'Sprr2h', u'Olfr1299', u'Tmpo', u'Bms1', u'Nup35', u'Rbm4b', u'Sfpq', u'Spp1', u'Pdcl', u'Dkc1', u'Clk1', u'Wbp5', u'Riok2', u'Rad17', u'Asun', u'Lilrb4a', u'Cdc14a', u'Slc35a5', u'Tiam2', u'Polr2a', u'Cxcr4', u'Gfy', u'Gria2', u'Atp5h', u'Ssbp1', u'Efcab7', u'Wnt11', u'Ccnb1', u'Ddx26b', u'Wbscr17', u'Mmadhc', u'Meis2', u'Zfp654', u'Tsga13', u'Rc3h2', u'Zfp108', u'Z…
Pabpc4	[u'Tcf4', u'Olfr710', u'Srek1', u'Meis2', u'Csnk1g1', u'Nol8', u'Igf2bp3', u'Nrp1', u'Ddx3y', u'Epha7', u'Sprr2h', u'Dcc', u'Jmjd1c', u'Riok2', u'Acvr2a', u'Tmsb4x', u'Lilrb4a', u'Pabpc4', u'Tex10', u'Tulp4', u'Trim43c', u'Gnpnat1', u'Tdrd3', u'Mpped2', u'Tfap2d', u'Slc26a7', u'Ssbp1', u'Sec16b', u'Kcnrg', u'Arl5b', 'Pdgfb', 'Igfbp5', 'Adamts9', 'Tubg1', 'Txnip', 'Tmem176a', 'Arrdc3', 'Dusp6', 'M…
Sfpq	[u'Glb1l3', u'Ddx26b', u'Metap2', u'Gen1', u'Pias2', u'Tsga13', u'Pramef6', u'Csnk1g1', u'Sprr2h', u'Ccp110', u'Smek2', u'Zfp397', u'Olfr1299', u'Igf2bp3', u'Unc93a', u'Mfsd8', u'Mga', u'Nme7', u'Tfam', u'Mad2l1', u'Ogt', u'Hnrnpa0', u'Eri1', u'Dcaf13', u'Pop1', u'Zscan29', u'Zfp189', u'Jmjd1c', u'Smarcad1', u'Papolg', u'Wbp5', u'Xrn1', u'Serpina12', u'Acvr2a', u'Nasp', u'Rad17', u'Tepp', u'Isl1'…
Rbm4b	[u'Hectd2', u'Zfp280d', u'Zcchc11', u'Rb1', u'Mpp6', u'Arpp19', u'Lmnb1', u'Hcfc2', u'Inip', u'Crebrf', u'Kdm3a', u'Fsd1l', u'Ezh2', u'Ppp4r2', u'Prkd3', u'Klhl8', u'Rnf146', u'Phf14', u'E2f6', u'Slc25a51', u'Zbtb10', u'Fbxl3', u'Ccdc112', u'Eif5', u'Dcun1d1', u'Ahsa2', u'Fbxo30', u'Dicer1', u'Mapk8', u'Elf2', u'Tbl1xr1', u'Chd1', u'Wtap', u'Cebpg', u'Kbtbd2', u'Lin9', u'Zbtb41', u'Fam118a', u'So…
Igf2bp3	[u'Tcf4', u'Glb1l3', u'Olfr710', u'Ano4', u'Metap2', u'Mmadhc', u'Rbbp6', u'Csnk1g1', u'Sprr2h', u'Tmem106b', u'Zbtb20', u'Spag1', u'Zfp354a', u'Zfp108', u'Brca2', u'Snora69', u'Neurod6', u'Fap', u'Asgr1', u'Spp1', u'Dcx', u'Ago4', u'Unc93a', u'Riok2', u'Acvr2a', u'Tgfbr1', u'Rad17', u'Tmsb4x', u'Lilrb4a', u'Pabpc4', u'Clec4b2', u'Tulp4', u'Cd84', u'Pax4', u'Ppil4', u'Bms1', u'Trim43c', u'Ube2g1'…
Qk	[u'Tcf4', u'Ccnb1', u'Tmem106b', u'Srek1', u'Bach2', u'Metap2', u'Atg10', u'Csnk1g1', u'Nol8', u'Tubb2b', u'Kansl2', u'Mga', u'Nme7', u'Tbp', u'Cenpc1', u'Dcc', u'Asgr1', u'Spp1', u'Wbp5', u'Cfap69', u'Neurod6', u'Sprr2h', u'Chtop', u'Tex10', u'Tulp4', u'Rbmx', u'Cyp2b10', u'Cdkl3', u'Taf15', u'Mapk8', u'Trpm7', u'Erh', u'Efcab7', u'Ubn1', u'Gnpnat1', u'Mcts2', u'Mtf2', u'Spag1', u'Sec16b', u'Arl…
Cnot4	[u'Pcgf3', u'Ap1s2', u'Hnrnpr', u'Mcoln2', u'Rbbp6', u'Arpp19', u'Tgs1', u'Sprr2h', u'Olfr1299', u'Ppip5k2', u'Tmpo', u'Asgr1', u'Aldh1l2', u'Hnrnpa0', u'Ppp4r2', u'Ddx46', u'Spp1', u'Pdcl', u'Smarcad1', u'Clk1', u'Wbp5', u'Bzw2', u'Rad17', u'Dcx', u'Lilrb4a', u'Fbxl3', u'Slc35a5', u'Med6', u'Serpina3k', u'Snx12', u'Cep170', u'Fam71e2', u'Zfp113', u'Apol7c', u'Efcab7', u'Cts6', u'Fnip1', u'Ddx26b…

## Sheet: RBPs_DTGs_adult c→C vs s→S
Factor	Differential Targets
Zcrb1	[u'Zfp280c', u'Slc26a10', u'Lrsam1', u'Supt20', u'Tmc8', u'Ezh1', u'Lrtm1', u'Pin1rt1', u'Nckap5', u'Cped1', u'Zfp575', u'Skp2', u'Tmem80', u'Usp40', u'Bpifb9a', u'Zfp750', u'Rwdd2a', u'Zfp879', u'Gast', u'Acaa1b', u'Mutyh', u'Rftn2', u'Bad', u'Fam107b', u'Sgcz', u'Slc16a13', u'Foxb1', u'Ednrb', u'Zscan26', u'Slc1a3', u'Cblb', u'Plpp3', u'Tinagl1', u'Calb2', u'Spag1', u'Frmd8', u'Pcdhb14', u'Zfp8…
Srsf2	[u'Tinagl1', u'Tal1', u'Lrba', u'Mt1', u'Tmem26', u'Igsf10', u'Abhd14b', u'Catip', u'Magi1', u'Tmem176b', u'Nr1d1', u'Pm20d2', u'Zfp575', u'Ssc5d', u'Ccnk', u'Ccdc33', u'Mustn1', u'Abi3', u'Arf4', u'Klf3', u'Phf8', u'Atf7', u'Fcgrt', u'Tacr3', u'Gata3', u'Klf8', u'Nfia', u'Ebf1', u'Lcp2', u'Zfp488', u'Scg3', u'Plpp3', u'Lgals3bp', u'Bad', u'Sowahd', u'Fam228a', u'Prrx1', u'Alg12', u'Zscan26', u'E…
Msi1	[u'Slc52a3', u'Lrba', u'Cyp4f13', u'Thpo', u'Hsd3b7', u'Sprr2e', u'Nr1d1', u'Sprr2b', u'Trpm7', u'Lair1', u'Rhoc', u'Cox6b2', u'Gast', u'Tacr1', u'Zfp488', u'Rbmx', u'Bad', u'Crybb1', u'Mrgpra2a', u'Slc16a13', u'Sox1', u'Hrct1', u'Cmtm5', u'Dcakd', u'S100a14', u'Khk', u'Ly6c1', u'Polm', u'Accs', u'Zfp280c', u'Meis1', u'Pias2', u'Napb', u'Kdm8', u'Lhx1', u'Hus1', u'Slc8b1', u'Fcgrt', u'Gata2', u'G…
Khdrbs3	[u'Cyp4f13', u'Atp13a5', u'Thpo', u'Hsd3b7', u'Magi1', u'Cped1', u'Ccnk', u'Cd33', u'Usp40', u'Npbwr1', u'Gast', u'Nfia', u'Zfp488', u'Zfp219', u'Col1a2', u'Sgcz', u'Slc16a13', u'Plscr4', u'Alox5ap', u'Ly6c1', u'Abhd4', u'Zfp280c', u'Kdm8', u'Ufd1l', u'Hus1', u'Prmt5', u'Phf8', u'Sprr2b', u'Gata3', u'Nccrp1', u'Per1', u'Kank2', u'Klk5', u'Traf3ip2', u'Slc14a1', u'Ints8', u'Spag1', u'Mtfr1', u'Cal…
Hnrnpll	[u'Nyx', u'Gria1', u'Tmc8', u'Meis1', u'Esrp2', u'Sprr2e', u'Nr1d1', u'Ccer1', u'Cped1', u'Bend3', u'Il1rl2', u'Bpifb9a', u'Rhbdd1', u'Ms4a4c', u'Zfp879', u'Gata3', u'Gaa', u'Heatr6', u'Nfia', u'Dcpp1', u'Tm4sf1', u'Lgals3bp', u'Pin1rt1', u'Arhgap24', u'Tagln2', u'Slc1a3', u'Cblb', u'Tmem98', u'Ephb1', u'Btf3', u'Zfp521', u'Bhlhe41', u'Tfap2b', u'St8sia2', u'Zic4', u'Zcchc8', u'Mtfr1', u'Calcb', …
Esrp2	[u'Slc52a3', u'Odf3b', u'Tal1', u'Lrsam1', u'Cyp4f13', u'Pou2f1', u'Tmc8', u'Nyx', u'Thpo', u'Catip', u'Pltp', u'Tmem176b', u'Lcp2', u'Ccer1', u'Egfl8', u'Lhx1', u'Tnfaip8l1', u'Trim17', u'Abi3', u'Usp40', u'Prmt5', u'Poglut1', u'Pop1', u'Lair1', u'Rhoc', u'Lxn', u'Tagln2', u'Slc1a3', u'Gata2', u'Gast', u'Tacr1', u'Hoxb13', u'Chst5', u'Gabrr1', u'Gabrg1', u'Ophn1', u'Trp53i11', u'Scand1', u'Gstp2…
Zfp36	[u'B3gnt5', u'Zfp280c', u'Dpysl3', u'Nos1', u'Tmc8', u'Mr1', u'Meis1', u'Thpo', u'Igsf10', u'Hsd3b7', u'Pltp', u'Tmem176b', u'Sprr2e', u'Lrtm1', u'Spag1', u'Zfp750', u'Sprr2b', u'Rhoc', u'Gabrg1', u'Ednra', u'Arntl2', u'Ogfod1', u'Lrrc9', u'Abi3', u'Ccdc171', u'Bpifb9a', u'Klf3', u'Phf8', u'Gabrr1', u'Mme', u'Marveld1', u'Zscan26', u'Mccc2', u'Sclt1', u'Ido1', u'Grb10', u'Nfia', u'Lhx1', u'Atp13a…
Eif2s1	[u'Nos1', u'Cdh13', u'Abhd14b', u'Slc8b1', u'Slc1a3', u'Ttc4', u'Cdhr1', u'Uncx', u'Bsdc1', u'Tram1l1', u'Bpifb9a', u'Gpc5', u'Lrtm1', u'Nr1d1', u'P2rx6', u'Bend7', u'Rpp25', u'Zfp575', u'Prss51', u'Tnfaip8l1', u'Abi3', u'Sox1', u'Pop1', u'Lair1', u'S100a11', u'Zscan26', u'Plin5', u'Slc16a13', u'Tspan18', u'Zcchc12', u'Adcy7', u'Trp53', u'Cep63', u'Svep1', u'Zfp488', u'Scg3', u'Nat6', u'Lgals3bp'…
Mex3c	[u'Nos1', u'Qtrtd1', u'Tnfaip8l1', u'Cyp4f13', u'Zfp879', u'Tmc8', u'Mr1', u'Meis1', u'Abhd14b', u'Catip', u'Hsd3b7', u'Lrtm1', u'Sprr2e', u'Nr1d1', u'Barhl2', u'Sprr2b', u'Gdpd2', u'Gja1', u'Zfp575', u'Prss51', u'Upp2', u'Rpl37', u'Mustn1', u'Usp40', u'Poglut1', u'Bpifb9a', u'Klf3', u'Ms4a4c', u'Zscan26', u'Gata2', u'Gabrg1', u'Tacr1', u'Ccdc134', u'Nfia', u'Lmnb1', u'Trp53', u'Wnk3', u'Slc2a5',…

## Sheet: RBPs_DTGs_c→C vs c→S
Factor	Differential Targets
Pprc1	[u'Bri3bp', u'Banp', u'Ephb4', u'Lgalsl', u'Sox12', u'Pcsk6', u'Zfp692', u'Cbfa2t3', u'Ly6h', u'Cntrob', u'Fhl3', u'Rnf220', u'Mmp24', u'Tagln2', u'Spire2', u'Igdcc4', u'Xylt1', u'Srcin1', u'Hs3st5', u'Mthfd2']
Rbm46	[u'Fmo2', u'Hspa2', u'Tgfb3', u'Bloc1s3', u'Zfyve26', u'Tsc22d3', u'C1qtnf1', u'Zfp692', u'C1qa', u'Tenm3', u'Rpl6', u'Ms4a4c', u'Sat2', u'Ccna1', u'Tmsb4x', u'Gabrr1', u'Scand1', u'Zfp219', u'Gtpbp2', u'Khnyn', u'Ddx19b', u'Slc12a9', u'Gnl1', u'Slc14a1', u'Nudt13', u'Fgfbp3', u'Eps8l2', u'Mtrf1', u'Abcg3', u'Pomc', u'Crocc2', u'Ifit1bl1', u'Cdkl3', u'Pbld2', u'Tmprss15', u'Saa3', u'Unc5cl', u'Ar…
Rbms2	[u'Sirt3', u'Gnl1', u'Rpl6', u'Mustn1', u'Eef1b2', u'Mrgpra2a', u'Cyhr1', u'Slc12a9', u'Thbd', u'Pla2g2a', u'Ifit1bl1', u'Sh2d1a', u'Saa3', u'Olfr378', u'Arl11', u'Adam21', u'Pomc', u'Mbd3l1', u'Oas1d', u'Esm1']

## Sheet: RBPs_DTGs_c→C vs s→C
Factor	Differential Targets
Qk	[u'Ccr5', u'Aldh3b1', u'Cenpi', u'Slc9a2', u'Rps19', u'Pik3cd', u'Gnl1', u'Klra17', u'Prr30', u'Mgl2', u'Mtfp1', u'Serpinb3a', u'Rpl41', u'Slc16a13', u'Sall2', u'Cd302', u'Cyb5rl', u'Tmem173', u'Zbtb24', u'Zfp180', u'Prdm14', u'Ccdc105', u'Pappa', u'Arl11', u'Bpifb2', u'Ddo', u'Sprr2h', u'Spag1', u'Cgn', u'Phyhd1', u'Slc43a3', u'C6', u'Cfap69', u'Ovgp1', u'Tpo', u'Saa3', u'P4ha2', u'Ttc25', u'Map…
Rbm45	[u'Pdgfb', u'Bex4', u'Lgals9', u'Cep68', u'Sh2b1', u'Zfp108', u'Cd53', u'Gpr34', u'Lyrm5', u'Yif1a', u'Elp5', u'Atxn7l3b', u'Atp6v0b', u'Tmem11', u'Wdr45b', u'Scand1', u'Uqcrfs1', u'Sptbn4', u'Pxmp2', u'Rpl41', u'Sirt3', u'Pold2', u'Eef1b2', u'Ahr', u'Pdzd4', u'Ly86', u'Ube2h', u'Rbbp8', u'Ripk1', u'Gip', u'Tescl', u'Fam110a', u'Recql', u'Ubxn4', u'Nup50', u'Immp2l', u'Foxp3', u'Arid3c', u'Ctsk',…
