# Supplementary material for: Intergenerational trauma transmission is associated with brain metabotranscriptome remodeling and mitochondrial dysfunction
Source: Commun Biol. 2021 Jun 24;4:783. doi: 10.1038/s42003-021-02255-2 (PMC8225861; doi:10.1038/s42003-021-02255-2)
Supplement: Supplementary file 8 — Supplementary Data 6 [file 42003_2021_2255_MOESM8_ESM.xlsx]

## Sheet: 24-hr_metabo_transcriptomic
[-1.17 0.0473 u'Abat']	['4-aminobutyric acid' nan nan]	Abat
[-1.39 0.0028 u'Abcb1b']	[u'cholesterol' 0.0266852922874 1.54861913263]	Abcb1
[-1.27 0.016 u'Adamts4']	[u'inosine' 0.00256819089693 1.87738686597]	Ada
[-1.23 0.0119 u'Adamts13']	[u'inosine' 0.00256819089693 1.87738686597]	Ada
[-1.22 0.0061 u'Adarb1']	[u'inosine' 0.00256819089693 1.87738686597]	Ada
[-1.21 0.0382 u'Ada']	[u'inosine' 0.00256819089693 1.87738686597]	Ada
[-1.14 0.0141 u'Adamts9']	[u'inosine' 0.00256819089693 1.87738686597]	Ada
[1.34 0.0223 u'Adam4']	[u'inosine' 0.00256819089693 1.87738686597]	Ada
[-1.28 0.015 u'Adcy5']	['4-aminobutyric acid' nan nan]	Adc
[-1.15 0.0314 u'Adck1']	['4-aminobutyric acid' nan nan]	Adc
[-1.22 0.0219 u'Angpt4']	[u'oxoproline' 0.0436812837408 0.824680939105]	Ang
[-1.22 0.0079 u'Angptl4']	[u'oxoproline' 0.0436812837408 0.824680939105]	Ang
[-1.13 0.0165 u'Angel1']	[u'oxoproline' 0.0436812837408 0.824680939105]	Ang
[-1.24 0.0245 u'Apobec2']	[u'TAG 56:1; ' 0.0423943708459 2.20534502645]	Apob
[1.2 0.0457 u'Apobec1']	[u'TAG 56:1; ' 0.0423943708459 2.20534502645]	Apob
[-1.24 0.0245 u'Apobec2']	[u'TAG 53:4; ' 0.0277050343166 1.98829431438]	Apob
[1.2 0.0457 u'Apobec1']	[u'TAG 53:4; ' 0.0277050343166 1.98829431438]	Apob
[-1.24 0.0245 u'Apobec2']	['TAG 53:2; ' nan nan]	Apob
[1.2 0.0457 u'Apobec1']	['TAG 53:2; ' nan nan]	Apob
[-1.2 0.0101 u'Apoe']	[u'TAG 56:1; ' 0.0423943708459 2.20534502645]	Apoe
[-1.2 0.0101 u'Apoe']	[u'TAG 53:4; ' 0.0277050343166 1.98829431438]	Apoe
[-1.2 0.0101 u'Apoe']	['TAG 53:2; ' nan nan]	Apoe
[1.24 0.0458 u'Atp11c']	[u'PC 38:6; C ' 0.0384229612607 1.31044267346]	Atp11c
[1.24 0.0458 u'Atp11c']	[u'PC 44:12; ' 0.0255195569478 0.698677184792]	Atp11c
[1.24 0.0458 u'Atp11c']	[u'PE 38:6e; PE 16:0e/22:6; ' 0.0364813186484 0.642637435837]	Atp11c
[1.24 0.0458 u'Atp11c']	[u'PI 40:6; ' 0.0475001463302 0.525533536585]	Atp11c
[1.24 0.0458 u'Atp11c']	[u'PC 38:6' 0.000516574760707 0.469917701747]	Atp11c
[-1.09 0.0361 u'Bbox1']	[u'succinic acid' 0.0380572630513 1.39689427846]	Bbox1
[1.09 0.0495 u'Celf2']	[u'TAG 56:1; ' 0.0423943708459 2.20534502645]	Cel
[1.09 0.0495 u'Celf2']	[u'TAG 53:4; ' 0.0277050343166 1.98829431438]	Cel
[1.09 0.0495 u'Celf2']	[u'cholesterol' 0.0266852922874 1.54861913263]	Cel
[1.09 0.0495 u'Celf2']	['TAG 53:2; ' nan nan]	Cel
[-1.15 0.0446 u'Ces1h']	[u'TAG 56:1; ' 0.0423943708459 2.20534502645]	Ces1
[-1.15 0.0446 u'Ces1h']	[u'TAG 53:4; ' 0.0277050343166 1.98829431438]	Ces1
[-1.15 0.0446 u'Ces1h']	['TAG 53:2; ' nan nan]	Ces1
[-1.26 0.0192 u'Clca3a1; Clca1']	[u'PC 38:6; C ' 0.0384229612607 1.31044267346]	Clc
[-1.26 0.0192 u'Clca3a1; Clca1']	[u'Glycerophosphocholine' 0.0384361657511 0.761543243477]	Clc
[-1.26 0.0192 u'Clca3a1; Clca1']	[u'PC 44:12; ' 0.0255195569478 0.698677184792]	Clc
[-1.26 0.0192 u'Clca3a1; Clca1']	[u'PC 38:6' 0.000516574760707 0.469917701747]	Clc
[-1.26 0.0192 u'Clca3a1; Clca1']	[u'LPC 20:4; ' 0.02068682486 0.360433614721]	Clc
[1.15 0.0332 u'Egln3']	[u'succinic acid' 0.0380572630513 1.39689427846]	Egln3
[1.15 0.0332 u'Egln3']	[u'trans-4-hydroxyproline' 0.0410885257419 0.698873129288]	Egln3
[1.23 0.0085 u'Fgfr1op']	[u'tyrosine' 0.0405138345991 0.687361065756]	Fgfr1
[-1.28 0.0161 u'Gaa']	[u'Sucrose' 0.000449807541264 1.83187661093]	Gaa
[-1.28 0.0161 u'Gaa']	[u'fructose' 0.0491230466826 0.518498992676]	Gaa
[1.05 0.0347 u'Gad1os']	['4-aminobutyric acid' nan nan]	Gad1
[-1.28 0.0026 u'Got1']	[u'tyrosine' 0.0405138345991 0.687361065756]	Got1
[-1.28 0.0026 u'Got1']	[u'phenylalanine' 0.01181284493 0.669890219753]	Got1
[-1.32 0.0019 u'Hemk1']	[u'3-Methylhistidine ' 0.043630543112 0.749927096312]	Hemk1
[-1.21 0.0284 u'Ido1']	[u'L-Tryptophan' 0.0109138466684 0.677203262157]	Ido1
[-1.21 0.0284 u'Ido1']	[u'Tryptophan ' 0.00873166761669 0.677194609526]	Ido1
[-1.21 0.0284 u'Ido1']	[u'tryptophan' 0.00355377675401 0.619689437811]	Ido1
[-1.06 0.0336 u'Ivd']	[u'N-Palmitoyl-D-sphingosine' 0.0211582560245 0.278058064606]	Ivd
[-1.17 0.0134 u'Iyd']	[u'tyrosine' 0.0405138345991 0.687361065756]	Iyd
[-1.19 0.0278 u'Kdm8']	[u'succinic acid' 0.0380572630513 1.39689427846]	Kdm8
[-1.58 0.024 u'Lbp']	[u'SM d38:1; ' 0.0198392316913 0.482523358204]	Lbp
[-1.58 0.024 u'Lbp']	[u'N-Palmitoyl-D-sphingosine' 0.0211582560245 0.278058064606]	Lbp
[1.13 0.046 u'Mccc1os']	[u'N-Palmitoyl-D-sphingosine' 0.0211582560245 0.278058064606]	Mccc1
[1.22 0.0142 u'Mtmr1']	[u'fructose' 0.0491230466826 0.518498992676]	Mtmr1
[-1.19 0.0194 u'Oplah']	[u'oxoproline' 0.0436812837408 0.824680939105]	Oplah
[-1.28 0.0017 u'P4htm']	[u'succinic acid' 0.0380572630513 1.39689427846]	P4htm
[-1.28 0.0017 u'P4htm']	[u'trans-4-hydroxyproline' 0.0410885257419 0.698873129288]	P4htm
[1.29 0.0158 u'D630013N20Rik; Phyhipl']	[u'succinic acid' 0.0380572630513 1.39689427846]	Phyh
[1.15 0.0439 u'Pigm']	[u'PI 40:6; ' 0.0475001463302 0.525533536585]	Pigm
[1.15 0.0439 u'Pigm']	[u'SM d38:1; ' 0.0198392316913 0.482523358204]	Pigm
[1.15 0.0439 u'Pigm']	[u'N-Palmitoyl-D-sphingosine' 0.0211582560245 0.278058064606]	Pigm
[-1.39 0.0199 u'Pisd-ps3']	[u'PE 38:6e; PE 16:0e/22:6; ' 0.0364813186484 0.642637435837]	Pisd
[-1.39 0.0199 u'Pisd-ps3']	[u'PI 40:6; ' 0.0475001463302 0.525533536585]	Pisd
[-1.24 0.0246 u'Pitpnm1']	[u'PC 38:6; C ' 0.0384229612607 1.31044267346]	Pitpnm1
[-1.24 0.0246 u'Pitpnm1']	[u'PC 44:12; ' 0.0255195569478 0.698677184792]	Pitpnm1
[-1.24 0.0246 u'Pitpnm1']	[u'PI 40:6; ' 0.0475001463302 0.525533536585]	Pitpnm1
[-1.24 0.0246 u'Pitpnm1']	[u'PC 38:6' 0.000516574760707 0.469917701747]	Pitpnm1
[-1.41 0.0057 u'Pitpnm3']	[u'PC 38:6; C ' 0.0384229612607 1.31044267346]	Pitpnm3
[-1.41 0.0057 u'Pitpnm3']	[u'PC 44:12; ' 0.0255195569478 0.698677184792]	Pitpnm3
[-1.41 0.0057 u'Pitpnm3']	[u'PI 40:6; ' 0.0475001463302 0.525533536585]	Pitpnm3
[-1.41 0.0057 u'Pitpnm3']	[u'PC 38:6' 0.000516574760707 0.469917701747]	Pitpnm3
[-1.34 0.0412 u'Pla2g3']	[u'PC 38:6; C ' 0.0384229612607 1.31044267346]	Pla2g3
[-1.34 0.0412 u'Pla2g3']	[u'PC 44:12; ' 0.0255195569478 0.698677184792]	Pla2g3
[-1.34 0.0412 u'Pla2g3']	[u'PE 38:6e; PE 16:0e/22:6; ' 0.0364813186484 0.642637435837]	Pla2g3
[-1.34 0.0412 u'Pla2g3']	[u'PC 38:6' 0.000516574760707 0.469917701747]	Pla2g3
[-1.34 0.0412 u'Pla2g3']	[u'LPC 20:4; ' 0.02068682486 0.360433614721]	Pla2g3
[-1.2 0.0138 u'Pla2g4e']	[u'PC 38:6; C ' 0.0384229612607 1.31044267346]	Pla2g4e
[-1.2 0.0138 u'Pla2g4e']	[u'PC 44:12; ' 0.0255195569478 0.698677184792]	Pla2g4e
[-1.2 0.0138 u'Pla2g4e']	[u'PC 38:6' 0.000516574760707 0.469917701747]	Pla2g4e
[-1.2 0.0283 u'Pla2g7']	[u'LPC 20:4; ' 0.02068682486 0.360433614721]	Pla2g7
[-1.19 0.0366 u'Plce1']	[u'PI 40:6; ' 0.0475001463302 0.525533536585]	Plce1
[-1.22 0.0357 u'Plcxd2']	[u'PI 40:6; ' 0.0475001463302 0.525533536585]	Plcxd2
[-1.13 0.0426 u'Pld2']	[u'PC 38:6; C ' 0.0384229612607 1.31044267346]	Pld2
[-1.13 0.0426 u'Pld2']	[u'PC 44:12; ' 0.0255195569478 0.698677184792]	Pld2
[-1.13 0.0426 u'Pld2']	[u'PE 38:6e; PE 16:0e/22:6; ' 0.0364813186484 0.642637435837]	Pld2
[-1.13 0.0426 u'Pld2']	[u'PC 38:6' 0.000516574760707 0.469917701747]	Pld2
[-1.45 0.0009 u'Pld3']	[u'PC 38:6; C ' 0.0384229612607 1.31044267346]	Pld3
[-1.45 0.0009 u'Pld3']	[u'PC 44:12; ' 0.0255195569478 0.698677184792]	Pld3
[-1.45 0.0009 u'Pld3']	[u'PE 38:6e; PE 16:0e/22:6; ' 0.0364813186484 0.642637435837]	Pld3
[-1.45 0.0009 u'Pld3']	[u'PC 38:6' 0.000516574760707 0.469917701747]	Pld3
[-1.2 0.0157 u'Pnpo']	[u'inosine' 0.00256819089693 1.87738686597]	Pnp
[-1.2 0.0157 u'Pnpo']	[u'adenine' 0.0216272143872 0.669922651934]	Pnp
[-1.2 0.0091 u'Pycr2']	[u'trans-4-hydroxyproline' 0.0410885257419 0.698873129288]	Pycr2
[-1.23 0.0256 u'Slc27a1']	[u'TAG 56:1; ' 0.0423943708459 2.20534502645]	Slc27a1
[-1.23 0.0256 u'Slc27a1']	[u'TAG 53:4; ' 0.0277050343166 1.98829431438]	Slc27a1
[-1.23 0.0256 u'Slc27a1']	['TAG 53:2; ' nan nan]	Slc27a1
[-1.2 0.014 u'Slc6a12']	[u'Betaine ' 0.000328804785867 0.640842892974]	Slc6a12
[-1.23 0.0277 u'Sord']	[u'fructose' 0.0491230466826 0.518498992676]	Sord
[-1.4 0.0049 u'Sult2b1']	[u'cholesterol' 0.0266852922874 1.54861913263]	Sult2b1
[1.32 0.0396 u'Tatdn1']	[u'tyrosine' 0.0405138345991 0.687361065756]	Tat
[1.32 0.0396 u'Tatdn1']	[u'phenylalanine' 0.01181284493 0.669890219753]	Tat
[-1.33 0.0253 u'Wars']	[u'L-Tryptophan' 0.0109138466684 0.677203262157]	Wars
[-1.33 0.0253 u'Wars']	[u'Tryptophan ' 0.00873166761669 0.677194609526]	Wars
[-1.33 0.0253 u'Wars']	[u'tryptophan' 0.00355377675401 0.619689437811]	Wars
[-1.26 0.0192 u'Clca3a1; Clca1']	[u'1-Palmitoyl-2-docosahexaenoyl-sn-glycero-3-phosphocholine'
2.03284766649e-05 0.526125348424]	Clc
[-1.13 0.0426 u'Pld2']	[u'1-Palmitoyl-2-docosahexaenoyl-sn-glycero-3-phosphocholine'
2.03284766649e-05 0.526125348424]	Pld2
[-1.34 0.0412 u'Pla2g3']	[u'1-Palmitoyl-2-docosahexaenoyl-sn-glycero-3-phosphocholine'
2.03284766649e-05 0.526125348424]	Pla2g3
[1.24 0.0458 u'Atp11c']	[u'1-Palmitoyl-2-docosahexaenoyl-sn-glycero-3-phosphocholine'
2.03284766649e-05 0.526125348424]	Atp11c
[-1.45 0.0009 u'Pld3']	[u'1-Palmitoyl-2-docosahexaenoyl-sn-glycero-3-phosphocholine'
2.03284766649e-05 0.526125348424]	Pld3
[-1.24 0.0246 u'Pitpnm1']	[u'1-Palmitoyl-2-docosahexaenoyl-sn-glycero-3-phosphocholine'
2.03284766649e-05 0.526125348424]	Pitpnm1
[-1.41 0.0057 u'Pitpnm3']	[u'1-Palmitoyl-2-docosahexaenoyl-sn-glycero-3-phosphocholine'
2.03284766649e-05 0.526125348424]	Pitpnm3
[-1.2 0.0138 u'Pla2g4e']	[u'1-Palmitoyl-2-docosahexaenoyl-sn-glycero-3-phosphocholine'
2.03284766649e-05 0.526125348424]	Pla2g4e
Fold_Change P-Val GeneSymbolMetabolite pVal FC	Protein_Associated_w_Metabolite

## Sheet: adult_metabo_transcriptomic
[1.19 0.0497 u'Abca17']	[u'1_Cholesterol d7 iSTD ' 0.0204015907069 1.33973187081]	Abca1
[1.28 0.0298 u'Abhd4']	[u'PE 34:2; ' 0.0186860401485 0.81858779367]	Abhd4
[1.28 0.0298 u'Abhd4']	[u'PE 34:2; ' 0.0172751605612 0.769574831641]	Abhd4
[1.28 0.0298 u'Abhd4']	[u'PE 36:4; ' 0.0193570182486 0.77051426283]	Abhd4
[1.28 0.0298 u'Abhd4']	[u'PE p-38:5/PE o-38:6; ' 0.028019771369 0.764482057742]	Abhd4
[1.28 0.0298 u'Abhd4']	[u'PE 34:1; ' 0.0228546689677 0.758500019773]	Abhd4
[1.28 0.0298 u'Abhd4']	[u'PE 34:1; ' 0.0146696568713 0.740275103006]	Abhd4
[1.28 0.0298 u'Abhd4']	[u'PE 36:1; PE 18:0-18:1; ' 0.016048986181 0.740132901853]	Abhd4
[1.28 0.0298 u'Abhd4']	[u'PE 36:2; PE 18:1-18:1; ' 0.031771076129 0.721746026089]	Abhd4
[1.28 0.0298 u'Abhd4']	[u'PG 38:4; PG 18:0-20:4; ' 0.025602314064 0.719440524087]	Abhd4
[1.28 0.0298 u'Abhd4']	[u'PE p-38:3; or PE o-38:4; ' 0.0382557968641 0.718051134004]	Abhd4
[1.28 0.0298 u'Abhd4']	[u'PE p-36:2/PE o-36:3; ' 0.0478792655469 0.689257821126]	Abhd4
[1.28 0.0298 u'Abhd4']	[u'PE 38:3; ' 0.00158678976608 0.666744204078]	Abhd4
[1.28 0.0298 u'Abhd4']	[u'PE 36:3e; PE 18:2e/18:1; ' 0.0410489636171 0.64368859994]	Abhd4
[1.28 0.0298 u'Abhd4']	[u'PE 36:1; ' 0.00330978762123 0.636556498437]	Abhd4
[1.28 0.0298 u'Abhd4']	[u'PE p-38:5; or PE o-38:6; ' 0.00901231842993 0.619548621258]	Abhd4
[1.21 0.0204 u'Adhfe1']	[u'2-hydroxyglutaric acid' 0.0120934459427 6.26748191526]	Adhfe1
[1.69 0.0063 u'Akr1b10']	[u'glycerol' 0.0416066838076 1.39389249731]	Akr1b1
[1.69 0.0063 u'Akr1b10']	[u'glycerol' 0.0416066838076 1.39389249731]	Akr1b10
[-1.12 0.0482 u'Amd1']	[u'S-Adenosyl-methionine ' 0.00605872732751 0.683010821211]	Amd1
[1.33 0.016 u'Ass1']	[u'Aspartic acid ' 0.0139301964408 0.607522996911]	Ass1
[1.33 0.016 u'Ass1']	[u'Aspartic acid ' 0.0139301964408 0.607522996911]	Ass1
[-1.21 0.0387 u'Atp9a']	[u'PE 34:2; ' 0.0186860401485 0.81858779367]	Atp9a
[-1.21 0.0387 u'Atp9a']	[u'PE 34:2; ' 0.0172751605612 0.769574831641]	Atp9a
[-1.21 0.0387 u'Atp9a']	[u'PC 38:5; PC 18:1-20:4; ' 0.00818039130913 0.812142351484]	Atp9a
[-1.21 0.0387 u'Atp9a']	[u'PC 36:1; ' 0.0104959704044 0.805302008973]	Atp9a
[-1.21 0.0387 u'Atp9a']	[u'PC 40:5; A ' 0.00565810851743 0.795576799284]	Atp9a
[-1.21 0.0387 u'Atp9a']	[u'PC 32:0; ' 0.0363612640623 0.79374569953]	Atp9a
[-1.21 0.0387 u'Atp9a']	[u'PC p-34:0; or PC o-34:1; ' 0.0286294108394 0.780540153819]	Atp9a
[-1.21 0.0387 u'Atp9a']	[u'PC 35:2; B ' 0.0198153974607 0.777852382791]	Atp9a
[-1.21 0.0387 u'Atp9a']	[u'PE 36:4; ' 0.0193570182486 0.77051426283]	Atp9a
[-1.21 0.0387 u'Atp9a']	[u'PI 38:5; ' 0.014999885425 0.766918260927]	Atp9a
[-1.21 0.0387 u'Atp9a']	[u'PE p-38:5/PE o-38:6; ' 0.028019771369 0.764482057742]	Atp9a
[-1.21 0.0387 u'Atp9a']	[u'PC 34:1; ' 0.0259321303014 0.761302994795]	Atp9a
[-1.21 0.0387 u'Atp9a']	[u'PI 36:4; PI 16:0-20:4; ' 0.00940141922505 0.759179798109]	Atp9a
[-1.21 0.0387 u'Atp9a']	[u'PE 34:1; ' 0.0228546689677 0.758500019773]	Atp9a
[-1.21 0.0387 u'Atp9a']	[u'PE 34:1; ' 0.0228546689677 0.758500019773]	Atp9a
[-1.21 0.0387 u'Atp9a']	[u'PE 34:1; ' 0.0146696568713 0.740275103006]	Atp9a
[-1.21 0.0387 u'Atp9a']	[u'PE 34:1; ' 0.0146696568713 0.740275103006]	Atp9a
[-1.21 0.0387 u'Atp9a']	[u'PC 34:4; B' 0.0438313724386 0.75848105822]	Atp9a
[-1.21 0.0387 u'Atp9a']	[u'PE 36:1; PE 18:0-18:1; ' 0.016048986181 0.740132901853]	Atp9a
[-1.21 0.0387 u'Atp9a']	[u'PC 40:7; ' 0.0166939345576 0.723553574947]	Atp9a
[-1.21 0.0387 u'Atp9a']	[u'PE 36:2; PE 18:1-18:1; ' 0.031771076129 0.721746026089]	Atp9a
[-1.21 0.0387 u'Atp9a']	[u'PG 38:4; PG 18:0-20:4; ' 0.025602314064 0.719440524087]	Atp9a
[-1.21 0.0387 u'Atp9a']	[u'PC 33:1; ' 0.031000173279 0.718947359201]	Atp9a
[-1.21 0.0387 u'Atp9a']	[u'PC 38:5; A ' 0.0268308878632 0.7189103065]	Atp9a
[-1.21 0.0387 u'Atp9a']	[u'PE p-38:3; or PE o-38:4; ' 0.0382557968641 0.718051134004]	Atp9a
[-1.21 0.0387 u'Atp9a']	[u'PC 40:8; B' 0.018120191352 0.700212818323]	Atp9a
[-1.21 0.0387 u'Atp9a']	[u'PC 38:4; A ' 0.0314886564319 0.698221912777]	Atp9a
[-1.21 0.0387 u'Atp9a']	[u'PC 32:1; ' 0.0371027022218 0.691214151075]	Atp9a
[-1.21 0.0387 u'Atp9a']	[u'PE p-36:2/PE o-36:3; ' 0.0478792655469 0.689257821126]	Atp9a
[-1.21 0.0387 u'Atp9a']	[u'PC p-34:1/PC o-34:2; ' 0.0308727147112 0.68226972444]	Atp9a
[-1.21 0.0387 u'Atp9a']	[u'PC 42:5; B' 0.00149486096315 0.67840525284]	Atp9a
[-1.21 0.0387 u'Atp9a']	[u'PC p-40:6/PC o-40:7; A ' 0.0239408391959 0.667328991427]	Atp9a
[-1.21 0.0387 u'Atp9a']	[u'PE 38:3; ' 0.00158678976608 0.666744204078]	Atp9a
[-1.21 0.0387 u'Atp9a']	[u'PE 36:3e; PE 18:2e/18:1; ' 0.0410489636171 0.64368859994]	Atp9a
[-1.21 0.0387 u'Atp9a']	[u'PE 36:1; ' 0.00330978762123 0.636556498437]	Atp9a
[-1.21 0.0387 u'Atp9a']	[u'PE p-38:5; or PE o-38:6; ' 0.00901231842993 0.619548621258]	Atp9a
[-1.21 0.0387 u'Atp9a']	[u'PC 34:1e; ' 0.0489385073284 0.580032120986]	Atp9a
[-1.21 0.0387 u'Atp9a']	[u'PC p-40:1; or PC o-40:2; ' 0.0380400293914 0.57443961191]	Atp9a
[1.16 0.0405 u'B3gnt5']	[u'Cer d42:2; A ' 0.0332316920581 0.800355207805]	B3gnt5
[1.16 0.0405 u'B3gnt5']	[u'SM d36:0; ' 0.00966221131194 0.63349101439]	B3gnt5
[1.16 0.0405 u'B3gnt5']	[u'GlcCer d38:1; ' 0.00650872336477 0.499414365962]	B3gnt5
[-1.11 0.0349 u'Cela1']	[u'TAG 53:3; ' 0.0194702963084 5.311721769]	Cel
[-1.11 0.0349 u'Cela1']	[u'TAG 56:3; ' 0.0134122343685 5.08089807555]	Cel
[-1.11 0.0349 u'Cela1']	[u'TAG 51:3; ' 0.0465751119025 4.81599321107]	Cel
[-1.11 0.0349 u'Cela1']	[u'TAG 52:3; ' 0.0477500918117 3.98387456777]	Cel
[-1.11 0.0349 u'Cela1']	[u'TAG 54:4; ' 0.0386942752201 3.8139533455]	Cel
[-1.11 0.0349 u'Cela1']	[u'TAG 52:4; ' 0.041887943201 3.61672213211]	Cel
[-1.11 0.0349 u'Cela1']	[u'DG 36:3; ' 0.0412595935486 2.80573365983]	Cel
[-1.11 0.0349 u'Cela1']	[u'TAG 46:3; A ' 0.0343623390717 2.63572026417]	Cel
[-1.11 0.0349 u'Cela1']	[u'TAG 54:7; A ' 0.0430268826274 2.03057241977]	Cel
[-1.11 0.0349 u'Cela1']	[u'1_Cholesterol d7 iSTD ' 0.0204015907069 1.33973187081]	Cel
[-1.11 0.0349 u'Cela1']	[u'1_CE 22:1; iSTD ' 0.0493873150611 0.934124343526]	Cel
[-1.11 0.0349 u'Cela1']	[u'1_DG 18:1/2:0/0:0; iSTD ' 0.0262804755354 0.911116293063]	Cel
[-1.11 0.0349 u'Cela1']	[u'5-PAHSA-d9 ' 0.00875638745684 0.788077310725]	Cel
[1.17 0.0266 u'Gdf1; Cers1']	[u'Cer d42:2; A ' 0.0332316920581 0.800355207805]	Cers1
[1.17 0.0266 u'Gdf1; Cers1']	[u'GlcCer d38:1; ' 0.00650872336477 0.499414365962]	Cers1
[-1.24 0.0227 u'Ces1d']	[u'TAG 53:3; ' 0.0194702963084 5.311721769]	Ces1
[-1.24 0.0227 u'Ces1d']	[u'TAG 56:3; ' 0.0134122343685 5.08089807555]	Ces1
[-1.24 0.0227 u'Ces1d']	[u'TAG 51:3; ' 0.0465751119025 4.81599321107]	Ces1
[-1.24 0.0227 u'Ces1d']	[u'TAG 52:3; ' 0.0477500918117 3.98387456777]	Ces1
[-1.24 0.0227 u'Ces1d']	[u'TAG 54:4; ' 0.0386942752201 3.8139533455]	Ces1
[-1.24 0.0227 u'Ces1d']	[u'TAG 52:4; ' 0.041887943201 3.61672213211]	Ces1
[-1.24 0.0227 u'Ces1d']	[u'TAG 46:3; A ' 0.0343623390717 2.63572026417]	Ces1
[-1.24 0.0227 u'Ces1d']	[u'TAG 54:7; A ' 0.0430268826274 2.03057241977]	Ces1
[-1.24 0.0227 u'Ces1d']	[u'1_CE 22:1; iSTD ' 0.0493873150611 0.934124343526]	Ces1
[-1.24 0.0227 u'Ces1d']	[u'5-PAHSA-d9 ' 0.00875638745684 0.788077310725]	Ces1
[1.32 0.0318 u'Cited2']	[u'DG 36:3; ' 0.0412595935486 2.80573365983]	Cit
[1.32 0.0318 u'Cited2']	[u'1_DG 18:1/2:0/0:0; iSTD ' 0.0262804755354 0.911116293063]	Cit
[1.19 0.0379 u'Clcn6']	[u'1_LPC 17:0; iSTD ' 0.022213313391 0.938673359031]	Clc
[1.19 0.0379 u'Clcn6']	[u'PC 38:5; PC 18:1-20:4; ' 0.00818039130913 0.812142351484]	Clc
[1.19 0.0379 u'Clcn6']	[u'PC 36:1; ' 0.0104959704044 0.805302008973]	Clc
[1.19 0.0379 u'Clcn6']	[u'PC 40:5; A ' 0.00565810851743 0.795576799284]	Clc
[1.19 0.0379 u'Clcn6']	[u'PC 32:0; ' 0.0363612640623 0.79374569953]	Clc
[1.19 0.0379 u'Clcn6']	[u'5-PAHSA-d9 ' 0.00875638745684 0.788077310725]	Clc
[1.19 0.0379 u'Clcn6']	[u'PC 35:2; B ' 0.0198153974607 0.777852382791]	Clc
[1.19 0.0379 u'Clcn6']	[u'PC 34:1; ' 0.0259321303014 0.761302994795]	Clc
[1.19 0.0379 u'Clcn6']	[u'PC 34:4; B' 0.0438313724386 0.75848105822]	Clc
[1.19 0.0379 u'Clcn6']	[u'PC 40:7; ' 0.0166939345576 0.723553574947]	Clc
[1.19 0.0379 u'Clcn6']	[u'PC 33:1; ' 0.031000173279 0.718947359201]	Clc
[1.19 0.0379 u'Clcn6']	[u'PC 38:5; A ' 0.0268308878632 0.7189103065]	Clc
[1.19 0.0379 u'Clcn6']	[u'PC 40:8; B' 0.018120191352 0.700212818323]	Clc
[1.19 0.0379 u'Clcn6']	[u'PC 38:4; A ' 0.0314886564319 0.698221912777]	Clc
[1.19 0.0379 u'Clcn6']	[u'PC 32:1; ' 0.0371027022218 0.691214151075]	Clc
[1.19 0.0379 u'Clcn6']	[u'PC p-34:1/PC o-34:2; ' 0.0308727147112 0.68226972444]	Clc
[1.19 0.0379 u'Clcn6']	[u'PC 42:5; B' 0.00149486096315 0.67840525284]	Clc
[1.19 0.0379 u'Clcn6']	[u'PC p-40:6/PC o-40:7; A ' 0.0239408391959 0.667328991427]	Clc
[1.19 0.0379 u'Clcn6']	[u'LPC 20:4; ' 0.0280174443183 0.666848418757]	Clc
[1.19 0.0379 u'Clcn6']	[u'PC 34:1e; ' 0.0489385073284 0.580032120986]	Clc
[1.19 0.0379 u'Clcn6']	[u'PC p-40:1; or PC o-40:2; ' 0.0380400293914 0.57443961191]	Clc
[1.27 0.0097 u'Dhcr7']	[u'1_Cholesterol d7 iSTD ' 0.0204015907069 1.33973187081]	Dhcr7
[1.22 0.0113 u'Ezh1']	[u'S-Adenosyl-methionine ' 0.00605872732751 0.683010821211]	Ezh1
[-1.3 0.0032 u'Fbl']	[u'S-Adenosyl-methionine ' 0.00605872732751 0.683010821211]	Fbl
[1.36 0.0416 u'Gad2']	[u'Aspartic acid ' 0.0139301964408 0.607522996911]	Gad2
[-1.11 0.027 u'Gba2']	[u'Cer d42:2; A ' 0.0332316920581 0.800355207805]	Gba
[-1.11 0.027 u'Gba2']	[u'GlcCer d38:1; ' 0.00650872336477 0.499414365962]	Gba
[-1.11 0.027 u'Gba2']	[u'Cer d42:2; A ' 0.0332316920581 0.800355207805]	Gba2
[-1.11 0.027 u'Gba2']	[u'SM d36:0; ' 0.00966221131194 0.63349101439]	Gba2
[-1.11 0.027 u'Gba2']	[u'GlcCer d38:1; ' 0.00650872336477 0.499414365962]	Gba2
[-1.15 0.0398 u'Gde1']	[u'myo-inositol' 0.0143129290578 1.19806417522]	Gde1
[1.72 0.0431 u'Gdpd2']	[u'glycerol' 0.0416066838076 1.39389249731]	Gdpd2
[1.29 0.0202 u'Gstp1']	[u'glycerol' 0.0416066838076 1.39389249731]	Gstp1
[1.25 0.0114 u'Isyna1']	[u'glycerol' 0.0416066838076 1.39389249731]	Isyna1
[1.12 0.0274 u'Lpcat3']	[u'1_LPC 17:0; iSTD ' 0.022213313391 0.938673359031]	Lpcat3
[1.12 0.0274 u'Lpcat3']	[u'PC 38:5; PC 18:1-20:4; ' 0.00818039130913 0.812142351484]	Lpcat3
[1.12 0.0274 u'Lpcat3']	[u'PC 36:1; ' 0.0104959704044 0.805302008973]	Lpcat3
[1.12 0.0274 u'Lpcat3']	[u'PC 40:5; A ' 0.00565810851743 0.795576799284]	Lpcat3
[1.12 0.0274 u'Lpcat3']	[u'PC 32:0; ' 0.0363612640623 0.79374569953]	Lpcat3
[1.12 0.0274 u'Lpcat3']	[u'PC p-34:0; or PC o-34:1; ' 0.0286294108394 0.780540153819]	Lpcat3
[1.12 0.0274 u'Lpcat3']	[u'PC 35:2; B ' 0.0198153974607 0.777852382791]	Lpcat3
[1.12 0.0274 u'Lpcat3']	[u'PC 34:1; ' 0.0259321303014 0.761302994795]	Lpcat3
[1.12 0.0274 u'Lpcat3']	[u'PC 34:4; B' 0.0438313724386 0.75848105822]	Lpcat3
[1.12 0.0274 u'Lpcat3']	[u'PC 40:7; ' 0.0166939345576 0.723553574947]	Lpcat3
[1.12 0.0274 u'Lpcat3']	[u'PC 33:1; ' 0.031000173279 0.718947359201]	Lpcat3
[1.12 0.0274 u'Lpcat3']	[u'PC 38:5; A ' 0.0268308878632 0.7189103065]	Lpcat3
[1.12 0.0274 u'Lpcat3']	[u'PC 40:8; B' 0.018120191352 0.700212818323]	Lpcat3
[1.12 0.0274 u'Lpcat3']	[u'PC 38:4; A ' 0.0314886564319 0.698221912777]	Lpcat3
[1.12 0.0274 u'Lpcat3']	[u'PC 32:1; ' 0.0371027022218 0.691214151075]	Lpcat3
[1.12 0.0274 u'Lpcat3']	[u'PC p-34:1/PC o-34:2; ' 0.0308727147112 0.68226972444]	Lpcat3
[1.12 0.0274 u'Lpcat3']	[u'PC 42:5; B' 0.00149486096315 0.67840525284]	Lpcat3
[1.12 0.0274 u'Lpcat3']	[u'PC p-40:6/PC o-40:7; A ' 0.0239408391959 0.667328991427]	Lpcat3
[1.12 0.0274 u'Lpcat3']	[u'LPC 20:4; ' 0.0280174443183 0.666848418757]	Lpcat3
[1.12 0.0274 u'Lpcat3']	[u'PC 34:1e; ' 0.0489385073284 0.580032120986]	Lpcat3
[1.12 0.0274 u'Lpcat3']	[u'PC p-40:1; or PC o-40:2; ' 0.0380400293914 0.57443961191]	Lpcat3
[1.28 0.0109 u'Pigh; 9230116L04Rik']	[u'Cer d42:2; A ' 0.0332316920581 0.800355207805]	Pigh
[1.28 0.0109 u'Pigh; 9230116L04Rik']	[u'PI 38:5; ' 0.014999885425 0.766918260927]	Pigh
[1.28 0.0109 u'Pigh; 9230116L04Rik']	[u'PI 36:4; PI 16:0-20:4; ' 0.00940141922505 0.759179798109]	Pigh
[1.28 0.0109 u'Pigh; 9230116L04Rik']	[u'SM d36:0; ' 0.00966221131194 0.63349101439]	Pigh
[1.28 0.0109 u'Pigh; 9230116L04Rik']	[u'GlcCer d38:1; ' 0.00650872336477 0.499414365962]	Pigh
[-1.21 0.0157 u'Pla2g15']	[u'PC 38:5; PC 18:1-20:4; ' 0.00818039130913 0.812142351484]	Pla2g15
[-1.21 0.0157 u'Pla2g15']	[u'PC 36:1; ' 0.0104959704044 0.805302008973]	Pla2g15
[-1.21 0.0157 u'Pla2g15']	[u'PC 40:5; A ' 0.00565810851743 0.795576799284]	Pla2g15
[-1.21 0.0157 u'Pla2g15']	[u'PC 32:0; ' 0.0363612640623 0.79374569953]	Pla2g15
[-1.21 0.0157 u'Pla2g15']	[u'PC 35:2; B ' 0.0198153974607 0.777852382791]	Pla2g15
[-1.21 0.0157 u'Pla2g15']	[u'PC 34:1; ' 0.0259321303014 0.761302994795]	Pla2g15
[-1.21 0.0157 u'Pla2g15']	[u'PC 34:4; B' 0.0438313724386 0.75848105822]	Pla2g15
[-1.21 0.0157 u'Pla2g15']	[u'PC 40:7; ' 0.0166939345576 0.723553574947]	Pla2g15
[-1.21 0.0157 u'Pla2g15']	[u'PC 33:1; ' 0.031000173279 0.718947359201]	Pla2g15
[-1.21 0.0157 u'Pla2g15']	[u'PC 38:5; A ' 0.0268308878632 0.7189103065]	Pla2g15
[-1.21 0.0157 u'Pla2g15']	[u'PC 40:8; B' 0.018120191352 0.700212818323]	Pla2g15
[-1.21 0.0157 u'Pla2g15']	[u'PC 38:4; A ' 0.0314886564319 0.698221912777]	Pla2g15
[-1.21 0.0157 u'Pla2g15']	[u'PC 32:1; ' 0.0371027022218 0.691214151075]	Pla2g15
[-1.21 0.0157 u'Pla2g15']	[u'PC p-34:1/PC o-34:2; ' 0.0308727147112 0.68226972444]	Pla2g15
[-1.21 0.0157 u'Pla2g15']	[u'PC 42:5; B' 0.00149486096315 0.67840525284]	Pla2g15
[-1.21 0.0157 u'Pla2g15']	[u'PC p-40:6/PC o-40:7; A ' 0.0239408391959 0.667328991427]	Pla2g15
[-1.21 0.0157 u'Pla2g15']	[u'LPC 20:4; ' 0.0280174443183 0.666848418757]	Pla2g15
[-1.21 0.0157 u'Pla2g15']	[u'PC 34:1e; ' 0.0489385073284 0.580032120986]	Pla2g15
[-1.21 0.0157 u'Pla2g15']	[u'PC p-40:1; or PC o-40:2; ' 0.0380400293914 0.57443961191]	Pla2g15
[1.28 0.0123 u'Pla2g2d']	[u'PE 34:2; ' 0.0186860401485 0.81858779367]	Pla2g2d
[1.28 0.0123 u'Pla2g2d']	[u'PE 34:2; ' 0.0172751605612 0.769574831641]	Pla2g2d
[1.28 0.0123 u'Pla2g2d']	[u'PC 38:5; PC 18:1-20:4; ' 0.00818039130913 0.812142351484]	Pla2g2d
[1.28 0.0123 u'Pla2g2d']	[u'PC 36:1; ' 0.0104959704044 0.805302008973]	Pla2g2d
[1.28 0.0123 u'Pla2g2d']	[u'PC 40:5; A ' 0.00565810851743 0.795576799284]	Pla2g2d
[1.28 0.0123 u'Pla2g2d']	[u'PC 32:0; ' 0.0363612640623 0.79374569953]	Pla2g2d
[1.28 0.0123 u'Pla2g2d']	[u'5-PAHSA-d9 ' 0.00875638745684 0.788077310725]	Pla2g2d
[1.28 0.0123 u'Pla2g2d']	[u'PC p-34:0; or PC o-34:1; ' 0.0286294108394 0.780540153819]	Pla2g2d
[1.28 0.0123 u'Pla2g2d']	[u'PC 35:2; B ' 0.0198153974607 0.777852382791]	Pla2g2d
[1.28 0.0123 u'Pla2g2d']	[u'PE 36:4; ' 0.0193570182486 0.77051426283]	Pla2g2d
[1.28 0.0123 u'Pla2g2d']	[u'PE p-38:5/PE o-38:6; ' 0.028019771369 0.764482057742]	Pla2g2d
[1.28 0.0123 u'Pla2g2d']	[u'PC 34:1; ' 0.0259321303014 0.761302994795]	Pla2g2d
[1.28 0.0123 u'Pla2g2d']	[u'PE 34:1; ' 0.0228546689677 0.758500019773]	Pla2g2d
[1.28 0.0123 u'Pla2g2d']	[u'PE 34:1; ' 0.0228546689677 0.758500019773]	Pla2g2d
[1.28 0.0123 u'Pla2g2d']	[u'PE 34:1; ' 0.0146696568713 0.740275103006]	Pla2g2d
[1.28 0.0123 u'Pla2g2d']	[u'PE 34:1; ' 0.0146696568713 0.740275103006]	Pla2g2d
[1.28 0.0123 u'Pla2g2d']	[u'PC 34:4; B' 0.0438313724386 0.75848105822]	Pla2g2d
[1.28 0.0123 u'Pla2g2d']	[u'PE 36:1; PE 18:0-18:1; ' 0.016048986181 0.740132901853]	Pla2g2d
[1.28 0.0123 u'Pla2g2d']	[u'PC 40:7; ' 0.0166939345576 0.723553574947]	Pla2g2d
[1.28 0.0123 u'Pla2g2d']	[u'PE 36:2; PE 18:1-18:1; ' 0.031771076129 0.721746026089]	Pla2g2d
[1.28 0.0123 u'Pla2g2d']	[u'PG 38:4; PG 18:0-20:4; ' 0.025602314064 0.719440524087]	Pla2g2d
[1.28 0.0123 u'Pla2g2d']	[u'PC 33:1; ' 0.031000173279 0.718947359201]	Pla2g2d
[1.28 0.0123 u'Pla2g2d']	[u'PC 38:5; A ' 0.0268308878632 0.7189103065]	Pla2g2d
[1.28 0.0123 u'Pla2g2d']	[u'PE p-38:3; or PE o-38:4; ' 0.0382557968641 0.718051134004]	Pla2g2d
[1.28 0.0123 u'Pla2g2d']	[u'PC 40:8; B' 0.018120191352 0.700212818323]	Pla2g2d
[1.28 0.0123 u'Pla2g2d']	[u'PC 38:4; A ' 0.0314886564319 0.698221912777]	Pla2g2d
[1.28 0.0123 u'Pla2g2d']	[u'PC 32:1; ' 0.0371027022218 0.691214151075]	Pla2g2d
[1.28 0.0123 u'Pla2g2d']	[u'PC p-34:1/PC o-34:2; ' 0.0308727147112 0.68226972444]	Pla2g2d
[1.28 0.0123 u'Pla2g2d']	[u'PC 42:5; B' 0.00149486096315 0.67840525284]	Pla2g2d
[1.28 0.0123 u'Pla2g2d']	[u'PC p-40:6/PC o-40:7; A ' 0.0239408391959 0.667328991427]	Pla2g2d
[1.28 0.0123 u'Pla2g2d']	[u'LPC 20:4; ' 0.0280174443183 0.666848418757]	Pla2g2d
[1.28 0.0123 u'Pla2g2d']	[u'PE 38:3; ' 0.00158678976608 0.666744204078]	Pla2g2d
[1.28 0.0123 u'Pla2g2d']	[u'PE 36:3e; PE 18:2e/18:1; ' 0.0410489636171 0.64368859994]	Pla2g2d
[1.28 0.0123 u'Pla2g2d']	[u'PE 36:1; ' 0.00330978762123 0.636556498437]	Pla2g2d
[1.28 0.0123 u'Pla2g2d']	[u'PC 34:1e; ' 0.0489385073284 0.580032120986]	Pla2g2d
[1.28 0.0123 u'Pla2g2d']	[u'PC p-40:1; or PC o-40:2; ' 0.0380400293914 0.57443961191]	Pla2g2d
[1.13 0.045 u'Pla2g3']	[u'PE 34:2; ' 0.0186860401485 0.81858779367]	Pla2g3
[1.13 0.045 u'Pla2g3']	[u'PE 34:2; ' 0.0172751605612 0.769574831641]	Pla2g3
[1.13 0.045 u'Pla2g3']	[u'PC 38:5; PC 18:1-20:4; ' 0.00818039130913 0.812142351484]	Pla2g3
[1.13 0.045 u'Pla2g3']	[u'PC 36:1; ' 0.0104959704044 0.805302008973]	Pla2g3
[1.13 0.045 u'Pla2g3']	[u'PC 40:5; A ' 0.00565810851743 0.795576799284]	Pla2g3
[1.13 0.045 u'Pla2g3']	[u'PC 32:0; ' 0.0363612640623 0.79374569953]	Pla2g3
[1.13 0.045 u'Pla2g3']	[u'5-PAHSA-d9 ' 0.00875638745684 0.788077310725]	Pla2g3
[1.13 0.045 u'Pla2g3']	[u'PC p-34:0; or PC o-34:1; ' 0.0286294108394 0.780540153819]	Pla2g3
[1.13 0.045 u'Pla2g3']	[u'PC 35:2; B ' 0.0198153974607 0.777852382791]	Pla2g3
[1.13 0.045 u'Pla2g3']	[u'PE 36:4; ' 0.0193570182486 0.77051426283]	Pla2g3
[1.13 0.045 u'Pla2g3']	[u'PE p-38:5/PE o-38:6; ' 0.028019771369 0.764482057742]	Pla2g3
[1.13 0.045 u'Pla2g3']	[u'PC 34:1; ' 0.0259321303014 0.761302994795]	Pla2g3
[1.13 0.045 u'Pla2g3']	[u'PE 34:1; ' 0.0228546689677 0.758500019773]	Pla2g3
[1.13 0.045 u'Pla2g3']	[u'PE 34:1; ' 0.0228546689677 0.758500019773]	Pla2g3
[1.13 0.045 u'Pla2g3']	[u'PE 34:1; ' 0.0146696568713 0.740275103006]	Pla2g3
[1.13 0.045 u'Pla2g3']	[u'PE 34:1; ' 0.0146696568713 0.740275103006]	Pla2g3
[1.13 0.045 u'Pla2g3']	[u'PC 34:4; B' 0.0438313724386 0.75848105822]	Pla2g3
[1.13 0.045 u'Pla2g3']	[u'PE 36:1; PE 18:0-18:1; ' 0.016048986181 0.740132901853]	Pla2g3
[1.13 0.045 u'Pla2g3']	[u'PC 40:7; ' 0.0166939345576 0.723553574947]	Pla2g3
[1.13 0.045 u'Pla2g3']	[u'PE 36:2; PE 18:1-18:1; ' 0.031771076129 0.721746026089]	Pla2g3
[1.13 0.045 u'Pla2g3']	[u'PG 38:4; PG 18:0-20:4; ' 0.025602314064 0.719440524087]	Pla2g3
[1.13 0.045 u'Pla2g3']	[u'PC 33:1; ' 0.031000173279 0.718947359201]	Pla2g3
[1.13 0.045 u'Pla2g3']	[u'PC 38:5; A ' 0.0268308878632 0.7189103065]	Pla2g3
[1.13 0.045 u'Pla2g3']	[u'PE p-38:3; or PE o-38:4; ' 0.0382557968641 0.718051134004]	Pla2g3
[1.13 0.045 u'Pla2g3']	[u'PC 40:8; B' 0.018120191352 0.700212818323]	Pla2g3
[1.13 0.045 u'Pla2g3']	[u'PC 38:4; A ' 0.0314886564319 0.698221912777]	Pla2g3
[1.13 0.045 u'Pla2g3']	[u'PC 32:1; ' 0.0371027022218 0.691214151075]	Pla2g3
[1.13 0.045 u'Pla2g3']	[u'PC p-34:1/PC o-34:2; ' 0.0308727147112 0.68226972444]	Pla2g3
[1.13 0.045 u'Pla2g3']	[u'PC 42:5; B' 0.00149486096315 0.67840525284]	Pla2g3
[1.13 0.045 u'Pla2g3']	[u'PC p-40:6/PC o-40:7; A ' 0.0239408391959 0.667328991427]	Pla2g3
[1.13 0.045 u'Pla2g3']	[u'LPC 20:4; ' 0.0280174443183 0.666848418757]	Pla2g3
[1.13 0.045 u'Pla2g3']	[u'PE 38:3; ' 0.00158678976608 0.666744204078]	Pla2g3
[1.13 0.045 u'Pla2g3']	[u'PE 36:3e; PE 18:2e/18:1; ' 0.0410489636171 0.64368859994]	Pla2g3
[1.13 0.045 u'Pla2g3']	[u'PE 36:1; ' 0.00330978762123 0.636556498437]	Pla2g3
[1.13 0.045 u'Pla2g3']	[u'PC 34:1e; ' 0.0489385073284 0.580032120986]	Pla2g3
[1.13 0.045 u'Pla2g3']	[u'PC p-40:1; or PC o-40:2; ' 0.0380400293914 0.57443961191]	Pla2g3
[1.21 0.0215 u'Plscr4']	[u'PE 34:2; ' 0.0186860401485 0.81858779367]	Plscr4
[1.21 0.0215 u'Plscr4']	[u'PE 34:2; ' 0.0172751605612 0.769574831641]	Plscr4
[1.21 0.0215 u'Plscr4']	[u'PC 38:5; PC 18:1-20:4; ' 0.00818039130913 0.812142351484]	Plscr4
[1.21 0.0215 u'Plscr4']	[u'PC 36:1; ' 0.0104959704044 0.805302008973]	Plscr4
[1.21 0.0215 u'Plscr4']	[u'PC 40:5; A ' 0.00565810851743 0.795576799284]	Plscr4
[1.21 0.0215 u'Plscr4']	[u'PC 32:0; ' 0.0363612640623 0.79374569953]	Plscr4
[1.21 0.0215 u'Plscr4']	[u'PC p-34:0; or PC o-34:1; ' 0.0286294108394 0.780540153819]	Plscr4
[1.21 0.0215 u'Plscr4']	[u'PC 35:2; B ' 0.0198153974607 0.777852382791]	Plscr4
[1.21 0.0215 u'Plscr4']	[u'PE 36:4; ' 0.0193570182486 0.77051426283]	Plscr4
[1.21 0.0215 u'Plscr4']	[u'PI 38:5; ' 0.014999885425 0.766918260927]	Plscr4
[1.21 0.0215 u'Plscr4']	[u'PE p-38:5/PE o-38:6; ' 0.028019771369 0.764482057742]	Plscr4
[1.21 0.0215 u'Plscr4']	[u'PC 34:1; ' 0.0259321303014 0.761302994795]	Plscr4
[1.21 0.0215 u'Plscr4']	[u'PI 36:4; PI 16:0-20:4; ' 0.00940141922505 0.759179798109]	Plscr4
[1.21 0.0215 u'Plscr4']	[u'PE 34:1; ' 0.0228546689677 0.758500019773]	Plscr4
[1.21 0.0215 u'Plscr4']	[u'PE 34:1; ' 0.0228546689677 0.758500019773]	Plscr4
[1.21 0.0215 u'Plscr4']	[u'PE 34:1; ' 0.0146696568713 0.740275103006]	Plscr4
[1.21 0.0215 u'Plscr4']	[u'PE 34:1; ' 0.0146696568713 0.740275103006]	Plscr4
[1.21 0.0215 u'Plscr4']	[u'PC 34:4; B' 0.0438313724386 0.75848105822]	Plscr4
[1.21 0.0215 u'Plscr4']	[u'PE 36:1; PE 18:0-18:1; ' 0.016048986181 0.740132901853]	Plscr4
[1.21 0.0215 u'Plscr4']	[u'PC 40:7; ' 0.0166939345576 0.723553574947]	Plscr4
[1.21 0.0215 u'Plscr4']	[u'PE 36:2; PE 18:1-18:1; ' 0.031771076129 0.721746026089]	Plscr4
[1.21 0.0215 u'Plscr4']	[u'PG 38:4; PG 18:0-20:4; ' 0.025602314064 0.719440524087]	Plscr4
[1.21 0.0215 u'Plscr4']	[u'PC 33:1; ' 0.031000173279 0.718947359201]	Plscr4
[1.21 0.0215 u'Plscr4']	[u'PC 38:5; A ' 0.0268308878632 0.7189103065]	Plscr4
[1.21 0.0215 u'Plscr4']	[u'PE p-38:3; or PE o-38:4; ' 0.0382557968641 0.718051134004]	Plscr4
[1.21 0.0215 u'Plscr4']	[u'PC 40:8; B' 0.018120191352 0.700212818323]	Plscr4
[1.21 0.0215 u'Plscr4']	[u'PC 38:4; A ' 0.0314886564319 0.698221912777]	Plscr4
[1.21 0.0215 u'Plscr4']	[u'PC 32:1; ' 0.0371027022218 0.691214151075]	Plscr4
[1.21 0.0215 u'Plscr4']	[u'PE p-36:2/PE o-36:3; ' 0.0478792655469 0.689257821126]	Plscr4
[1.21 0.0215 u'Plscr4']	[u'PC p-34:1/PC o-34:2; ' 0.0308727147112 0.68226972444]	Plscr4
[1.21 0.0215 u'Plscr4']	[u'PC 42:5; B' 0.00149486096315 0.67840525284]	Plscr4
[1.21 0.0215 u'Plscr4']	[u'PC p-40:6/PC o-40:7; A ' 0.0239408391959 0.667328991427]	Plscr4
[1.21 0.0215 u'Plscr4']	[u'PE 38:3; ' 0.00158678976608 0.666744204078]	Plscr4
[1.21 0.0215 u'Plscr4']	[u'PE 36:3e; PE 18:2e/18:1; ' 0.0410489636171 0.64368859994]	Plscr4
[1.21 0.0215 u'Plscr4']	[u'PE 36:1; ' 0.00330978762123 0.636556498437]	Plscr4
[1.21 0.0215 u'Plscr4']	[u'PE p-38:5; or PE o-38:6; ' 0.00901231842993 0.619548621258]	Plscr4
[1.21 0.0215 u'Plscr4']	[u'PC 34:1e; ' 0.0489385073284 0.580032120986]	Plscr4
[1.21 0.0215 u'Plscr4']	[u'PC p-40:1; or PC o-40:2; ' 0.0380400293914 0.57443961191]	Plscr4
[1.13 0.0242 u'Pltp']	[u'PE 34:2; ' 0.0186860401485 0.81858779367]	Pltp
[1.13 0.0242 u'Pltp']	[u'PE 34:2; ' 0.0172751605612 0.769574831641]	Pltp
[1.13 0.0242 u'Pltp']	[u'PC 38:5; PC 18:1-20:4; ' 0.00818039130913 0.812142351484]	Pltp
[1.13 0.0242 u'Pltp']	[u'PC 36:1; ' 0.0104959704044 0.805302008973]	Pltp
[1.13 0.0242 u'Pltp']	[u'PC 40:5; A ' 0.00565810851743 0.795576799284]	Pltp
[1.13 0.0242 u'Pltp']	[u'PC 32:0; ' 0.0363612640623 0.79374569953]	Pltp
[1.13 0.0242 u'Pltp']	[u'PC p-34:0; or PC o-34:1; ' 0.0286294108394 0.780540153819]	Pltp
[1.13 0.0242 u'Pltp']	[u'PC 35:2; B ' 0.0198153974607 0.777852382791]	Pltp
[1.13 0.0242 u'Pltp']	[u'PE 36:4; ' 0.0193570182486 0.77051426283]	Pltp
[1.13 0.0242 u'Pltp']	[u'PI 38:5; ' 0.014999885425 0.766918260927]	Pltp
[1.13 0.0242 u'Pltp']	[u'PE p-38:5/PE o-38:6; ' 0.028019771369 0.764482057742]	Pltp
[1.13 0.0242 u'Pltp']	[u'PC 34:1; ' 0.0259321303014 0.761302994795]	Pltp
[1.13 0.0242 u'Pltp']	[u'PI 36:4; PI 16:0-20:4; ' 0.00940141922505 0.759179798109]	Pltp
[1.13 0.0242 u'Pltp']	[u'PE 34:1; ' 0.0228546689677 0.758500019773]	Pltp
[1.13 0.0242 u'Pltp']	[u'PE 34:1; ' 0.0228546689677 0.758500019773]	Pltp
[1.13 0.0242 u'Pltp']	[u'PE 34:1; ' 0.0146696568713 0.740275103006]	Pltp
[1.13 0.0242 u'Pltp']	[u'PE 34:1; ' 0.0146696568713 0.740275103006]	Pltp
[1.13 0.0242 u'Pltp']	[u'PC 34:4; B' 0.0438313724386 0.75848105822]	Pltp
[1.13 0.0242 u'Pltp']	[u'PE 36:1; PE 18:0-18:1; ' 0.016048986181 0.740132901853]	Pltp
[1.13 0.0242 u'Pltp']	[u'PC 40:7; ' 0.0166939345576 0.723553574947]	Pltp
[1.13 0.0242 u'Pltp']	[u'PE 36:2; PE 18:1-18:1; ' 0.031771076129 0.721746026089]	Pltp
[1.13 0.0242 u'Pltp']	[u'PG 38:4; PG 18:0-20:4; ' 0.025602314064 0.719440524087]	Pltp
[1.13 0.0242 u'Pltp']	[u'PC 33:1; ' 0.031000173279 0.718947359201]	Pltp
[1.13 0.0242 u'Pltp']	[u'PC 38:5; A ' 0.0268308878632 0.7189103065]	Pltp
[1.13 0.0242 u'Pltp']	[u'PE p-38:3; or PE o-38:4; ' 0.0382557968641 0.718051134004]	Pltp
[1.13 0.0242 u'Pltp']	[u'PC 40:8; B' 0.018120191352 0.700212818323]	Pltp
[1.13 0.0242 u'Pltp']	[u'PC 38:4; A ' 0.0314886564319 0.698221912777]	Pltp
[1.13 0.0242 u'Pltp']	[u'PC 32:1; ' 0.0371027022218 0.691214151075]	Pltp
[1.13 0.0242 u'Pltp']	[u'PE p-36:2/PE o-36:3; ' 0.0478792655469 0.689257821126]	Pltp
[1.13 0.0242 u'Pltp']	[u'PC p-34:1/PC o-34:2; ' 0.0308727147112 0.68226972444]	Pltp
[1.13 0.0242 u'Pltp']	[u'PC 42:5; B' 0.00149486096315 0.67840525284]	Pltp
[1.13 0.0242 u'Pltp']	[u'PC p-40:6/PC o-40:7; A ' 0.0239408391959 0.667328991427]	Pltp
[1.13 0.0242 u'Pltp']	[u'PE 38:3; ' 0.00158678976608 0.666744204078]	Pltp
[1.13 0.0242 u'Pltp']	[u'PE 36:3e; PE 18:2e/18:1; ' 0.0410489636171 0.64368859994]	Pltp
[1.13 0.0242 u'Pltp']	[u'PE 36:1; ' 0.00330978762123 0.636556498437]	Pltp
[1.13 0.0242 u'Pltp']	[u'PE p-38:5; or PE o-38:6; ' 0.00901231842993 0.619548621258]	Pltp
[1.13 0.0242 u'Pltp']	[u'PC 34:1e; ' 0.0489385073284 0.580032120986]	Pltp
[1.13 0.0242 u'Pltp']	[u'PC p-40:1; or PC o-40:2; ' 0.0380400293914 0.57443961191]	Pltp
[1.3 0.0183 u'Prmt5']	[u'S-Adenosyl-methionine ' 0.00605872732751 0.683010821211]	Prmt5
[-1.42 0.0496 u'Trpc6']	[u'DG 36:3; ' 0.0412595935486 2.80573365983]	Trpc6
[-1.42 0.0496 u'Trpc6']	[u'1_DG 18:1/2:0/0:0; iSTD ' 0.0262804755354 0.911116293063]	Trpc6
Fold_Change P-Val GeneSymbolMetabolite pVal FC	Protein_Associated_w_Metabolite
