# Supplementary material for: Intergenerational trauma transmission is associated with brain metabotranscriptome remodeling and mitochondrial dysfunction
Source: Commun Biol. 2021 Jun 24;4:783. doi: 10.1038/s42003-021-02255-2 (PMC8225861; doi:10.1038/s42003-021-02255-2)
Supplement: Supplementary file 9 — Supplementary Data 7 [file 42003_2021_2255_MOESM9_ESM.xlsx]

## Sheet: 24hr s→S with human MDD
mouse_log2FC	mouse gene_ID	human gene ID	MDD_log2FC	MDD P-value
-0.37851	Egr4	EGR4	-0.197084	0.000512243
-0.64155	Crhbp	CRHBP	-0.185126	0.00549342
-0.36737	Kcnj16	KCNJ16	-0.165154	0.0020358
-0.21412	Atp2c2	ATP2C2	-0.146735	5.1058e-07
-0.75702	Egr1	EGR1	-0.146701	0.0243069
-0.22651	Spry4	SPRY4	-0.133096	0.00326563
-0.52607	Nr4a1	NR4A1	-0.13189	0.0137635
-0.15056	Gstm2	GSTM2	-0.129397	0.00541847
-0.36737	Lef1	LEF1	-0.109984	0.0041883
-0.75702	Vgf	VGF	-0.108285	0.00202836
-0.47508	Lgals1	LGALS1	-0.107784	0.00120871
-0.15056	Wdr4	WDR4	-0.106325	0.00658452
-0.36737	Dus3l	DUS3L	-0.104551	0.00168707
-0.09761	Pdlim2	PDLIM2	-0.0973196	0.00666366
-0.31034	Nme5	NME5	-0.096666	0.038138
-0.46467	Sdf2l1	SDF2L1	-0.0964087	0.000456298
-0.34483	Cabp7	CABP7	-0.095471	0.0148091
-0.18903	Ppic	PPIC	-0.0952332	0.0294254
-0.48543	Cdh1	CDH1	-0.0932467	0.0222497
-0.35614	Rarres2	RARRES2	-0.0925349	0.00703427
-0.35614	Col12a1	COL12A1	-0.0900758	0.0181345
-0.31034	Pitpnm1	PITPNM1	-0.090019	0.00881777
-0.29866	Spata2l	SPATA2L	-0.0889745	0.00963994
-0.33342	Rasgrf1	RASGRF1	-0.0872037	0.0243425
-0.18903	Phka1	PHKA1	-0.0859865	0.0401447
-0.28688	Col23a1	COL23A1	-0.0858535	0.0105487
-0.5656	Cdk5r2	CDK5R2	-0.0853369	0.00977148
-0.37851	Asl	ASL	-0.0799397	0.0161661
-0.29866	Clstn3	CLSTN3	-0.0799298	0.0295436
-0.29866	Mrps12	MRPS12	-0.0761115	0.0192523
-0.41143	Col26a1	COL26A1	-0.075475	0.00866382
-0.1375	Tubg1	TUBG1	-0.0753113	0.00651433
-0.43296	Ablim2	ABLIM2	-0.0737049	0.0123043
-0.62293	Cpne9	CPNE9	-0.0730671	0.0304238
-0.32193	Rln1	RLN1	-0.0724153	0.0130798
-0.42223	Fbxl15	FBXL15	-0.0722376	0.00189761
-0.33342	Krt5	KRT5	-0.0721817	0.0459957
-0.27501	Rgl2	RGL2	-0.0705211	0.00135876
-0.1635	Aars2	AARS2	-0.0701853	0.000954565
-0.43296	Rasgrp2	RASGRP2	-0.0701135	0.021176
-0.4957	Emp3	EMP3	-0.0691133	0.0423159
-0.32193	Crym	CRYM	-0.0682444	0.0431103
-0.69599	Igsf21	IGSF21	-0.0681483	0.0101938
-0.41143	Tapbp	TAPBP	-0.0677808	0.00335439
-0.23879	Adra1b	ADRA1B	-0.0675727	0.00368383
-0.31034	Mfsd2a	MFSD2A	-0.0672537	0.0391628
-0.34483	Sorcs2	SORCS2	-0.0671099	0.023394
-0.26303	Trim6	TRIM6	-0.0657063	0.0157355
-0.21412	Cdx2	CDX2	-0.0656076	0.00777668
-0.22651	Pomt1	POMT1	-0.0654702	0.00321575
-0.35614	Pepd	PEPD	-0.0650985	0.00254924
-0.25096	Oplah	OPLAH	-0.0648041	0.024734
-0.27501	Timm10	TIMM10	-0.0647341	0.0489082
-0.38957	St6galnac6	ST6GALNAC6	-0.0644805	0.0036156
-0.18903	Klf8	KLF8	-0.0643731	0.0262305
-0.23879	Rnd1	RND1	-0.0622373	0.00515131
-0.5656	Cpne5	CPNE5	-0.0619936	0.0402229
-0.22651	Ndufa4l2	NDUFA4L2	-0.0604634	0.0267684
-0.33342	Crhr1	CRHR1	-0.0582036	0.0280662
-0.1635	Ocel1	OCEL1	-0.0581228	0.0252315
-0.47508	Sipa1	SIPA1	-0.057086	0.0445968
-0.28688	Grb10	GRB10	-0.0567754	0.0050856
-0.38957	Galns	GALNS	-0.0565237	0.00512477
-0.79909	Avp	AVP	-0.0564883	0.0204958
-0.33342	Pcyt2	PCYT2	-0.055497	0.023868
-0.35614	Foxc2	FOXC2	-0.0551714	0.0404364
-0.40054	Slc39a13	SLC39A13	-0.0548073	0.00593014
-0.17632	Dlc1	DLC1	-0.0544373	0.0162199
-0.63227	Map1lc3a	MAP1LC3A	-0.0539501	0.00596879
-0.44361	Inpp5j	INPP5J	-0.0538367	0.0201619
-0.42223	Tpi1	TPI1	-0.0531817	0.00492627
-0.20163	Mypop	MYPOP	-0.0526156	0.0199484
-0.34483	Ndufb7	NDUFB7	-0.0524549	0.0189955
-0.17632	Sil1	SIL1	-0.0518969	0.0173884
-0.5656	Tom1	TOM1	-0.0518815	0.0211308
-0.12433	Mrps34	MRPS34	-0.0509197	0.0185725
-0.37851	Psmb3	PSMB3	-0.0507673	0.0324345
-0.26303	Pcdhb2	PCDHB2	-0.0504116	0.0143558
-0.27501	Fam173a	FAM173A	-0.0503393	0.0395263
-0.26303	Akr1a1	AKR1A1	-0.050125	0.0218344
-0.31034	Map3k12	MAP3K12	-0.0494574	0.0137664
-0.31034	Mrpl14	MRPL14	-0.0493065	0.0404043
-0.34483	Mob3a	MOB3A	-0.0473793	0.0456243
-0.41143	Fads3	FADS3	-0.0469545	0.0245564
-0.32193	Nat9	NAT9	-0.0464684	0.0357903
-0.45418	Kifc2	KIFC2	-0.04578	0.0425972
-0.1635	Ncaph2	NCAPH2	-0.0455937	0.0282601
-0.29866	Mon1a	MON1A	-0.0448565	0.0347613
-0.20163	Adck1	ADCK1	-0.0439618	0.0495578
-0.28688	Urm1	URM1	-0.043813	0.0134647
-0.18903	Wdr88	WDR88	-0.0426354	0.026689
-0.31034	Cope	COPE	-0.0425677	0.0293838
-0.51602	Rpl35a	RPL35A	-0.042135	0.0165645
-0.32193	Nelfcd	NELFCD	-0.0417095	0.0183397
-0.43296	Sh3gl1	SH3GL1	-0.0413978	0.0249135
-0.23879	Osbpl7	OSBPL7	-0.0413609	0.0454209
-0.18903	Aimp2	AIMP2	-0.0412653	0.0468434
-0.29866	Aup1	AUP1	-0.0387633	0.0241904
-0.28688	Tmem141	TMEM141	-0.0372375	0.0465434
-0.32193	Cox5b	COX5B	-0.0371922	0.00693318
-0.46467	Mien1	MIEN1	-0.0352301	0.0493359
-0.27501	Rassf7	RASSF7	0.0344628	0.0340324
0.226509	Mcoln2	MCOLN2	0.140519	1.67417e-05
0.238787	Ptpn4	PTPN4	0.131797	0.0107467
0.201634	Ifna7	IFNA7	0.11972	3.42549e-07
0.263034	Clic6	CLIC6	0.0811568	0.000464346
0.263034	Cenpu	CENPU	0.0725453	0.0117407
0.201634	Tsr1	TSR1	0.0699245	0.0237771
1.1635	Baiap2l1	BAIAP2L1	0.0616799	0.0348462
0.201634	Veph1	VEPH1	0.0609618	0.0158581
0.464668	Slc26a7	SLC26A7	0.0609165	0.00267255
0.263034	Zbtb41	ZBTB41	0.0596186	0.0487587
0.226509	Pax4	PAX4	0.0568759	0.025279
0.214125	Utp15	UTP15	0.053367	0.0358258
0.516015	Kifc1	KIFC1	0.0514442	0.0283956
0.275007	Pop1	POP1	0.0477599	0.0367021
0.275007	Fam45a	FAM45A	0.042208	0.0210271
0.400538	Isl1	ISL1	0.0420541	0.0361416
-0.36737	Crabp2	CRABP2	0.0441564	0.044312
-0.36737	Dmrt1	DMRT1	0.044557	0.0341081
-0.1635	Sirt3	SIRT3	0.0474323	0.00262045
-0.44361	Glra1	GLRA1	0.0474804	0.0331204
-0.15056	Camp	CAMP	0.0478577	0.0496842
-0.07039	Mob3c	MOB3C	0.0479126	0.0455617
-0.53605	Nol3	NOL3	0.0479954	0.0216112
-0.25096	Zdhhc12	ZDHHC12	0.0485746	0.0315555
-0.22651	Enpep	ENPEP	0.0494876	0.0453981
-0.37851	Mpzl2	MPZL2	0.0498146	0.0436582
-0.18903	Cacna2d4	CACNA2D4	0.0514429	0.018776
-0.28688	Cpb2	CPB2	0.0518661	0.0166264
-0.15056	Hyal4	HYAL4	0.0544262	0.021964
-0.32193	Traf1	TRAF1	0.054555	0.0286911
-0.33342	Hist1h1d	HIST1H1D	0.0550774	0.0222496
-0.21412	Mcm6	MCM6	0.0572229	0.0211236
-0.27501	Ido1	IDO1	0.0572923	0.0350756
-0.37851	Agrp	AGRP	0.0580262	0.00530446
-0.26303	Ifna5	IFNA5	0.0589117	0.0028869
-0.1375	Hsd3b1	HSD3B1	0.059269	0.0014424
-0.23879	Nckap1l	NCKAP1L	0.0602864	0.0212279
-0.35614	Col1a1	COL1A1	0.0615605	0.00758448
-0.31034	Rdm1	RDM1	0.0617351	0.013548
-0.1635	Ccdc60	CCDC60	0.0625449	0.0205389
-0.17632	Angel1	ANGEL1	0.0631638	0.00636583
-0.28688	Plcxd2	PLCXD2	0.0660872	0.0370782
-0.25096	Slc17a9	SLC17A9	0.0661832	0.0182961
-0.60407	Smoc2	SMOC2	0.0662184	0.0127989
-0.29866	Ifnl2	IFNL2	0.0675971	0.0199102
-0.23879	Best2	BEST2	0.0700628	0.0143964
-0.25096	Asb14	ASB14	0.0701194	0.00745025
-0.43296	Fgfbp1	FGFBP1	0.0708626	0.00511884
-0.25096	Spint1	SPINT1	0.0730666	0.00725336
-0.41143	Ankrd23	ANKRD23	0.0754282	0.00769255
-0.23879	Efcc1	EFCC1	0.0844689	0.0087658
-0.22651	Krtap1-5	KRTAP1-5	0.0861376	0.000694226
-0.29866	Dnajc5b	DNAJC5B	0.0916723	0.0028112
-0.33342	Tmem176a	TMEM176A	0.0958498	0.0273269
-0.65992	Lbp	LBP	0.0968842	0.000944547
-0.27501	Bace2	BACE2	0.100891	0.00816006
-0.17632	Arrdc3	ARRDC3	0.103582	0.0259177
-0.22651	Bcas1	BCAS1	0.11135	0.0207772
-0.35614	Nr1d1	NR1D1	0.143655	0.00533171
-0.44361	Tmem161a	TMEM161A	0.0371996	0.00839013
0.176323	Arf4	ARF4	-0.038409	0.0145644
0.137504	Prpf4b	PRPF4B	-0.0411642	0.0244909
0.250962	Kbtbd2	KBTBD2	-0.0473667	0.025193
0.400538	Cnep1r1	CNEP1R1	-0.047662	0.0109006
0.263034	Ankrd10	ANKRD10	-0.0478751	0.0435757
0.263034	Oard1	OARD1	-0.0506745	0.0424734
0.176323	Chmp1b	CHMP1B	-0.0509061	0.0255292
0.124328	Rspry1	RSPRY1	-0.0514931	0.00877722
0.15056	Depdc1b	DEPDC1B	-0.0518045	0.00606105
0.367371	Ago4	AGO4	-0.0523828	0.0349914
0.31034	Smarcad1	SMARCAD1	-0.0524055	0.0177123
0.15056	Ccnl2	CCNL2	-0.0533722	0.0279467
0.111031	Robo1	ROBO1	-0.0550963	0.0268124
0.189034	Inip	INIP	-0.0552878	0.0182084
0.226509	Cklf	CKLF	-0.055551	0.027438
0.286881	Ndufaf4	NDUFAF4	-0.0573123	0.0488065
0.238787	Fancf	FANCF	-0.0580002	0.0461372
0.400538	Dnajc19	DNAJC19	-0.0594174	0.0364072
0.250962	Pias2	PIAS2	-0.0600967	0.00407249
0.526069	Eri1	ERI1	-0.0635605	0.017836
0.137504	Pabpn1	PABPN1	-0.0654068	0.00467832
0.201634	Naa25	NAA25	-0.0659986	0.0186773
0.163499	Ccnyl1	CCNYL1	-0.0673546	0.0127485
0.201634	E2f6	E2F6	-0.067763	0.0061962
0.378512	Mex3a	MEX3A	-0.069774	0.0234245
0.286881	Naa16	NAA16	-0.0699178	0.0139254
0.189034	Nrp1	NRP1	-0.0704665	0.0366925
0.214125	Fam76b	FAM76B	-0.0705357	0.024721
0.356144	Sox11	SOX11	-0.0707807	0.017579
0.321928	Srek1	SREK1	-0.0708618	0.00767819
0.189034	Gemin8	GEMIN8	-0.0728596	0.0447764
0.275007	Phf14	PHF14	-0.0735296	0.0186457
0.321928	Chrna5	CHRNA5	-0.0799356	0.0199082
0.298658	Jak2	JAK2	-0.081476	0.0145586
0.275007	Mcur1	MCUR1	-0.0825417	0.0018193
0.321928	Sfpq	SFPQ	-0.0869015	0.00227282
0.238787	Ints6	INTS6	-0.0899017	0.00226959
0.31034	Atp11c	ATP11C	-0.0927706	0.0128842
0.275007	Neurod6	NEUROD6	-0.0983698	0.0192268
0.201634	Cpsf6	CPSF6	-0.107916	0.0255587
0.389567	Clk1	CLK1	-0.12308	0.000928188

## Sheet: adult s→S  with human MDD
mouse_log2FC	mouse gene_ID	human gene ID	MDD_log2FC	MDD P-value
-0.52607	Clec2l	CLEC2L	-0.0605903	0.0393287
-0.28688	Crh	CRH	-0.253727	0.000272411
-0.27501	Crhbp	CRHBP	-0.185126	0.00549342
-0.1635	Manf	MANF	-0.109175	0.000399363
-0.28688	Aimp1	AIMP1	-0.104983	8.64539e-05
-0.29866	Dnajb1	DNAJB1	-0.104844	0.00872969
-0.1635	Mrpl21	MRPL21	-0.0998505	0.00275544
-0.43296	E2f1	E2F1	-0.0973245	8.7838e-05
-0.32193	Wfdc1	WFDC1	-0.0947	0.0044343
-0.15056	Mafg	MAFG	-0.0793317	0.000209499
-0.20163	Cdh11	CDH11	-0.0751597	0.00158958
-0.20163	Pram1	PRAM1	-0.0745735	0.0114574
-0.21412	Gimap1	GIMAP1	-0.0724305	0.00372816
-0.20163	Mib2	MIB2	-0.072198	0.00208093
-0.21412	Dnajc4	DNAJC4	-0.071254	0.00482394
-0.33342	Jrkl	JRKL	-0.0698382	0.0311379
-0.34483	Txlna	TXLNA	-0.0676972	0.00500523
-0.20163	Shank3	SHANK3	-0.066948	0.00397035
-0.20163	Pnkp	PNKP	-0.0656535	0.0404865
-0.17632	Mex3c	MEX3C	-0.0654805	0.00900695
-0.32193	Nsmf	NSMF	-0.0654672	0.0121704
-0.26303	Arpc3	ARPC3	-0.0653894	0.0124517
-0.28688	Snx25	SNX25	-0.0624947	0.0273931
-0.28688	Arpc5l	ARPC5L	-0.0603837	0.00479682
-0.36737	Apbb1	APBB1	-0.0596142	0.00803031
-0.28688	Dip2c	DIP2C	-0.0573017	0.00133282
-0.17632	Dhrs7b	DHRS7B	-0.0570048	0.0306015
-0.26303	Tmem126a	TMEM126A	-0.0566744	0.0324824
-0.20163	Wdr26	WDR26	-0.0565258	0.021583
-0.21412	Bnip1	BNIP1	-0.0539195	0.04283
-0.22651	Vash1	VASH1	-0.0522988	0.0370367
-0.28688	Herc2	HERC2	-0.0501997	0.0474331
-0.22651	Mrpl14	MRPL14	-0.0493065	0.0404043
-0.37851	Glt1d1	GLT1D1	-0.0481963	0.0476146
-0.31034	Fars2	FARS2	-0.0458924	0.0160509
-0.17632	Hint1	HINT1	-0.0429031	0.0265659
-0.12433	Ppp2cb	PPP2CB	-0.0425103	0.00105718
-0.21412	Eif2b1	EIF2B1	-0.0408688	0.0271016
-0.28688	Dcaf12	DCAF12	-0.0403946	0.0323054
-0.15056	Gba2	GBA2	-0.0400802	0.0436783
-0.41143	Tmem141	TMEM141	-0.0372375	0.0465434
-0.23879	Psmb4	PSMB4	-0.0305276	0.0277162
0.641546	Pax7	PAX7	0.149159	0.00519463
0.333424	Nr1d1	NR1D1	0.143655	0.00533171
1.20789	Chrna3	CHRNA3	0.116071	3.08429e-05
0.367371	Smad9	SMAD9	0.105905	0.0151811
0.176323	Tinagl1	TINAGL1	0.101288	3.07836e-05
0.687061	Syn3	SYN3	0.0982216	0.0367184
0.411426	Mme	MME	0.0963606	0.00205181
0.250962	Mid2	MID2	0.0829466	0.000223672
0.214125	Rtp3	RTP3	0.0753822	0.00444888
0.111031	Spint1	SPINT1	0.0730666	0.00725336
0.454176	Cbll1	CBLL1	0.0706283	0.00584799
0.028569	Wbscr27	WBSCR27	0.0706077	0.0003019
0.333424	Triobp	TRIOBP	0.0705803	0.00767358
0.275007	Fcrla	FCRLA	0.0676761	0.0173324
0.163499	Rnf186	RNF186	0.0651179	0.00871758
1.75702	Baiap2l1	BAIAP2L1	0.0616799	0.0348462
0.189034	Tmco2	TMCO2	0.0600471	0.0177515
1.39506	Mab21l2	MAB21L2	0.0593976	0.0396549
0.641546	Tacr3	TACR3	0.0589375	0.0432155
0.238787	Ifna5	IFNA5	0.0589117	0.0028869
0.356144	Pla2g2d	PLA2G2D	0.0574274	0.0296179
0.356144	Galnt13	GALNT13	0.0573011	0.0150287
0.070389	Ido1	IDO1	0.0572923	0.0350756
0.321928	Rrm2	RRM2	0.0567392	0.0107914
0.176323	Lrtm1	LRTM1	0.055978	0.0208852
0.137504	Hsd3b7	HSD3B7	0.0555159	0.00963004
0.263034	Zbed4	ZBED4	0.0532608	0.0411496
0.250962	Atp13a5	ATP13A5	0.0523846	0.0420276
0.214125	Pop1	POP1	0.0477599	0.0367021
0.137504	Tsga10ip	TSGA10IP	0.047252	0.03417
0.464668	Sox3	SOX3	0.0464405	0.0403736
0.137504	Aifm2	AIFM2	0.0403979	0.0497991
-0.48543	Mcm6	MCM6	0.0572229	0.0211236
-0.33342	Tmem42	TMEM42	0.0408226	0.0451298
-0.18903	Adcy10	ADCY10	0.051041	0.0151678
-0.25096	Psmd4	PSMD4	0.0528089	0.00360862
-0.18903	Slc5a10	SLC5A10	0.0531051	0.0218723
-0.22651	Sycn	SYCN	0.061634	0.00845023
-0.15056	Tmprss15	TMPRSS15	0.0638816	0.0143645
-0.23879	Nckap1	NCKAP1	0.0822612	0.00745171
-0.32193	Thrsp	THRSP	0.0901232	0.00178416
-0.18903	Tmem57	TMEM57	0.102357	0.00288796
0.250962	Rpl37a	RPL37A	-0.0219601	0.0376882
0.526069	Shmt2	SHMT2	-0.0340646	0.0397271
0.344828	Bsdc1	BSDC1	-0.037068	0.0332557
0.263034	Arf4	ARF4	-0.038409	0.0145644
0.367371	Fbxl12	FBXL12	-0.0392753	0.0352786
0.084064	Paxbp1	PAXBP1	-0.0439605	0.0428132
0.321928	Sgcz	SGCZ	-0.0443004	0.0393202
0.250962	Clcn6	CLCN6	-0.0449346	0.0236164
0.250962	Srsf2	SRSF2	-0.0462248	0.0170513
0.15056	Mutyh	MUTYH	-0.0462744	0.0445853
0.378512	Hus1	HUS1	-0.0465686	0.0287533
0.344828	Pxmp2	PXMP2	-0.0469629	0.0474985
0.286881	Rcan1	RCAN1	-0.0485843	0.0200467
0.214125	Nxf1	NXF1	-0.0503268	0.0355636
0.263034	Tmem120a	TMEM120A	-0.0530701	0.0110389
0.422233	Lrrc61	LRRC61	-0.0547408	0.014276
0.15056	Phf8	PHF8	-0.0547956	0.0261434
0.443607	Grb10	GRB10	-0.0567754	0.0050856
0.356144	Alg12	ALG12	-0.0569736	0.0291717
0.275007	Chtf18	CHTF18	-0.0571257	0.0266397
0.15056	Arhgdia	ARHGDIA	-0.0595313	0.00733027
0.15056	Pias2	PIAS2	-0.0600967	0.00407249
0.526069	Reck	RECK	-0.0603619	0.0268101
0.226509	Scand1	SCAND1	-0.0620687	0.00568029
0.422233	Klf8	KLF8	-0.0643731	0.0262305
0.176323	Elfn1	ELFN1	-0.0644674	0.0136992
0.189034	Parp9	PARP9	-0.0647635	0.0346108
0.286881	Tnfaip8l1	TNFAIP8L1	-0.0682039	0.0184977
0.275007	Naa16	NAA16	-0.0699178	0.0139254
0.226509	Thumpd2	THUMPD2	-0.0737105	0.000749362
0.641546	Lhx1	LHX1	-0.0738359	0.001537
0.226509	Klf3	KLF3	-0.0746037	0.0114086
0.214125	Trim47	TRIM47	-0.0750235	0.0445604
0.201634	Jakmip3	JAKMIP3	-0.0750395	0.0204214
0.298658	Ankrd44	ANKRD44	-0.0755101	0.023624
0.575312	Col6a2	COL6A2	-0.075517	0.0156333
0.226509	Zcchc8	ZCCHC8	-0.079517	0.00287104
0.137504	Ppm1d	PPM1D	-0.0795705	0.0271726
0.176323	Cd2ap	CD2AP	-0.0843045	0.0102041
0.321928	Pinlyp	PINLYP	-0.0871404	0.0017167
0.084064	Sox1	SOX1	-0.089448	0.0100091
0.286881	Pfkfb3	PFKFB3	-0.0899263	0.00133646
0.411426	Ass1	ASS1	-0.0909939	0.00600883
0.201634	Bad	BAD	-0.0913413	0.000294096
0.298658	Prrx1	PRRX1	-0.0934652	0.0265357
0.344828	Entpd1	ENTPD1	-0.0999475	0.00436833
0.263034	Cybb	CYBB	-0.108079	0.0187095
0.321928	Nos1	NOS1	-0.109937	0.000179824
0.137504	Fas	FAS	-0.127275	0.0499073
0.367371	Fads2	FADS2	-0.137398	2.49638e-05
0.286881	St8sia2	ST8SIA2	-0.142376	0.000385055
0.298658	Tcerg1l	TCERG1L	-0.148019	0.000730668
0.097611	Lyve1	LYVE1	-0.162055	0.00856934

## Sheet: c→S  with human MDD
mouse_log2FC	mouse gene_ID	human gene ID	MDD_log2FC	MDD P-value
-0.27501	Crh	CRH	-0.253727	0.000272411
-0.32193	Haus1	HAUS1	-0.0941236	0.0116489
-0.33342	Tpo	TPO	-0.0636242	0.0265786
-0.33342	Gypa	GYPA	-0.0603753	0.0173747
-0.32193	Glt1d1	GLT1D1	-0.0481963	0.0476146
-0.21412	Capn11	CAPN11	-0.0454037	0.0488518
0.333424	Cnr2	CNR2	0.118465	0.000451196
0.526069	Lfng	LFNG	0.107623	0.00801352
0.201634	Tinagl1	TINAGL1	0.101288	3.07836e-05
0.333424	Rdh8	RDH8	0.0833284	0.00144249
0.333424	Gpsm1	GPSM1	0.0830554	0.002979
0.344828	Edaradd	EDARADD	0.0657652	0.0255337
0.31034	Stard5	STARD5	0.0620052	0.00763248
0.238787	Col1a1	COL1A1	0.0615605	0.00758448
0.344828	Klhl17	KLHL17	0.0576009	0.0153059
0.584963	Atp13a5	ATP13A5	0.0523846	0.0420276
0.263034	Cryba4	CRYBA4	0.0509767	0.0474275
0.250962	Lpar2	LPAR2	0.0495275	0.0395965
0.163499	Sirt3	SIRT3	0.0474323	0.00262045
0.321928	Sox3	SOX3	0.0464405	0.0403736
0.475085	Pvr	PVR	0.0408118	0.0245154
0.226509	Eif4a2	EIF4A2	0.0282049	0.0133316
-0.22651	Mfap5	MFAP5	0.0511815	0.0442878
-0.26303	Gnat1	GNAT1	0.0512074	0.045176
-0.21412	Ifna4	IFNA4	0.0541318	0.0325655
-0.54597	Pappa2	PAPPA2	0.0544411	0.0289174
-0.26303	Fam71d	FAM71D	0.056695	0.0304409
-0.41143	Mcm6	MCM6	0.0572229	0.0211236
-0.21412	Sel1l2	SEL1L2	0.0597396	0.0117582
-0.21412	Sprr2g	SPRR2G	0.0599655	0.0141113
-0.41143	Has2	HAS2	0.0604613	0.0144642
-0.22651	Pla2g2a	PLA2G2A	0.0615629	0.00498713
-0.22651	Tmprss15	TMPRSS15	0.0638816	0.0143645
-0.38957	Pnldc1	PNLDC1	0.0676704	0.0279964
-0.21412	Ribc2	RIBC2	0.0677796	0.0111461
-0.26303	Best2	BEST2	0.0700628	0.0143964
-0.21412	Adam21	ADAM21	0.0758484	0.00856534
-0.26303	Ccdc27	CCDC27	0.0805968	0.00257853
-0.31034	Dsc1	DSC1	0.0807472	0.0164896
-0.27501	Luzp4	LUZP4	0.0861204	0.0012592
0.411426	Hexa	HEXA	-0.0420097	0.0117095
0.124328	Arhgap23	ARHGAP23	-0.0461054	0.0367847
0.176323	Eif2b4	EIF2B4	-0.0479604	0.011341
0.286881	Mrps35	MRPS35	-0.0491036	0.0157299
0.344828	Tcf3	TCF3	-0.0497437	0.0326724
0.238787	Slc7a1	SLC7A1	-0.0500019	0.0164569
0.163499	Pqlc1	PQLC1	-0.0524171	0.0110096
0.286881	Mrps18a	MRPS18A	-0.0529741	0.00977928
0.137504	Inpp5j	INPP5J	-0.0538367	0.0201619
0.286881	Dlc1	DLC1	-0.0544373	0.0162199
0.333424	Foxc2	FOXC2	-0.0551714	0.0404364
0.163499	Pear1	PEAR1	-0.0554215	0.0208289
0.298658	Scand1	SCAND1	-0.0620687	0.00568029
0.214125	Spire2	SPIRE2	-0.0623803	0.00278847
0.411426	Ndufa11	NDUFA11	-0.0629043	0.0024555
0.137504	Tmem151b	TMEM151B	-0.0650015	0.0132548
0.422233	Pomt1	POMT1	-0.0654702	0.00321575
0.378512	Far2	FAR2	-0.0663725	0.0255438
0.432959	E4f1	E4F1	-0.067381	0.00130957
0.545968	St6galnac5	ST6GALNAC5	-0.0686915	0.0344377
0.555816	Fmnl3	FMNL3	-0.0705136	0.0261957
0.321928	Rgl2	RGL2	-0.0705211	0.00135876
0.238787	Ephb4	EPHB4	-0.0722049	0.0133327
0.344828	Fbxl15	FBXL15	-0.0722376	0.00189761
0.333424	Thumpd2	THUMPD2	-0.0737105	0.000749362
0.739848	Col6a2	COL6A2	-0.075517	0.0156333
0.422233	Xylt1	XYLT1	-0.0872116	0.00107192
0.263034	Mvd	MVD	-0.0919268	0.000334457
0.176323	Hs3st1	HS3ST1	-0.0921396	0.0205771
0.526069	Etv6	ETV6	-0.093473	0.00187021
0.367371	Banp	BANP	-0.0969792	0.0122997
0.137504	Pprc1	PPRC1	-0.101522	0.00115546
0.250962	Rhoj	RHOJ	-0.118243	0.0189496
0.201634	Lyve1	LYVE1	-0.162055	0.00856934

## Sheet: s→C  with human MDD
mouse_log2FC	mouse gene_ID	human gene ID	MDD_log2FC	MDD P-value
-0.23879	Uckl1	UCKL1	-0.103782	6.18628e-05
-0.29866	Asb2	ASB2	-0.101289	0.0158455
-0.44361	Clk4	CLK4	-0.0902277	0.00039084
-0.48543	Sox1	SOX1	-0.089448	0.0100091
-0.28688	Msantd2	MSANTD2	-0.0867316	0.00374852
-0.25096	Pappa	PAPPA	-0.0804752	0.0190906
-0.22651	P4ha2	P4HA2	-0.0792783	0.0306077
-0.29866	Gimap1	GIMAP1	-0.0724305	0.00372816
-0.26303	Fam76b	FAM76B	-0.0705357	0.024721
-0.37851	Smc6	SMC6	-0.0700442	0.0012926
-0.32193	Hdhd3	HDHD3	-0.066765	0.0288252
-0.20163	Tpo	TPO	-0.0636242	0.0265786
-0.31034	Eri1	ERI1	-0.0635605	0.017836
-0.26303	Casp8ap2	CASP8AP2	-0.0609277	0.0437799
-0.27501	Gypa	GYPA	-0.0603753	0.0173747
-0.32193	Rbbp8	RBBP8	-0.0528488	0.0295469
-0.31034	Adam19	ADAM19	-0.0512137	0.0364666
-0.29866	Ndufs5	NDUFS5	-0.0400699	0.0380197
-0.32193	Gapdh	GAPDH	-0.0212246	0.0435872
0.31034	Tubb6	TUBB6	0.158424	0.0453499
0.189034	Zdhhc2	ZDHHC2	0.0823242	0.0394537
0.613532	Aldh3b1	ALDH3B1	0.0776977	0.0012055
0.250962	Tnfrsf19	TNFRSF19	0.0742109	0.00462179
0.321928	Adrbk1	ADRBK1	0.0739586	0.000753877
0.400538	Nr2f1	NR2F1	0.0685648	0.00287062
0.250962	Hmx2	HMX2	0.0672434	0.000553344
0.189034	Mmp14	MMP14	0.0668172	0.00349187
0.250962	B3gnt9	B3GNT9	0.0620369	0.0370791
1.58496	Baiap2l1	BAIAP2L1	0.0616799	0.0348462
0.263034	Nckap1l	NCKAP1L	0.0602864	0.0212279
0.356144	Atp13a5	ATP13A5	0.0523846	0.0420276
0.321928	Sirt3	SIRT3	0.0474323	0.00262045
0.400538	Sox3	SOX3	0.0464405	0.0403736
0.344828	Tmem42	TMEM42	0.0408226	0.0451298
-0.36737	Dnah11	DNAH11	0.0457355	0.0468664
-0.1635	Gas2l2	GAS2L2	0.0473902	0.0272762
-0.36737	Fam110a	FAM110A	0.0479443	0.0286879
-0.22651	S100a7a	S100A7A	0.0499802	0.0180666
-0.28688	Prr22	PRR22	0.0510545	0.0257518
-0.15056	Mfap5	MFAP5	0.0511815	0.0442878
-0.18903	Slc5a10	SLC5A10	0.0531051	0.0218723
-0.17632	Clcnkb	CLCNKB	0.0557091	0.0107993
-0.41143	Pax4	PAX4	0.0568759	0.025279
-0.73985	Mcm6	MCM6	0.0572229	0.0211236
-0.20163	Pla2g2a	PLA2G2A	0.0615629	0.00498713
-0.31034	Ush1c	USH1C	0.0637519	0.0366354
-0.33342	Tbc1d10c	TBC1D10C	0.0664866	0.0119792
-0.28688	Myo18b	MYO18B	0.0684219	0.0123793
-0.23879	Pard3b	PARD3B	0.0711065	0.0457235
-0.44361	Lpo	LPO	0.0738221	0.0063554
-0.18903	Spata32	SPATA32	0.0760688	0.00356339
-0.25096	Rab25	RAB25	0.0781705	0.00131994
-0.27501	Cyp1a2	CYP1A2	0.0805	0.00552926
-0.26303	Tmprss2	TMPRSS2	0.0815383	0.000927502
-0.20163	Adprm	ADPRM	0.0831178	0.00231418
-0.1635	Tppp2	TPPP2	0.0914606	0.00062537
-0.26303	Ccdc105	CCDC105	0.0919445	0.00255459
-0.25096	C6	C6	0.0922756	0.00316632
-0.21412	Lca5l	LCA5L	0.093678	5.12877e-05
-0.32193	Ccdc108	CCDC108	0.0973133	0.000351324
-0.22651	Btnl2	BTNL2	0.100662	0.000101363
-0.21412	Mmel1	MMEL1	0.103281	0.000249061
0.344828	Lamtor1	LAMTOR1	-0.0337005	0.0211675
0.367371	Wdr45b	WDR45B	-0.0343712	0.017952
0.250962	Tbcb	TBCB	-0.0360632	0.0197003
0.454176	Wdr13	WDR13	-0.0380254	0.0453163
0.201634	Sart1	SART1	-0.0413061	0.0473017
0.422233	Trim41	TRIM41	-0.0415566	0.0436318
0.389567	Hexa	HEXA	-0.0420097	0.0117095
0.238787	Dus1l	DUS1L	-0.0431696	0.0306304
0.238787	Yif1a	YIF1A	-0.0454674	0.0307456
0.263034	Clptm1l	CLPTM1L	-0.0463444	0.0366665
0.275007	Pcsk7	PCSK7	-0.046901	0.00927891
0.526069	Pxmp2	PXMP2	-0.0469629	0.0474985
0.238787	Hdac5	HDAC5	-0.0494557	0.030656
0.422233	Dcaf7	DCAF7	-0.0496124	0.00586466
0.201634	Ssbp4	SSBP4	-0.0501103	0.0163287
0.454176	Rasl10b	RASL10B	-0.0506095	0.0316998
0.201634	Mrps18a	MRPS18A	-0.0529741	0.00977928
0.344828	Smim7	SMIM7	-0.0545659	0.0372083
0.238787	Commd4	COMMD4	-0.0574171	0.00283313
0.263034	Tmem11	TMEM11	-0.0576291	0.00194456
0.298658	Fis1	FIS1	-0.0577009	0.00570703
0.275007	Ehmt2	EHMT2	-0.058305	0.00289683
0.275007	Pgam2	PGAM2	-0.0608205	0.0322751
0.298658	Man2c1	MAN2C1	-0.0611404	0.0137369
0.333424	Scand1	SCAND1	-0.0620687	0.00568029
0.238787	Ndufa11	NDUFA11	-0.0629043	0.0024555
0.356144	St6galnac6	ST6GALNAC6	-0.0644805	0.0036156
0.400538	Rab15	RAB15	-0.0690537	0.00691683
0.250962	Rgl2	RGL2	-0.0705211	0.00135876
0.400538	Tubg2	TUBG2	-0.0723927	0.00293818
0.189034	Tro	TRO	-0.0737798	0.00322693
0.356144	Pdzd4	PDZD4	-0.07505	0.000739819
0.042644	Asl	ASL	-0.0799397	0.0161661
0.333424	Ubald2	UBALD2	-0.0812007	0.000358942
0.286881	Lrfn2	LRFN2	-0.0859073	0.00808629
0.214125	Hras	HRAS	-0.0963233	7.11814e-05
0.344828	Hrh1	HRH1	-0.100979	0.0343022
0.238787	Pwp2	PWP2	-0.104276	0.000687976
0.238787	Csn1s1	CSN1S1	-0.104942	0.00283826
0.443607	Ly86	LY86	-0.111234	0.0290384
0.367371	Mpeg1	MPEG1	-0.120163	0.00461873
0.389567	Gstm2	GSTM2	-0.129397	0.00541847
0.432959	Gpr34	GPR34	-0.296753	0.00349711
