# Supplementary material for: Intergenerational trauma transmission is associated with brain metabotranscriptome remodeling and mitochondrial dysfunction
Source: Commun Biol. 2021 Jun 24;4:783. doi: 10.1038/s42003-021-02255-2 (PMC8225861; doi:10.1038/s42003-021-02255-2)
Supplement: Supplementary file 10 — Supplementary Data 8 [file 42003_2021_2255_MOESM10_ESM.xlsx]

## Sheet: Sheet1
													Elevated maze- Time in open arms			Elevated maze- Time in closed arms						Forced swim test (Immobility time)
		Locomotor activity				T-maze alternation %			T-maze Decision latency				c→C	s→S		c→C	s→S					c→C	s→S
		c→C	s→S			c→C	s→S		c→C	s→S			13.2	76.5		240.1	175					59.4	110.5
		4120.32	3428.63			42.9	28.6		5.6	4.5			4.6	94.8		261.3	174.5					58.6	104.4
		3655.69	6302.85			71.4	71.4		5.8	7.4			4.9	3.6		248.2	254.9					18.3	110.6
		8917.24	2839.6			42.9	71.4		8.8	14.3			30.3	7.6		195.8	233.3					26.2	93
		3528.88	4030.74			57.1	71.4		9.3	5.6			11.4	2.7		203.7	239.7					73.2	80.6
		4412.96	1914.51			85.7	42.9		8.1	11.3			35.6	9.6		205.3	255.4					116.9	63.5
		2709.17	2727.38			85.7	0		12.9	8.9			2.5	8.6		281.5	227.7					87.9	137
		4477.12	4579.69			85.7	28.6		7.1	9.6			19	1.6		203.3	277.7					81.9	41
		2382.73	5300.76			71.4	57.1		14.4	14.4			1	10		277.5	277.1					92.2	98.1
		1743.07	5064			42.9	85.7		6.8	15.8			32.3	24.7		226.7	219.9					30.8	108
		5328.39	822.73			71.4	42.9		25.5	7.9
													Elevated maze- % entry to open arm			Elevated maze- % entry to closed arm
													c→C	s→S		c→C	s→S
													27.3	49.2		72.7	50.8
													28.6	34.1		71.4	65.9
													26.8	31.8		73.2	68.2
													64.7	26.9		35.3	73.1
													51.1	16.7		48.9	83.3
													25	30.6		75	69.4
													24.1	29.6		75.9	70.4
													20	7.7		80	92.3
													17.6	47.4		82.4	52.6
													62.5	19.2		37.5	80.8
		Horizontal activity
Time	c→C										s→S
5	627.41	777.28	1100.68	914.93	977.7	335.74	553.63	865.54	360.07	674.79	817.41	873.86	574.61	1104.83	560.45	324.11	622.85	643.15	432.2	12.83
10	385.15	1073.42	1174.75	444.05	717.4	782.84	678.22	602.82	1037.08	477.31	686.16	1195.8	599.17	1088.01	752.92	513.33	490.79	769.93	769.77	0
15	1139.31	657.08	782.61	865.96	440.92	523.33	567.26	412.4	345.92	653.26	520.15	920.18	529.98	480.58	564.26	448.94	385.38	522.37	633.54	0
20	12.7	599.68	862.84	618.69	415.44	646.37	605.06	270.34	0	716.45	579.21	328.12	689.04	742.93	36.88	204.57	604.39	485.3	722.95	0
25	0	236.8	545.55	0	615.55	0	553.72	184.33	0	433.43	0	1055.74	306.03	247.85	0	466.39	207.47	546.19	538.4	0
30	0	209.56	342.2	685.25	383.38	420.89	780.09	34.6	0	585.07	432.74	519.09	121.72	247.74	0	282.94	497.88	540.06	572.3	0
35	0	0	863.56	0	432.53	0	725.83	0	0	200.48	273.19	522.98	6.35	118.8	0	0	600.27	502.49	172.51	626.04
40	0	0	1064.93	0	221.16	0	0	0	0	496.58	80.04	853.93	0	0	0	0	436.91	364.64	385.87	66.23
45	0	0	538.96	0	182.38	0	13.31	0	0	195.72	0	0	0	0	0	0	259.68	105.68	408	117.63
50	0	101.87	490.18	0	0	0	0	12.7	0	677.06	0	0	12.7	0	0	0	474.07	531.85	144.44	0
55	0	0	300	0	26.5	0	0	0	0	196.79	0	33.15	0	0	0	0	0	223.18	284.02	0
60	0	0	850.98	0	0	0	0	0	0	21.45	39.73	0	0	0	0	487.1	0	65.92	0	0
		Time in center/periphery
	c→C										s→S
Centeral zone	185.1	79.85	165.2	111.2	113.85	98.35	79.35	122	85.7	105.8	101.15	85.7	106.55	76.4	58.1	96	52.4	138.25	130.85	119.35
peripheral zone	414.9	520.15	434.8	488.8	486.15	501.65	520.65	478	514.3	494.2	498.85	514.3	493.45	523.6	541.9	504	547.6	461.75	469.15	480.65
			Social interaction (Time spent with empty cup and mouse)
	Empty Cup										Unfamiliar Mouse											Social interaction (D.I.)
c→C	36	30	43	20	33	33	53	10	26		124	179	85	49	143	78	120	163	133			c→C	s→S
s→S	130	133	104	107	114	169	49	62	26		137	49	159	75	107	17	65	72	36			55	2.62172
																						71.2919	-46.1538
																						32.8125	20.9125
																						42.029	-17.5824
																						62.5	-3.16742
																						40.5405	-81.7204
																						38.7283	14.0351
																						88.4393	7.46269
																						67.2956	16.129
				Novel object recofnition (time spent with the old vs novel object)
																						Novel object recofnition (D.I.)
	Old Object										New Object
c→C	2	1	3	0	7	1	0	1	1		14	11	7	7	26	8	10	7	9			c→C	s→S
s→S	1	1	4	7	10	5	1	3	2	1	15	10	12	7	37	15	7	7	7	6		75	87.5
																						83.3333	81.8182
																						40	50
																						100	0
																						57.5758	57.4468
																						77.7778	50
																						100	75
																						75	40
																						80	55.5556
																							71.4286
					Fear conditioning (Freezing score)
	c→C										s→S
Post-shock	83.3	83.3	33.3	66.7	50	83.3	83.3	100	16.7	66.7		83.3	66.7	83.3	83.3	100	100	100	100	100
Test	55	43.3	28.3	40	43.3	66.7	78.3	41.7	75	36.7	38.3	46.7	1.7	30	33.3	71.7	66.7	55	63.3	50

## Sheet: Sheet2
				Social interaction
	c→C		s→S		c→S		s→C
	Empty cup	Mouse	Empty cup	Mouse	Empty cup	Mouse	Empty cup	Mouse
	55	124	54	70	94	92	41	96
	59	139	112	10	111	70	6	77
	50	49	169	29	41	81	98	60
	15	89	47	82	134	49	68	122
	62	91	49	74	64	53	79	78
	42	147	71	69	65	83	33	117
	15	68	45	74	55	117	29	70
	32	69	28	101	20	60
		Forced swim test (Immobility time)
	c→C	s→S	c→S	s→C
	142	101	164	85
	71	124	45	51
	73	139	118	83
	99	103	67	99
	1	57	159	118
	8	157	206	71
	31	165	184	89
	15	205	160
	14	158	90
	63	120	86

## Sheet: Sheet3
Pups Retrieval latency			Pups Retrieval duration
C mothers	S mothers		C mothers	S mothers
5	83		112	177
4	9		82	103
7	51		79	117
13	6		41	63
31	24		69	100
11	14		39	58
8	50		60	110
6	236		26	300
9	8		50	65
9	60		25	110
7	32		25	79
8	50		51	300
10			55

## Sheet: Sheet4
				Forced swim Trial 1					Forced swim Trial 2
		c→C	s→S					c→C	s→S
		Water	Water	ALCAR adulthood	ALCAR from weaning			Water	Water	ALCAR adulthood	ALCAR from weaning
		10	168	19	54			56	190	123	87
		10	120	63	129			33	200	180	55
		103	74	113	86			77	155	126	102
		59	139	70	82			73	100	123	4
		41	133	29	84			15	177	129	61
		131	120	42	64			20	154	142	45
		60	187	85	70			22	210	174	36
		75	180		100			30	115		56
		72			82			88			70
					37						66
