# Supplementary material for: Intergenerational trauma transmission is associated with brain metabotranscriptome remodeling and mitochondrial dysfunction
Source: Commun Biol. 2021 Jun 24;4:783. doi: 10.1038/s42003-021-02255-2 (PMC8225861; doi:10.1038/s42003-021-02255-2)
Supplement: Supplementary file 11 — Supplementary Data 9 [file 42003_2021_2255_MOESM11_ESM.xlsx]

## Sheet: UP_24hr c→C vs s→S
Differential Targets	Factor
[u'Veph1', u'Pdlim1', u'Hpcal4', u'Tom1', u'Cit', u'Rbbp6', u'Fbxl15', u'Hspe1', u'Tuba4a', u'Cnot1', u'Hemk1', u'Cnot7', u'Cnot6', u'Cnot4', u'Mga', u'Bms1', u'Anxa9', u'Tbp', u'Hnrnpa0', u'Siva1', u'Tln1', u'Ech1', u'Ccng2', u'Ska2', u'Pdcl', u'Rgs2', u'Smarcad1', u'Nvl', u'Dnajc19', u'Neat1', u'Micall2', u'Prpf4b', u'Cks1b', u'Cdc14a', u'Lynx1', u'Orc2', u'Slc35a5', u'Lactb2', u'Pomt1', u'Pde6…	Sp4
[u'Veph1', u'Pdlim1', u'Cav2', u'Tom1', u'Cdkn2aip', u'Dusp6', u'Nefh', u'Tmem25', u'Arpp19', u'Nubp1', u'Prkcdbp', u'Nr1d1', u'Cnot1', u'Cnot6', u'Tmbim1', u'Cnot4', u'Mga', u'Bms1', u'Tob1', u'Actn1', u'Sh2d4b', u'Tsr1', u'Mier1', u'Sumo3', u'Rgl2', u'Nup35', u'Siva1', u'Ppp4r2', u'Ddx46', u'Ech1', u'Ska3', u'Gal', u'Plec', u'Rgs2', u'Mrps34', u'Clk1', u'Nvl', u'Hnrnpr', u'Gaa', u'Riok2', u'The…	E2f6
[u'Rbm7', u'Pcx', u'Rapgef5', u'Strn3', u'Plekhg5', u'Tom1', u'Ptpmt1', u'Galns', u'Rbbp6', u'Adck1', u'Serpinf1', u'Cep95', u'Tspan4', u'Tspan5', u'Kdm5d', u'Arf4', u'Phf20l1', u'Csde1', u'P4htm', u'Tob1', u'Hnrnpa0', u'Rin1', u'Siva1', u'Gpx1', u'Ska3', u'Ska2', u'Mrpl1', u'Smarcad1', u'Cox6b2', u'Sh3gl1', u'Hes7', u'Xist', u'Amph', u'Neat1', u'Cks1b', u'Rbmx', u'Dhx38', u'Msto1', u'Ccnyl1', u'…	Tbp
[u'Rbm7', u'Plekhg3', u'Pabpn1', u'Strn3', u'Plekhg5', u'Ptpmt1', u'Rbbp6', u'Tgs1', u'Tspan4', u'Tspan5', u'Arf4', u'Csde1', u'Tob1', u'Mier1', u'Hnrnpa0', u'Sp4', u'Gpx1', u'Mrpl1', u'Sh3gl1', u'Them6', u'Neat1', u'Cks1b', u'Rbmx', u'Abracl', u'Trpm7', u'Naa16', u'Cebpg', u'Rabac1', u'Rnf138', u'Ccnb1', u'Cog8', u'Pim2', u'Creb3', u'Haghl', u'March7', u'Flot1', u'Tbc1d24', u'Brca2', u'Btg2', u'…	Chd1
[u'Plekhg3', u'Pcx', u'Csde1', u'Hpcal4', u'Tom1', u'Ptpmt1', u'Galns', u'Pabpn1', u'Tspan4', u'Tspan5', u'Kdm5d', u'Hemk1', u'Fsd1l', u'P4htm', u'Supt4a', u'Tob1', u'Mier1', u'Hnrnpa0', u'Sp4', u'Siva1', u'Ska3', u'Ska2', u'Timm21', u'Mrpl1', u'Smarcad1', u'Sh3gl1', u'Wbp5', u'Them6', u'Neat1', u'Ccdc112', u'Cks1b', u'Rbmx', u'Dhx38', u'Msto1', u'Tiam2', u'Lactb2', u'Pcp4l1', u'Abracl', u'Cit', …	Chd2

## Sheet: DOWN_24hr c→C vs s→S
Differential Targets	Factor
[u'Rbm7', u'Plekhg3', u'Tom1', u'Tspan4', u'Hemk1', u'Abcf2', u'P4htm', u'Tob1', u'Mier1', u'Hnrnpa0', u'Sp4', u'Zfp62', u'Sult2b1', u'Sh3gl1', u'Klf9', u'Hes7', u'Them6', u'Amph', u'Neat1', u'Rbmx', u'Ccnyl1', u'Abracl', u'Col1a1', u'Med9', u'Naa16', u'Cebpb', u'Sost', u'Cep170', u'Ddx50', u'Zfp1', u'Trpm7', u'Cog8', u'Foxd2', u'Flot1', u'Nosip', u'Brca2', u'Btg2', u'Six2', u'Urb2', u'Ndrg2', u'…	Egr1
[u'Slc39a13', u'Pabpn1', u'Mir377', u'Abcf2', u'Hpcal4', u'Plekhg5', u'Tom1', u'Hnrnpr', u'Cit', u'Dusp6', u'Adora2b', u'Adck1', u'Msto1', u'Nubp1', u'Tspan4', u'Tspan5', u'Nr1d1', u'Cnot1', u'Calr3', u'Cnot6', u'Tmbim1', u'Top2a', u'P4htm', u'Egflam', u'Nme7', u'Tob1', u'Actn1', u'Styk1', u'Thsd4', u'Rin1', u'Siva1', u'Rogdi', u'Gpx1', u'Ech1', u'Ccng2', u'Creb3l1', u'Plec', u'Fam178a', u'Rgs2',…	Cfos
[u'Csde1', u'Rbbp6', u'Adck1', u'Hemk1', u'Tob1', u'Mier1', u'Hnrnpa0', u'Sp4', u'Gpx1', u'Ska3', u'Scarna9', u'Mrpl1', u'Smarcad1', u'Xist', u'Neat1', u'Cks1b', u'Rbmx', u'Ccnyl1', u'Gngt2', u'Med9', u'Cebpb', u'Ddx50', u'Zfp1', u'Trpm7', u'Twistnb', u'Rnf138', u'Depdc1b', u'Heatr5b', u'Cog8', u'March7', u'Nosip', u'Brca2', u'Btg2', u'Urb2', u'Spink4', u'Ptcd3', u'Krtcap2', u'Rpia', u'Kank1', u'…	Pml
['Plekhg3', 'Pabpn1', 'Apoe', 'Csde1', 'Hnrnpr', 'Tmem25', 'Acaa2', 'Serpinf1', 'Nr1d1', 'Calr3', 'Abcf2', 'P4htm', 'Bms1', 'Zfp128', 'Plcxd2', 'Gpx1', 'Ech1', 'Sfpq', 'Plec', 'Mrpl1', 'Sh3gl1', 'Ptpmt1', 'Klf9', 'Riok2', 'Iyd', 'Zbtb10', 'Mpzl2', 'Fbxl3', 'Rarres2', 'Cks1b', 'Dhx38', 'Polr2a', 'Mapk8', 'Vtn', 'Tmem53', 'Exosc4', 'Cebpb', 'Nmd3', 'Rabac1', 'Pcyt2', 'Il11ra1', 'Zfp36l1', 'Twistnb'…	Cry2
[u'Rbm7', u'Selm', u'Cpne9', u'Rapgef5', u'Strn3', u'Ptpmt1', u'Rbbp6', u'Adck1', u'Serpinf1', u'Tspan4', u'Tspan5', u'Eri1', u'Csde1', u'P4htm', u'Mier1', u'Hnrnpa0', u'Rin1', u'Gpx1', u'Ska3', u'Sult2b1', u'Mrpl1', u'Smarcad1', u'Nov', u'Klf9', u'Hes7', u'Them6', u'Neat1', u'Cx3cr1', u'Jmjd1c', u'Rbmx', u'Akt3', u'Pcp4l1', u'Cit', u'Gpx7', u'Fgf1', u'Cebpb', u'Cebpg', u'Ddx50', u'Trpm7', u'Sacs…	Cebpb

## Sheet: UP_c→C vs s→S
Differential Targets	Factor
[u'Zcrb1', u'Lrba', u'Pou2f1', u'Alg1', u'Sdcbp', u'Oxr1', u'Fbxl12', u'Snord104', u'Pon2', u'Anapc5', u'Gatc', u'Pmpcb', u'Fars2', u'Trpm7', u'Nme1', u'Rpl37', u'Arpc5l', u'Usp40', u'B2m', u'Dap', u'Wbp2', u'Spg11', u'Eif2s1', u'Gaa', u'Tm2d1', u'Sclt1', u'Cep63', u'Bcap29', u'Fdxacb1', u'Cd2ap', u'Scand1', u'Slc35a1', u'Polr2c', u'Tmem57', u'Alg5', u'Klhl20', u'Fam98b', u'Helq', u'Btf3', u'Snip…	Phf8
[u'Fdps', u'Slc52a3', u'Uqcrh', u'Nubp2', u'Oxr1', u'Mphosph10', u'Nr1d1', u'Tprkb', u'Gatc', u'Fars2', u'Pmpcb', u'Ift172', u'Usp40', u'Anapc5', u'Atg4c', u'Stk25', u'Wbp2', u'Atf7', u'Surf6', u'Nr3c1', u'Scamp3', u'Gnptg', u'Cep63', u'Psma2', u'Slc35a1', u'Manf', u'Asna1', u'Fam98b', u'Snip1', u'Dcakd', u'Ddx55', u'Atp5o', u'Shmt2', u'Ralbp1', u'Fos', u'Ccdc94', u'U2surp', u'Meis1', u'Napb', u'…	Six5
[u'Tmed9', u'Tmem80', u'Ankrd46', u'Lrba', u'Morn3', u'Ttc4', u'Stk10', u'Nudt16l1', u'Usp4', u'Zfp36l1', u'Gtf3a', u'Hn1l', u'Oxr1', u'Atp6v1g2', u'Tmem217', u'Napb', u'Dtnbp1', u'Dhcr7', u'Tprkb', u'Dus4l', u'Arap2', u'Tasp1', u'Atrnl1', u'Spint1', u'Pnkp', u'Rcan1', u'Hus1', u'Psmf1', u'Sun1', u'Ndufs2', u'Emid1', u'Mkrn1', u'Rgs6', u'Pop5', u'Fam98b', u'Josd1', u'Lxn', u'Acad9', u'Kif3b', u'X…	Zeb1
[u'Fdps', u'Dzip3', u'Alg1', u'Lpcat3', u'Pelo', u'Emid1', u'Itfg2', u'Cdk18', u'Pnrc1', u'Ccdc33', u'Mier3', u'Syt7', u'Zfp36', u'Dap', u'Kcp', u'Rhoc', u'Cited2', u'Spg11', u'Rhog', u'Snx25', u'Nit2', u'Tm2d2', u'Scamp3', u'Tpp1', u'Slc2a5', u'Rpusd4', u'Sox9', u'Rnh1', u'Slc16a13', u'Tmem57', u'Fgf1', u'Naa16', u'Fads2', u'Pnkp', u'Snx11', u'Snip1', u'Dcakd', u'Zfp36l1', u'Gramd3', u'Zhx2', u'…	Ebf1

## Sheet: DOWN_c→C vs s→S
Differential Targets	Factor
[u'Fdps', u'Arhgap24', u'Gata3', u'Sdcbp', u'Nubp2', u'Oxr1', u'Snord104', u'Nr1d1', u'Arf4', u'Shank3', u'Tasp1', u'Pecam1', u'Tnfaip8l1', u'Atxn7l3', u'Nrsn2', u'Sun1', u'Tln2', u'Anapc5', u'Dhcr7', u'Zfp36', u'Plec', u'Wbp2', u'Atf7', u'Megf6', u'Gaa', u'Nfia', u'Wbscr27', u'Atf4', u'Gnptg', u'Cep63', u'Tpp1', u'Cyb5b', u'Rbmx', u'Bad', u'Rrm2', u'Manf', u'Tmem57', u'Trpm7', u'Thoc1', u'Fgf1',…	Cfos
[u'Zcrb1', u'Lrba', u'Usp4', u'Alg5', u'Gtf3a', u'Oxr1', u'Pm20d2', u'Bend3', u'Aldh1l2', u'Mier3', u'B2m', u'Dap', u'Cited2', u'Pxmp2', u'Nr3c1', u'Arap2', u'Cep63', u'Bcap29', u'Josd1', u'Rrm2', u'Trpm7', u'Plscr4', u'Dcakd', u'Zfp36l1', u'Ddx55', u'Rcor3', u'Marveld1', u'Skil', u'Rprd2', u'Fos', u'Mafg', u'Pim1', u'Eef1g', u'Tbc1d4', u'U2surp', u'Txlna', u'Pias2', u'Lmnb1', u'Snrpd3', u'Hus1',…	E2f1
[u'Fdps', u'Slc52a3', u'Akr1b10', u'Manf', u'Ifit3', u'Alg1', u'Thpo', u'Gtf3a', u'Hsd3b7', u'Ssc5d', u'Snord104', u'Mphosph10', u'Nr1d1', u'Ctbp2', u'Eif2b1', u'Tprkb', u'Sprr2b', u'Tasp1', u'Sox1', u'Nme1', u'Ift172', u'Nrsn2', u'Sun1', u'Gng4', u'Anapc5', u'Dhcr7', u'Atg4c', u'Zfp36', u'Dap', u'Cited2', u'Atf7', u'Surf6', u'Rhog', u'Gaa', u'Nfia', u'Wbscr27', u'Scamp3', u'Gnptg', u'Cep63', u'T…	Usf1
