# Supplementary material for: Intergenerational trauma transmission is associated with brain metabotranscriptome remodeling and mitochondrial dysfunction
Source: Commun Biol. 2021 Jun 24;4:783. doi: 10.1038/s42003-021-02255-2 (PMC8225861; doi:10.1038/s42003-021-02255-2)
Supplement: Supplementary file 12 — Supplementary Data 10 [file 42003_2021_2255_MOESM12_ESM.xlsx]

## Sheet: UP_24hr c→C vs s→S
Differential Targets	Factor
['Lrp10', 'Mtf2', 'Pdlim1', 'Hspe1', 'Zbtb41', 'Zkscan3', 'Ccp110', 'Snrpe', 'Mfsd8', 'Nosip', 'Csnk1a1', 'Clic1', 'Mier1', 'Mlec', 'Creb3l1', 'Gpatch4', 'Cep95', 'Sh3gl1', 'Mfap1b', 'Adcy5', 'Nasp', 'Zfp113', 'Poc1a', 'Ppp4c', 'Prpf4b', 'Tex10', 'Taf13', 'Slc35a5', 'Ap4e1', 'Cgn', 'Ap1s2', 'Tmem222', 'Efcab7', 'Rnmt', 'Mpped2', 'Capza1', 'Fxyd5', 'Nop58', 'Ddx50', 'Urm1', 'Jade2', 'Scx', 'Rnf138…	Elf2
[u'Pcx', u'Plekhg1', u'Strn3', u'Hpcal4', u'Tom1', u'Ptpmt1', u'Galns', u'Cpne9', u'Cpne5', u'Tgs1', u'Serpinf1', u'Tspan4', u'Csde1', u'P4htm', u'Supt4a', u'Tob1', u'Mier1', u'Drd4', u'Sp4', u'Siva1', u'R3hdml', u'Sult2b1', u'Ace', u'Cox6b2', u'Wbp5', u'Hes7', u'Them6', u'Neat1', u'Isl1', u'Ccnyl1', u'Thsd4', u'Col1a2', u'Abracl', u'Col1a1', u'Gad1os', u'Gpx7', u'Naa16', u'Cebpb', u'Sost', u'Ceb…	Sp4
['Tcf4', 'Hpcal4', 'Fam76b', 'Hnrnpr', 'Ckmt1', 'Rb1', 'Igfbp5', 'Lrrc3b', 'Map1a', 'Arid3c', 'Etv4', 'Arf3', 'Pcf11', 'Ddx5', 'Spry4', 'Mex3a', 'Arhgap44', 'Kcnk9', 'Isl1', 'Rassf7', 'Prg4', 'Prkaa1', 'Cdk5r2', 'Kcnj13', 'Wnt3', 'Celf2', 'Map7d1', 'Hlf', 'Bzw2']	Pax4
[u'Slc39a12', u'Veph1', u'Ifnl2', u'Apoe', u'Fsd1l', u'Epha7', u'Tom1', u'Olfr733', u'Adck1', u'Ankrd23', u'Tspan5', u'Tuba4a', u'Olfr1299', u'Olfr847', u'Cnot7', u'Adssl1', u'Ppp1r42', u'Ppip5k2', u'Grin1os', u'Supt4a', u'Ildr2', u'Styk1', u'Olfr1212', u'Fap', u'Nup35', u'Adarb1', u'Ccng2', u'Plec', u'Atxn7l1', u'Rgs2', u'Scarna8', u'Car13', u'Riok2', u'Zbtb10', u'Antxr1', u'Mir876', u'Nr4a1', u…	Tbp
[u'Faim2', u'Slc39a13', u'Cpne9', u'Plekhg1', u'Abcf2', u'Pdlim2', u'Veph1', u'Cdk5r2', u'Pdgfb', u'Cpne5', u'Adgb', u'Tspan4', u'Gad1os', u'Tuba4a', u'Hemk1', u'Cnot4', u'Cd38', u'Prss54', u'Egflam', u'S100a6', u'Hpcal4', u'Actn1', u'Rpl39', u'Mir3060', u'Tbp', u'Eef1a2', u'Rgl2', u'Nup35', u'Ptger1', u'Ly6h', u'Tln1', u'Angptl4', u'Creb3l1', u'Plec', u'Rgs2', u'Scarna8', u'Grm2', u'Tbc1d15', u'…	Smad5

## Sheet: DOWN_24hr c→C vs s→S
Differential Targets	Factor
[u'Selm', u'Pcx', u'Csde1', u'Hpcal4', u'Tom1', u'Cpne9', u'Cpne5', u'P4htm', u'Supt4a', u'Tob1', u'Mier1', u'Hnrnpa0', u'Sp4', u'Siva1', u'Gpx7', u'Smarcad1', u'Klf9', u'Hes7', u'Neat1', u'Cks1b', u'Rbmx', u'Ccnyl1', u'Col1a2', u'Abracl', u'Col1a1', u'Gad1os', u'Naa16', u'Cebpb', u'Rabac1', u'Apln', u'Rnf138', u'Ptprn', u'Ccnb1', u'Pim2', u'Zfp280d', u'March7', u'Flot1', u'Btg2', u'Fam81a', u'Pp…	Egr1
[u'Slc39a12', u'Plekhg3', u'Pcx', u'Olfr159', u'Strn3', u'Pdlim2', u'Slc39a13', u'Atp2b4', u'Tom1', u'Pcgf3', u'Sncg', u'Adipor1', u'Ankrd22', u'Abi3bp', u'Nr1d1', u'Efcc1', u'Serpinf1', u'Uqcc2', u'Egflam', u'Cldn11', u'Pcsk2', u'Eef1a2', u'Pcsk6', u'Ptger1', u'Irf2bpl', u'Pcsk5', u'Gpx1', u'Olfr961', u'Gal', u'Plec', u'Gpx7', u'Phactr2', u'Tbc1d15', u'Sncb', u'Kin', u'Them6', u'Zbtb10', u'Neat1…	Fos
[u'Plekhg3', u'Pcx', u'Plekhg1', u'Strn3', u'Cpne9', u'Serpinf1', u'Cep95', u'Tspan5', u'Hemk1', u'Abcf2', u'Supt4a', u'Tob1', u'Olfr1054', u'Mir3060', u'Mier1', u'Drd4', u'Rin1', u'Ska2', u'Mrpl1', u'Klf9', u'Hes7', u'Them6', u'Amph', u'Isl1', u'Dhx38', u'Akt3', u'Abracl', u'Col1a1', u'Gad1os', u'Sost', u'Cebpg', u'Zfp322a', u'Sacs', u'Depdc1b', u'Zfp280d', u'Wbscr17', u'Bcas3os2', u'Zfp654', u'…	Lef1
[u'Plekhg3', u'Pcx', u'Plekhg1', u'Csde1', u'Hpcal4', u'Selm', u'Tom1', u'Islr', u'Ggt5', u'Rbbp6', u'Cpne5', u'Adck1', u'Spata9', u'Kdm5d', u'Olfr1299', u'Phf20l1', u'Fsd1l', u'Tob1', u'Mir3060', u'Mier1', u'Drd4', u'Rin1', u'Thap2', u'Sbspon', u'Gpx1', u'Ska3', u'Krt5', u'Lgals1', u'Serpine2', u'Gpx7', u'Mrpl1', u'Aebp1', u'Slc39a2', u'Klf9', u'Hes7', u'Them6', u'Amph', u'Neat1', u'Rsrp1', u'Is…	Sox17
[u'Plekhg3', u'Plekhg1', u'Strn3', u'Hpcal4', u'Selm', u'Cpne5', u'Tgs1', u'Serpinf1', u'Tspan4', u'Kdm5d', u'Bak1', u'Csde1', u'Supt4a', u'Tob1', u'Olfr1054', u'Mir3060', u'Mier1', u'Rin1', u'Sbspon', u'Gpx1', u'Ska2', u'Atxn7l1', u'Gpx7', u'Aebp1', u'Slc39a2', u'Sh3gl1', u'Klf9', u'Olfr972', u'Olfr976', u'Jmjd1c', u'Cks1b', u'Dhx38', u'Akt3', u'Med6', u'Col1a1', u'Fam101b', u'Naa16', u'Gm6042',…	Etv4
[u'Selm', u'Pcx', u'Plekhg1', u'Strn3', u'Hpcal4', u'Tom1', u'Islr', u'Cpne9', u'Cpne5', u'Tspan5', u'Hemk1', u'Csde1', u'P4htm', u'S100a6', u'Tob1', u'Mier1', u'Hnrnpa0', u'Rin1', u'Sbspon', u'Timm21', u'Gpx7', u'Smarcad1', u'Cox6b2', u'Wbp5', u'Hes7', u'Amph', u'Neat1', u'Isl1', u'Jmjd1c', u'Cks1b', u'Tiam2', u'Thsd4', u'Col1a2', u'Abracl', u'Col1a1', u'Gad1os', u'Fgf1', u'Naa16', u'Cebpb', u'S…	Egr2
['Plekhg3', 'Strn3', 'Pdlim2', 'Slc39a13', 'Sncg', 'Sncb', 'Sprr2h', 'Tuba4a', 'Uqcc2', 'Pcsk2', 'Pcsk6', 'Irf2bpl', 'Gpx1', 'Gal', 'Plec', 'Gpx7', 'Micall2', 'Akt3', 'Gngt2', 'Cdk5r2', 'Prkcdbp', 'Mrvi1', 'Snx12', 'Mcts2', 'Pcyt2', 'Rtkn', 'Tlx2', 'Dnajc5b', 'Dsg2', 'Ptprn', 'Krt18', 'Bcas3os2', 'Vgf', 'Perp', 'Zfp36l2', 'Nr1d1', 'Sez6l', 'Spta1', 'Gemin8', 'Adra1b', 'Mlec', 'Ankrd22', 'Fbxo2', …	Fosb

## Sheet: UP_c→C vs s→S
Differential Targets	Factor
['Ccdc134', 'Morn3', 'Mir199b', 'Tbcc', 'Meis1', 'Thpo', 'Ddx55', 'Shank3', 'Ufd1l', 'Pmpcb', 'Rpl37', 'Arpc1a', 'Arpc5l', 'Zfp36', 'Gabpa', 'Gata2', 'Cela1', 'Fam172a', 'Slc25a46', 'Trp53', 'Lztr1', 'Ap1m1', 'Ccdc174', 'Tmem120a', 'Usp11', 'Cherp', 'Uqcrh', 'Fam32a', 'Atxn7l3', 'Wdr46', 'Zfp687', 'Snip1', 'Anapc16', 'Strap', 'Fhl3', 'Nhs', 'Vps52', 'Hars', 'Slc50a1']	Elf2
[u'Atp13a5', u'Pelo', u'Tst', u'Shank3', u'Pecam1', u'Ccdc33', u'Nrsn2', u'Syt7', u'B2m', u'Dap', u'Slc39a6', u'Klf8', u'Arap2', u'Snx4', u'Apbb1', u'Col1a2', u'Rrm2', u'Uqcrh', u'Cacna2d3', u'Trpm7', u'Naa16', u'Mir3110', u'Msrb1', u'Kcnq3', u'Ddx55', u'Alox5ap', u'Sacs', u'Thrsp', u'Ly6g6c', u'Dcaf6', u'Ctbp2', u'Gad2', u'Fam3b', u'Ercc4', u'Prmt5', u'Mme', u'Ubap2', u'Adcy7', u'Dynll2', u'Scg3…	Nfia
[u'Krt33b', u'Arhgap24', u'Atp13a5', u'Cntfr', u'Cux2', u'Hsd3b7', u'Snord104', u'Ctbp2', u'Shank3', u'Pm20d2', u'Pecam1', u'Ccdc33', u'Nrsn2', u'Mier3', u'Pmpcb', u'Syt7', u'Gpx3', u'Rapgef6', u'Dap', u'Scarna6', u'Slc39a6', u'Klf8', u'Arap2', u'Ccdc67', u'Mir210', u'Zfp219', u'Col1a2', u'Sgcz', u'Uqcrh', u'Cacna2d3', u'Trpm7', u'Fgf1', u'Asna1', u'Naa16', u'Mir3110', u'Msrb1', u'Pelo', u'Ascl4'…	Sox17
[u'Fdps', u'Cdh13', u'Akr1b10', u'Lrba', u'Pdlim3', u'Alg1', u'Apbb1', u'Thpo', u'Pelo', u'Fbxl12', u'Magi1', u'Ctbp2', u'Sun1', u'Rgs6', u'Tacr3', u'Scamp3', u'Gnptg', u'Gabrr3', u'Cd2ap', u'Slc16a13', u'Sox3', u'Slc26a10', u'Ptpn14', u'Pou2f1', u'Pcsk1n', u'Oaz3', u'Scn9a', u'Wnt16', u'Mafg', u'Fos', u'Ly6g6c', u'Tbcc', u'Map3k9', u'Napa', u'Psmb4', u'Gad2', u'Emilin1', u'Prmt5', u'Madd', u'Lmn…	Zeb1
['Cdh11', 'Nyx', 'Rab33a', 'Dpysl3', 'Triobp', 'Pim1', 'Nynrin', 'Calb2', 'Clip2', 'Cux2', 'Hsd3b7', 'Gfra1', 'Tmem255a', 'Nr1d1', 'Tst', 'Emid1', 'Mid2', 'Uqcc2', 'Os9', 'Rapgef6', 'Cecr2', 'Bsx', 'Pou4f1', 'Rcan1', 'Asic4', 'Fgf11', 'Chrnb4', 'Khdrbs3', 'Syt7', 'Klf3', 'Atxn7l1', 'Trp73', 'Ccdc8', 'Rhog', 'Gata3', 'Ubap2', 'Zcchc16', 'Uncx', 'Ophn1', 'Tmem182', 'Pvrl2', 'Ebf1', 'Kdm6b', 'Nckap5…	Ebf1

## Sheet: DOWN_c→C vs s→S
Differential Targets	Factor
[u'Cdh11', u'Plet1', u'Itfg2', u'Chrna3', u'Apbb1', u'Thpo', u'Oxr1', u'Hsd3b7', u'Khdrbs3', u'Sprr2e', u'Nr1d1', u'Shank3', u'Uqcc2', u'Tasp1', u'Prss51', u'Clec2l', u'Prss53', u'Ccdc33', u'Arpc5l', u'Anapc5', u'Sp7', u'Atp1a2', u'Zfp36', u'Plec', u'Tmem178b', u'Gast', u'Kin', u'Nr3c1', u'Arap2', u'Tpp1', u'Msi1', u'Rpusd4', u'Zfp219', u'Sox9', u'Il9', u'Dhx32', u'Sdcbp', u'Pcsk1n', u'Papss2', u…	Fos
[u'Fdps', u'Prrx1', u'Cux2', u'Dus4l', u'Tst', u'Shank3', u'Supt4a', u'Nrsn2', u'Usp40', u'Syt7', u'B2m', u'Dap', u'Klf8', u'Arap2', u'Snx4', u'Zfp219', u'Rrm2', u'Cacna2d3', u'Trpm7', u'Naa16', u'Tmem240', u'Pelo', u'Cops5', u'Sf3a2', u'Rasa4', u'Dpysl3', u'Pim1', u'Dcaf6', u'Dcaf8', u'Ctbp2', u'Gad2', u'Prmt8', u'Btg2', u'Hus1', u'Dnajb1', u'Ercc4', u'Dnajb4', u'Mme', u'Elovl2', u'Zfp777', u'Ub…	E2f1
['B3gnt2', 'Birc2', 'Atp1a2', 'Lcp2', 'P2rx1', 'Nr1d1', 'Pecam1', 'Crtam', 'Fas', 'Zfp36', 'Tmem255a', 'B2m', 'Fads2', 'Rhog', 'Heyl', 'Trp53', 'Zfp219', 'Susd2', 'Kdm6b', 'Cntfr', 'Atxn7l3', 'Nkx2-5', 'Dcpp1', 'Trio', 'Ephb1', 'Creb5', 'Tcea2', 'Zfp36l1', 'Rasa4', 'Sowahd', 'Gadd45b']	Dctn2
['B3gnt2', 'Pim1', 'Alg1', 'U2surp', 'H2afz', 'Vcp', 'Esrp2', 'Lmnb1', 'Napa', 'Nr1d1', 'Ctbp2', 'Zbtb24', 'Nkx6-1', 'Tasp1', 'Igf1r', 'Ptch1', 'Bend3', 'Rcan1', 'Srsf2', 'Pop1', 'Poglut1', 'Sae1', 'Prrxl1', 'Wbp2', 'Zbtb25', 'Rhog', 'Trub2', 'Ubap2', 'Nr3c1', 'Thumpd2', 'Nptn', 'Slc25a46', 'Sncaip', 'Gnptg', 'Camk1', 'Sypl2', 'Fbxl2', 'Vwa2', 'Pdcd6ip', 'Ceacam1', 'Ahsa1', 'Per1', 'Bok', 'Kdm6b'…	Usf1
['Lgr5', 'Nos1', 'Ppm1d', 'Zfp219', 'Pnrc1', 'Ube2o', 'Fos', 'Zhx2', 'Tmem120b', 'Tbcc', 'Apbb1', 'Cog5', 'Dmrta2', 'Per1', 'Hist1h2ad', 'Cox4i1', 'Thoc1', 'Ppp2r5b', 'Barhl2']	Atf4
[u'Krt33b', u'Arhgap24', u'Atp13a5', u'Cntfr', u'Hsd3b7', u'Ctbp2', u'Shank3', u'Pm20d2', u'Ccdc33', u'Mier3', u'Syt7', u'Atg4c', u'Gpx3', u'Wbp2', u'Cox6b2', u'Klf8', u'Mir210', u'Zfp219', u'Sgcz', u'Cacna2d3', u'Dhx32', u'Olfr875', u'Fgf1', u'Mir3110', u'Msrb1', u'Kcnq3', u'Mex3c', u'Alox5ap', u'Sacs', u'Shmt2', u'Thrsp', u'Ptrh2', u'Zfp280c', u'Dpysl3', u'Pim1', u'Dcaf6', u'Mir378b', u'Gad2', …	Gtf3a
